# Supplementary material for: Pan-Cancer Profiling of Intron Retention and Its Clinical Significance in Diagnosis and Prognosis
Source: Cancers (Basel). 2023 Dec 1;15(23):5689. doi: 10.3390/cancers15235689 (PMC10705125; doi:10.3390/cancers15235689)
Supplement: Supplementary file 1 [file cancers-15-05689-s001.zip]

Archive with 2 entries (2 files):
- cancers-2690134-supplementary/Supplementary figures.docx
- cancers-2690134-supplementary/Supplementary tables_23.12.1.xlsx
