# Supplementary material for: Pan-Cancer Profiling of Intron Retention and Its Clinical Significance in Diagnosis and Prognosis
Source: Cancers (Basel). 2023 Dec 1;15(23):5689. doi: 10.3390/cancers15235689 (PMC10705125; doi:10.3390/cancers15235689)
Supplement: Supplementary file 1 [file cancers-15-05689-s001.zip › cancers-2690134-supplementary/Supplementary tables_23.12.1.xlsx]

## Sheet: Table S1 
Table S1. Primers used in this study.
Primer	sequence (5′-3′)
oligo-(dT) primer	AAGCAGTGGTATCAACGCAGAGTACTTTTTTTTTTTTTTTTTTTTTTTTTTTTTTVN
STN1_sh1_F	CCGGCTGCCAGAAACCAAATCACATCTCGAGATGTGATTTGGTTTCTGGCAGTTTTTG
STN1_sh1_R	AATTCAAAAACTGCCAGAAACCAAATCACATCTCGAGATGTGATTTGGTTTCTGGCAG
STN1_sh2_F	CCGGGAGTGAGAGAAAGAGATGCTTCTCGAGAAGCATCTCTTTCTCTCACTCTTTTTG
STN1_sh2_R	AATTCAAAAAGAGTGAGAGAAAGAGATGCTTCTCGAG AAGCATCTCTTTCTCTCACTC
STN1_sh3_F	CCGGCTGCCAGAAACCAAATCACATCTCGAGATGTGATTTGGTTTCTGGCAGTTTTTG
STN1_sh3_R	AATTCAAAAACTGCCAGAAACCAAATCACATCTCGAGATGTGATTTGGTTTCTGGCAG
STN1_EE_F	CCAGGTCTCAGGGCTCCT
STN1_EE_R	TCCTTCATGTCCAGGATATCCC
STN1_EI_F	TCCAAACCCCACAAGAGGGA
STN1_EI_R	CTTTGACCCACGTTAAACGCAT
H-GAPDH-F	GCACCACCAACTGCTTAGC
H-GAPDH-R	ATGATGTTCTGGAGAGCCCC
STN1-EE-q-F	GGGAGGGGCTACAAATGCTTG
STN1-EE-q-R	CACAAGAGGGAAGGGGTCTC
H-CDK1-Q-F	CTTTTCCATGGGGATTCAGA
H-CDK1-Q-R	AGGCTTCCTGGTTTCCATTT
H-MKI67-Q-F	TCAAGACCCCAGTGAAGGAG
H-MKI67-Q-R	AGATGGCTGTTTTGCTGCAT

## Sheet: Table S2
Table S2. Statistics of samples across 33 cancer types.
Note: #Average RIs of tumor or normal (sd) denotes the average number of retained introns (IRratio > 0.1) in tumor or normal samples for each cancer type, respectively, and number in parenthesis is standard deviation.
Abbr.	Cancer	#Patients	#Tumor samples	#Average RIs of tumor (sd)	#Normal samples	#Average RIs of normal (sd)	Average sequencing depth (Gbp)	Paired end read length (bp)
ACC	Adrenocortical Carcinoma	79	79	1845(1094)	0		5.43636	48
BLCA	Bladder Urothelial Carcinoma	401	401	2524(1793)	18	1349(1132)	5.68964	48
BRCA	Breast Invasive Carcinoma	1058	1054	2131(2078)	113	2446(1412)	7.0899	48 or 50
CESC	Cervical Squamous Cell Carcinoma and Endocervical Adenocarcinoma	295	295	2439(1369)	3	1053(587)	6.37046	48
CHOL	Cholangiocarcinoma	35	35	2912(1395)	9	843(462)	5.14101	48
COAD	Colon Adenocarcinoma	453	450	1615(1353)	41	1063(776)	4.28862	48 or 76
DLBC	Lymphoid Neoplasm Diffuse Large B-cell Lymphoma	48	48	1603(1232)	0		5.3488	48
ESCA	Esophageal Carcinoma	159	155	6859(4472)	11	6756(5498)	13.8315	75
GBM	Glioblastoma Multiforme	158	153	2816(1983)	5	3019(698)	7.2438	76
HNSC	Head and Neck Squamous Carcinoma	474	470	1087(852)	44	555(343)	6.40429	48
KICH	Kidney Chromophobe	66	65	1421(558)	24	1252(433)	7.60918	48
KIRC	Kidney Renal Clear Cell Carcinoma	519	518	3533(3219)	72	910(435)	7.39808	48
KIRP	Kidney Renal Papillary Cell Carcinoma	287	286	2791(2266)	32	1383(1093)	6.25977	48 or 50
LAML	Acute Myeloid Leukemia	147	147	27148(6570)	0		6.0772	50
LGG	Brain Lower Grade Glioma	512	512	3200(1675)	0		6.5609	48
LIHC	Liver Hepatocellular Carcinoma	370	370	1138(846)	50	413(248)	5.8561	48
LUAD	Lung Adenocarcinoma	461	450	2885(2270)	59	1442(1061)	5.86166	48
LUSC	Lung Squamous Cell Carcinoma	441	435	2714(1929)	46	2117(1310)	6.64457	48
MESO	Mesothelioma	85	85	1928(1046)	0		5.85678	48
OV	Ovarian Serous Cystadenocarcinoma	364	364	3561(2290)	0		11.3982	75
PAAD	Pancreatic Adenocarcinoma	177	177	2770(1677)	4	3784(2844)	5.67131	48
PCPG	Pheochromocytoma and Paraganglioma	178	178	2123(1384)	3	1521(590)	5.81754	48
PRAD	Prostate Adenocarcinoma	495	495	1695(1043)	49	1149(937)	6.20153	48
READ	Rectum Adenocarcinoma	165	164	1667(1200)	10	851(377)	4.22048	48 or 76
SARC	Sarcoma	254	254	1567(1078)	2	461(208)	5.76139	48
SKCM	Skin Cutaneous Melanoma	102	101	1789(1360)	1	1214(NA)	6.56224	48
STAD	Stomach Adenocarcinoma	351	348	4705(4133)	18	2671(1755)	11.7322	75
TGCT	Testicular Germ Cell Tumors	142	142	2617(1280)	0		5.40809	48
THCA	Thyroid Carcinoma	477	475	2075(1505)	55	2447(1314)	7.39013	48
THYM	Thymoma	117	117	2266(1341)	2	5842(800)	5.79054	48
UCEC	Uterine Corpus Endometrial Carcinoma	539	526	1243(935)	35	1569(1072)	3.43548	48 or 76
UCS	Uterine Carcinosarcoma	55	55	1963(1181)	0		5.76365	48
UVM	Uveal Melanoma	79	79	1064(1068)	0		5.51756	48
	In total	9543	9483		706

## Sheet: Table S3
Table S3. Differentially retained introns in 14 cancers.
Note: The difference between the median IRratio of tumor and normal samples is presented for each cancer, and NA represents that the paired Wilcoxon test result is non-significant.
Chr	Start	End	Gene	#Cancers showing upregulation	#Cancers showing downregulation	BLCA	COAD	KICH	KIRP	LUAD	PRAD	THCA	BRCA	HNSC	KIRC	LIHC	LUSC	STAD	UCEC
chr4	170069230	170070586	AADAT	1	1	NA	NA	NA	NA	NA	0.0229621	0.107877	-0.1256	NA	NA	NA	NA	NA	NA
chr7	122098866	122101370	AASS	1	1	NA	NA	NA	NA	NA	NA	NA	NA	NA	0.126203	-0.004275	-0.108951	NA	NA
chr7	122101438	122101620	AASS	0	1	NA	NA	NA	NA	NA	NA	NA	-0.025804	NA	NA	NA	-0.143397	NA	NA
chr9	137023052	137024142	ABCA2	1	0	NA	NA	0.138322	NA	NA	NA	NA	NA	NA	NA	NA	NA	NA	NA
chr9	137023052	137023837	ABCA2	1	0	NA	NA	0.182152	NA	NA	NA	NA	NA	NA	NA	NA	NA	NA	NA
chr17	69088258	69089464	ABCA6	0	1	NA	NA	NA	NA	NA	NA	NA	-0.129319	NA	NA	NA	NA	NA	NA
chr17	69133867	69134638	ABCA6	0	1	NA	NA	NA	NA	NA	NA	NA	-0.106227	NA	NA	NA	NA	NA	NA
chr19	1042397	1042745	ABCA7	1	0	NA	NA	NA	NA	NA	NA	NA	NA	0.0780355	NA	NA	0.119273	NA	NA
chr7	73738463	73738645	ABHD11	1	0	NA	0.0454934	NA	NA	NA	-0.0140795	NA	-0.0745175	NA	NA	NA	NA	NA	0.12399
chr19	1881804	1885351	ABHD17A	0	2	NA	NA	NA	NA	NA	NA	NA	-0.140967	NA	NA	NA	-0.133135	NA	NA
chr9	133256356	133257408	ABO	1	0	NA	0.099164	NA	NA	NA	NA	0.0459925	NA	0.0992775	NA	NA	0.063541	0.131986	NA
chr9	133257542	133258096	ABO	1	0	NA	0.16912	NA	-0.0169276	NA	NA	-0.00263	NA	NA	0.098503	NA	NA	0.0571885	NA
chr11	34154378	34154700	ABTB2	0	1	NA	NA	NA	NA	NA	NA	-0.234892	NA	NA	NA	NA	NA	NA	NA
chr7	30872306	30875494	AC004691.2	1	0	NA	NA	0.162429	NA	NA	NA	NA	0.0739035	NA	NA	NA	0.0677492	NA	NA
chr7	149295183	149297050	AC004890.2	1	0	NA	NA	NA	NA	NA	NA	NA	0.130334	NA	NA	NA	NA	NA	NA
chr3	119703222	119706808	AC069444.2	1	0	NA	NA	NA	NA	NA	NA	0.104583	NA	NA	NA	NA	NA	NA	NA
chr15	41308624	41308719	AC087721.2	2	0	NA	NA	NA	NA	NA	NA	NA	0.275862	NA	NA	NA	0.269142	NA	NA
chr3	49421572	49422103	AC104452.1	2	0	NA	NA	NA	NA	NA	NA	NA	0.11609	NA	NA	NA	NA	0.159455	NA
chr3	197614622	197615563	AC132008.2	2	0	NA	NA	0.154034	NA	NA	NA	NA	NA	NA	NA	NA	NA	0.144218	NA
chr11	134256648	134257087	ACAD8	0	1	NA	NA	NA	NA	NA	-0.110573	0.020654	-0.0912053	NA	NA	NA	NA	NA	NA
chr11	134259084	134259607	ACAD8	0	1	NA	NA	NA	NA	0.0702285	-0.12196	NA	-0.0677704	NA	NA	NA	NA	NA	NA
chr17	7222081	7222176	ACADVL	2	0	NA	0.245409	NA	NA	NA	NA	NA	-0.020878	0.0307145	0.0477173	0.0262703	NA	0.055205	0.111783
chr17	7222865	7223132	ACADVL	3	0	0.166321	0.238442	NA	0.041709	0.0661555	0.028679	NA	-0.038904	0.0691979	0.0756641	0.044453	NA	NA	0.127613
chr17	7342474	7343378	ACAP1	0	1	NA	NA	NA	NA	NA	NA	NA	-0.109431	NA	NA	NA	NA	NA	NA
chr17	7350054	7350126	ACAP1	0	5	NA	NA	NA	-0.200421	-0.124918	NA	-0.321227	-0.250665	NA	NA	NA	NA	-0.289681	NA
chr1	1299356	1299830	ACAP3	3	0	0.0779215	0.139586	0.133668	NA	NA	NA	NA	-0.0423785	NA	0.062674	NA	NA	0.1417	0.067244
chr17	45139160	45143442	ACBD4	1	0	NA	0.0919012	0.0992036	NA	NA	NA	NA	NA	NA	NA	NA	NA	0.123725	NA
chr11	44077922	44078683	ACCS	1	0	0.100983	NA	NA	NA	NA	NA	0.0719025	-0.080923	NA	0.085187	NA	NA	NA	NA
chr11	44078784	44079530	ACCS	1	0	0.070363	NA	0.098734	NA	NA	NA	NA	NA	NA	0.0337905	0.110585	0.0654535	NA	NA
chr3	58534145	58534359	ACOX2	0	1	NA	NA	NA	NA	NA	NA	NA	-0.204848	NA	NA	0.0274756	NA	NA	NA
chr3	58534522	58534946	ACOX2	0	1	NA	NA	NA	NA	NA	NA	0.0333867	-0.122796	NA	NA	NA	NA	NA	NA
chr16	20437179	20437267	ACSM5	0	2	NA	NA	NA	-0.130958	NA	NA	NA	NA	NA	-0.173394	0.0312039	NA	NA	NA
chr1	155061489	155061903	ADAM15	0	2	NA	0.0818866	NA	-0.0761515	-0.0433589	NA	NA	-0.169689	NA	NA	NA	-0.0327498	NA	-0.155351
chr2	9497248	9502172	ADAM17	0	1	NA	NA	NA	-0.0480742	NA	0.0147095	-0.0345594	-0.0213236	NA	-0.0362903	NA	-0.0172448	-0.138905	NA
chr19	8589585	8589888	ADAMTS10	1	0	NA	NA	NA	NA	NA	NA	NA	NA	NA	0.170994	NA	NA	NA	NA
chr1	161194221	161195464	ADAMTS4	0	1	NA	NA	NA	NA	NA	NA	NA	-0.10875	NA	NA	NA	NA	NA	NA
chr1	150553253	150553425	ADAMTSL4	0	1	NA	NA	NA	NA	0.0704764	NA	-0.133584	NA	NA	NA	NA	-0.0417404	0.0684535	NA
chr1	150557623	150557944	ADAMTSL4	0	1	NA	NA	NA	NA	NA	NA	NA	-0.162451	NA	NA	NA	NA	NA	NA
chr1	150558149	150558472	ADAMTSL4	1	0	0.107149	NA	NA	NA	0.0877488	NA	NA	NA	NA	NA	NA	NA	0.058785	NA
chr14	24330018	24330167	ADCY4	0	1	NA	NA	NA	NA	NA	NA	NA	-0.175109	NA	NA	NA	NA	NA	NA
chr14	24330295	24331017	ADCY4	0	1	NA	NA	NA	NA	NA	NA	NA	-0.128288	NA	NA	NA	NA	NA	NA
chr14	24331356	24331787	ADCY4	0	1	NA	NA	NA	NA	NA	NA	NA	-0.153075	NA	NA	NA	NA	NA	NA
chr17	78205190	78205439	AFMID	1	0	NA	0.158219	NA	0.0656235	0.071251	NA	NA	NA	NA	0.0859395	0.0888045	0.098764	NA	NA
chr1	35826835	35831426	AGO4	1	0	NA	NA	NA	NA	NA	NA	NA	NA	NA	NA	NA	NA	0.145441	NA
chr6	161153499	161154148	AGPAT4	0	1	NA	NA	NA	NA	NA	NA	NA	-0.107432	NA	NA	NA	NA	NA	NA
chr2	61185618	61186445	AHSA2P	2	2	NA	-0.143999	0.315254	0.147075	NA	0.0254095	0.060882	-0.10517	NA	0.0033835	NA	NA	NA	NA
chr6	169633068	169634427	AL031315.1	0	1	NA	NA	NA	NA	NA	NA	-0.114947	NA	NA	NA	NA	NA	NA	NA
chr20	43458509	43459770	AL031681.3	1	0	NA	NA	0.115518	0.0353004	NA	0.0453377	NA	-0.024208	NA	0.0493476	NA	-0.0306506	NA	NA
chr9	34655317	34655604	AL162231.3	1	0	NA	NA	NA	NA	NA	0.0298544	0.019889	NA	NA	NA	NA	0.112627	NA	NA
chr1	247200193	247202015	AL390728.4	1	0	NA	NA	NA	NA	NA	NA	0.077085	-0.091824	NA	NA	NA	NA	0.232747	NA
chrX	111711725	111712483	ALG13	1	0	NA	NA	NA	NA	NA	NA	0.100009	NA	NA	NA	NA	NA	NA	NA
chr2	286203	286289	ALKAL2	0	1	NA	NA	NA	NA	NA	NA	NA	NA	NA	-0.119626	NA	NA	NA	NA
chr3	46679287	46680429	ALS2CL	2	0	NA	0.126415	0.084172	NA	0.099902	NA	0.0391515	NA	NA	NA	NA	0.0923375	0.121271	NA
chr3	46680541	46681245	ALS2CL	1	0	NA	0.092762	0.0860768	NA	0.141612	NA	0.0227942	NA	NA	NA	NA	NA	NA	NA
chr16	2527985	2528059	AMDHD2	0	1	NA	NA	NA	-0.0416815	NA	NA	-0.104829	0	NA	NA	NA	NA	NA	NA
chr16	2528380	2528451	AMDHD2	0	1	NA	NA	NA	-0.0528808	NA	0.0181428	-0.104508	NA	NA	0	NA	NA	NA	NA
chr16	2528718	2528993	AMDHD2	0	1	NA	NA	NA	NA	NA	NA	-0.105773	-0.0170815	NA	-0.0195635	NA	NA	NA	NA
chr14	102928975	102929120	AMN	3	0	NA	0.249159	NA	NA	NA	NA	NA	NA	0.130376	NA	0.0519452	0.14523	NA	NA
chr9	137186356	137187480	ANAPC2	0	1	NA	0.0962215	0.081615	0.030796	NA	NA	NA	-0.116574	NA	0.0497186	NA	-0.092737	NA	-0.0442455
chr2	240479655	240480936	ANKMY1	2	0	NA	NA	NA	NA	0.172713	NA	NA	-0.0444005	NA	NA	NA	0.151317	NA	NA
chr13	110893263	110906032	ANKRD10	1	0	NA	NA	0.0552399	NA	NA	0.0624443	NA	-0.0565605	NA	0.0219763	NA	NA	0.114068	NA
chr13	110893263	110894108	ANKRD10	2	0	NA	NA	0.160344	NA	NA	0.099099	0.0360715	NA	NA	0.082348	NA	NA	0.139066	NA
chr13	110893263	110900529	ANKRD10	1	0	NA	NA	0.072813	NA	NA	0.0692375	NA	NA	NA	0.0292	0.0316866	NA	0.156427	NA
chr13	110894202	110894284	ANKRD10	3	0	NA	NA	0.203672	NA	NA	0.165151	NA	NA	NA	0.121653	NA	NA	NA	NA
chr11	67299124	67299529	ANKRD13D	1	0	0.105016	NA	NA	0.037887	0.0336785	NA	NA	-0.031914	NA	NA	NA	0.0502545	0.0900109	NA
chr2	219234288	219234825	ANKZF1	1	0	NA	0.081588	NA	NA	NA	0.028396	NA	-0.09453	NA	0.070871	-0.025866	-0.039933	NA	0.148838
chr2	219235312	219235473	ANKZF1	0	1	NA	0.0464365	NA	NA	NA	NA	NA	-0.12226	NA	0.053141	NA	-0.0505315	NA	NA
chr2	219235585	219235707	ANKZF1	0	2	NA	NA	NA	NA	NA	NA	NA	-0.142838	NA	0.0326645	NA	-0.115378	NA	NA
chr19	17327345	17327437	ANO8	0	1	NA	NA	NA	NA	NA	NA	NA	-0.13099	NA	NA	NA	NA	NA	NA
chr19	17327569	17327688	ANO8	0	1	NA	NA	NA	NA	0	NA	NA	-0.252628	NA	NA	NA	NA	NA	NA
chr11	418589	418719	ANO9	1	0	NA	0.0981722	NA	NA	0.118002	NA	NA	NA	NA	NA	NA	NA	NA	NA
chr11	418813	418887	ANO9	2	0	NA	0.150126	NA	NA	NA	NA	NA	NA	NA	0.159153	NA	NA	NA	NA
chr11	419729	420462	ANO9	2	1	NA	0.267075	NA	NA	NA	NA	NA	-0.137522	NA	NA	NA	0.172241	NA	NA
chr11	420615	420717	ANO9	1	0	NA	0.105871	NA	NA	NA	NA	NA	NA	NA	NA	NA	NA	NA	NA
chr11	429818	430082	ANO9	2	0	NA	0.125997	NA	NA	NA	NA	NA	NA	NA	0.154129	NA	NA	NA	NA
chr11	432054	433313	ANO9	1	0	NA	0.108462	NA	NA	NA	NA	NA	NA	NA	NA	NA	NA	NA	NA
chr14	23563856	23564045	AP1G2	0	1	0.024096	0.0628121	NA	NA	NA	NA	NA	-0.125707	NA	0.0798855	NA	NA	NA	NA
chr19	3759600	3759688	APBA3	1	0	NA	NA	-0.044536	NA	NA	NA	NA	NA	NA	NA	NA	NA	NA	0.104469
chr5	140562499	140562662	APBB3	1	0	NA	NA	NA	NA	NA	NA	NA	-0.006933	NA	NA	0.130213	NA	NA	NA
chr5	140562723	140563593	APBB3	2	0	NA	NA	0.139865	NA	NA	0.077607	NA	NA	NA	NA	NA	0.102807	0.0411085	NA
chr5	140563915	140564196	APBB3	1	0	NA	NA	NA	0.074048	0.019124	NA	NA	NA	NA	NA	NA	0.060213	0.131061	NA
chr14	49893157	49893255	ARF6	0	1	NA	NA	NA	NA	NA	NA	NA	-0.0862955	NA	0.084474	-0.11856	NA	NA	NA
chr13	106557131	106557558	ARGLU1	2	0	NA	NA	NA	NA	NA	NA	0.101243	NA	NA	0.145849	NA	NA	NA	NA
chr13	106557131	106559431	ARGLU1	4	3	NA	0.103602	0.196195	0.0637155	NA	0.103631	NA	-0.211069	NA	0.126548	0.031861	-0.105051	NA	-0.143223
chr1	161049334	161049423	ARHGAP30	1	1	NA	NA	NA	NA	0.0655459	NA	0.074926	NA	NA	-0.210046	NA	0.20694	NA	NA
chr1	161052797	161053257	ARHGAP30	1	0	NA	NA	NA	NA	NA	NA	NA	NA	NA	NA	NA	0.104558	NA	NA
chr20	38627215	38628926	ARHGAP40	0	1	NA	NA	NA	NA	NA	NA	NA	-0.181925	NA	NA	NA	NA	NA	NA
chr19	1083066	1083142	ARHGAP45	2	0	NA	0.033488	-0.0611548	NA	NA	0.163138	NA	0.116546	NA	NA	NA	NA	NA	NA
chr12	57474973	57475290	ARHGAP9	1	0	NA	NA	NA	NA	NA	NA	NA	-0.078005	NA	0.106341	NA	0.008077	NA	NA
chr19	41897326	41897945	ARHGEF1	4	0	0.151722	0.204044	NA	NA	0.158031	0.132401	0.017418	NA	NA	NA	NA	0.051394	NA	NA
chr3	9813111	9813247	ARPC4-TTLL3	2	0	NA	NA	0.114285	NA	NA	0.04407	0.0899605	0.035714	NA	NA	NA	0.111347	NA	NA
chr22	50627052	50627165	ARSA	1	0	NA	0.143489	NA	NA	NA	NA	NA	-0.0420956	NA	NA	NA	NA	0.0365341	0.0872487
chr22	19970743	19971215	ARVCF	1	0	NA	NA	0.119811	NA	NA	NA	NA	NA	NA	NA	NA	NA	NA	NA
chr22	19979080	19979742	ARVCF	1	0	NA	NA	0.123371	NA	NA	NA	0.0849796	-0.016429	NA	NA	NA	NA	NA	NA
chr22	19980242	19981210	ARVCF	1	0	NA	NA	NA	NA	NA	NA	0.125025	-0.02208	NA	NA	NA	NA	NA	NA
chr20	32429431	32429900	ASXL1	1	0	NA	NA	NA	NA	NA	NA	0.110243	-0.0485585	NA	0.0841045	NA	NA	NA	NA
chr11	72821741	72822043	ATG16L2	1	0	NA	NA	NA	NA	NA	NA	NA	NA	NA	NA	NA	0.10793	NA	NA
chr11	72824122	72824733	ATG16L2	7	0	0.125358	0.179136	NA	NA	0.112595	0.105183	NA	0.021337	NA	NA	NA	0.148098	0.182632	0.282728
chr19	19656766	19656846	ATP13A1	0	1	NA	NA	NA	NA	NA	-0.0447128	0.021835	-0.109245	NA	0.0575249	NA	-0.0669022	NA	NA
chr14	92064414	92070934	ATXN3	0	1	NA	NA	NA	NA	NA	NA	NA	-0.1116	NA	NA	NA	NA	NA	NA
chr19	17808374	17811570	B3GNT3	0	1	-0.106743	0.0313953	NA	NA	NA	NA	NA	NA	-0.0268922	NA	NA	NA	NA	NA
chr17	82946983	82956694	B3GNTL1	0	1	NA	NA	NA	NA	NA	NA	-0.097295	-0.103259	NA	NA	NA	NA	NA	NA
chr12	552528	553193	B4GALNT3	1	0	NA	0.118306	NA	NA	NA	NA	NA	NA	NA	NA	NA	NA	NA	NA
chr12	552528	553190	B4GALNT3	1	0	NA	0.120991	0.0948979	NA	NA	NA	NA	NA	NA	NA	NA	NA	NA	NA
chr11	377327	379417	B4GALNT4	1	0	NA	NA	NA	NA	NA	0.152126	NA	NA	NA	NA	NA	NA	NA	NA
chr16	1344146	1344226	BAIAP3	1	0	NA	NA	NA	NA	NA	NA	NA	NA	NA	0.180454	NA	NA	NA	NA
chr4	121859178	121861503	BBS7	1	0	NA	NA	0.241071	NA	0.094559	NA	NA	0.0655447	NA	NA	NA	NA	0.0550908	NA
chr19	49670488	49673697	BCL2L12	0	1	NA	NA	NA	NA	NA	NA	-0.0447542	-0.0544957	-0.110817	NA	NA	NA	NA	NA
chr2	218660421	218660938	BCS1L	1	0	NA	NA	NA	NA	NA	0.046321	NA	NA	NA	0.121964	NA	NA	NA	NA
chr1	156242831	156243032	BGLAP	1	0	NA	NA	NA	NA	NA	NA	-0.0183156	NA	NA	NA	NA	NA	0.10723	NA
chr16	3029739	3030448	BICDL2	1	0	NA	0.183513	NA	NA	NA	NA	NA	-0.093423	NA	NA	NA	NA	NA	NA
chr15	59678087	59679591	BNIP2	1	0	NA	NA	0.139622	NA	0.0474659	0.0854345	0.0576145	0.0343723	NA	-0.0252057	NA	NA	NA	NA
chr15	59678834	59679591	BNIP2	1	0	NA	NA	NA	NA	NA	0.10721	0.077334	0.087308	NA	NA	NA	NA	NA	NA
chr8	144263401	144263477	BOP1	0	2	NA	NA	NA	NA	NA	-0.0351095	-0.113518	NA	NA	NA	NA	-0.105093	NA	NA
chr8	144264616	144264713	BOP1	0	1	NA	NA	0.0799495	NA	NA	NA	-0.102844	0.0413755	NA	NA	0.0298063	NA	NA	0.0509305
chrX	155071650	155072326	BRCC3	1	0	NA	NA	NA	NA	NA	NA	NA	NA	NA	0.122243	NA	NA	NA	NA
chrX	155072343	155073376	BRCC3	1	0	NA	NA	NA	NA	NA	NA	NA	NA	NA	0.105373	NA	NA	NA	NA
chr5	138166727	138167933	BRD8	1	0	NA	0.0605805	0.0313956	NA	NA	0.0265321	0.030022	NA	NA	0.0333117	NA	NA	0.106242	NA
chr1	44808906	44810212	BTBD19	0	1	NA	NA	NA	NA	NA	NA	0.034173	-0.124302	NA	NA	NA	NA	NA	NA
chr1	44810607	44812038	BTBD19	0	1	NA	NA	NA	NA	NA	NA	0.0702785	-0.122858	NA	NA	NA	NA	NA	NA
chr6	26390211	26390686	BTN2A2	0	1	NA	NA	NA	NA	NA	NA	NA	-0.100448	NA	NA	NA	NA	NA	NA
chr5	181050369	181053199	BTNL9	0	1	NA	NA	-0.03451	NA	NA	NA	0.0096	NA	NA	-0.131773	NA	NA	NA	NA
chr5	181054259	181055432	BTNL9	1	0	NA	NA	0.139725	NA	NA	NA	NA	-0.0815055	NA	NA	NA	NA	NA	NA
chr1	206053265	206060400	BX571818.1	0	1	NA	NA	NA	0.0627905	NA	NA	NA	NA	NA	0.05236	NA	NA	NA	-0.111526
chr11	66843069	66843168	C11orf80	0	1	NA	NA	NA	NA	NA	NA	-0.165302	NA	NA	NA	NA	NA	NA	NA
chr17	67993235	67993423	C17orf58	1	1	NA	NA	-0.113119	NA	NA	NA	NA	0.129404	NA	NA	NA	NA	NA	NA
chr1	1084383	1084480	C1orf159	0	1	NA	NA	NA	NA	NA	-0.022375	NA	-0.0636175	NA	NA	NA	NA	-0.112964	NA
chr1	1243152	1243443	C1QTNF12	1	0	NA	0.175139	NA	NA	NA	NA	NA	NA	NA	NA	NA	NA	NA	NA
chr1	1244275	1244380	C1QTNF12	1	0	NA	NA	NA	NA	NA	NA	NA	NA	NA	NA	NA	NA	0.507289	NA
chr20	3260028	3264437	C20orf194	1	0	NA	NA	NA	NA	NA	NA	NA	NA	NA	NA	NA	NA	0.118949	NA
chr20	276086	276792	C20orf96	4	0	0.107481	0.178296	0.095233	0.0144935	0.094761	NA	0.04864	NA	NA	0.035448	NA	0.0913075	0.204028	0.172192
chr20	276879	277043	C20orf96	1	0	NA	NA	NA	NA	NA	NA	0.0324345	NA	NA	NA	NA	0.0700562	NA	0.118027
chr8	145052497	145052585	C8orf33	0	3	NA	NA	NA	-0.129586	-0.0788355	NA	-0.0674205	-0.0573075	NA	NA	-0.103191	-0.181204	NA	NA
chr18	24160069	24161515	CABYR	1	0	NA	NA	NA	NA	NA	NA	NA	0.10945	NA	NA	NA	NA	NA	NA
chr12	53713900	53714132	CALCOCO1	1	0	0.0796371	0.129308	0.0759295	0.0416784	0.0700965	0.0229915	0.0341925	-0.0126055	NA	0.0310783	NA	0.029451	0.0941537	0.0636985
chr7	134934077	134935687	CALD1	1	0	NA	0.051313	NA	NA	NA	0.00289907	NA	NA	NA	0.0588323	NA	0.113531	0.0276742	NA
chr15	68199681	68205120	CALML4	1	0	NA	0.0191884	NA	NA	NA	NA	NA	NA	NA	NA	NA	0.133738	NA	NA
chr17	3869615	3869800	CAMKK1	1	0	NA	NA	NA	NA	NA	NA	NA	NA	NA	NA	NA	NA	0.17823	NA
chr20	33623296	33624763	CBFA2T2	1	0	NA	NA	NA	NA	NA	NA	0.0610075	NA	NA	NA	NA	NA	0.111396	NA
chr22	39138702	39141370	CBX7	1	0	NA	NA	NA	NA	0.0409418	0.0151192	NA	0.0414991	NA	0.0109495	NA	0.101239	0.0508615	NA
chr7	77256509	77258994	CCDC146	1	0	NA	NA	NA	NA	NA	NA	0.148492	NA	NA	NA	NA	NA	NA	NA
chr11	119195499	119195798	CCDC153	1	0	NA	NA	NA	NA	NA	NA	NA	0.124819	NA	NA	NA	NA	NA	NA
chr16	1434852	1435088	CCDC154	0	1	NA	NA	NA	NA	NA	NA	-0.158521	NA	NA	NA	NA	NA	NA	NA
chr14	57483151	57490988	CCDC198	2	0	NA	NA	0.122885	0.104763	NA	NA	NA	NA	NA	0.0696715	NA	NA	NA	NA
chr14	57483184	57490941	CCDC198	1	0	NA	NA	NA	NA	NA	NA	NA	NA	NA	0.126134	NA	NA	NA	NA
chr17	80049989	80050063	CCDC40	1	0	NA	NA	NA	NA	NA	NA	NA	NA	NA	0.154472	NA	NA	NA	NA
chr17	80058651	80058857	CCDC40	1	1	NA	NA	0.394301	-0.064746	NA	NA	NA	-0.127369	NA	NA	NA	NA	NA	NA
chr17	82193830	82193981	CCDC57	1	0	NA	NA	NA	NA	NA	NA	NA	NA	NA	NA	NA	NA	0.235171	NA
chr11	118999109	119010763	CCDC84	0	1	NA	NA	NA	NA	-0.0799285	NA	0.0114395	-0.0939415	NA	NA	NA	-0.159912	NA	NA
chr6	31144788	31144884	CCHCR1	2	0	0.10338	NA	NA	NA	0.105996	NA	NA	-0.0311076	NA	0.0618182	NA	NA	NA	0.0682915
chr8	94881745	94882131	CCNE2	0	1	NA	NA	NA	NA	NA	NA	NA	-0.250232	NA	NA	NA	NA	NA	NA
chr8	94882289	94882780	CCNE2	0	1	NA	NA	NA	NA	NA	NA	NA	-0.215124	NA	NA	NA	NA	NA	NA
chr3	157152241	157153035	CCNL1	1	0	NA	NA	0.113655	NA	NA	0.065488	0.038293	-0.083087	NA	NA	-0.038495	NA	NA	-0.067492
chr2	134942674	134946100	CCNT2	0	2	NA	NA	NA	NA	-0.100043	NA	NA	-0.048357	NA	NA	NA	-0.100572	NA	NA
chr11	66599253	66599458	CCS	1	0	0.0727255	0.0963855	NA	0.045046	NA	0.0264136	0.0322155	-0.046771	0.0448864	0.0467597	0.0276002	NA	0.071495	0.131072
chr15	42734047	42734225	CDAN1	1	0	NA	NA	NA	NA	NA	NA	0.129958	NA	NA	NA	NA	NA	NA	NA
chr20	3796731	3797621	CDC25B	0	1	NA	NA	NA	NA	NA	NA	NA	-0.104601	NA	NA	NA	-0.0421721	NA	NA
chr11	65083723	65083932	CDCA5	1	0	NA	0.0729157	NA	NA	NA	NA	NA	0.101096	0.0695709	NA	NA	NA	NA	NA
chr2	173363895	173364794	CDCA7	1	0	NA	NA	NA	NA	NA	NA	NA	NA	NA	NA	NA	0.129338	NA	NA
chr3	45089141	45091172	CDCP1	0	1	NA	NA	NA	NA	-0.150675	NA	NA	NA	NA	NA	NA	-0.0668254	NA	NA
chr16	89693467	89694172	CDK10	4	0	0.131622	0.180356	0.116573	0.0414917	NA	0.053376	0.075867	NA	0.0367694	0.0708144	0.0715326	0.0671615	0.144093	NA
chr16	89694232	89694664	CDK10	1	0	NA	0.086075	0.0795815	0.0353772	NA	NA	0.043849	-0.0485665	NA	0.0258124	0.046282	NA	0.10807	NA
chr1	1704655	1704903	CDK11A	1	0	0.068801	0.102181	NA	NA	NA	NA	NA	-0.002431	NA	0.0409968	NA	NA	0.0872155	0.047344
chr17	47975653	47975868	CDK5RAP3	4	0	0.168582	0.177399	0.069103	0.086293	0.082345	0.039529	0.021519	-0.084335	NA	0.114309	0.0790965	NA	0.065877	0.118778
chr1	50969899	50970357	CDKN2C	0	1	NA	NA	NA	NA	NA	NA	NA	-0.149451	NA	NA	NA	NA	NA	NA
chr11	47472102	47472190	CELF1	1	6	-0.281516	NA	0.196146	0.025296	-0.162833	NA	0.0709635	-0.225533	NA	0.0348815	NA	-0.303034	-0.262891	-0.229373
chr13	24884083	24884160	CENPJ	1	0	NA	NA	NA	NA	NA	NA	NA	0	NA	NA	NA	NA	NA	0.123673
chr16	67830088	67830389	CENPT	3	1	0.167224	0.267613	0.074337	NA	NA	NA	0.039283	-0.134759	NA	0.088035	NA	NA	0.21792	0.0915345
chr16	66961389	66963178	CES3	1	0	NA	NA	NA	NA	NA	NA	NA	NA	NA	0.185669	NA	NA	NA	NA
chr16	66963629	66963801	CES3	2	0	NA	0.156394	NA	NA	NA	NA	NA	NA	NA	0.318541	0.0642202	NA	NA	NA
chr16	66963935	66964356	CES3	2	0	NA	0.147027	NA	NA	NA	NA	NA	NA	NA	0.201745	NA	NA	NA	NA
chr16	66966345	66966724	CES3	2	0	NA	0.122366	NA	NA	NA	NA	NA	NA	NA	0.23933	0.0542928	NA	NA	NA
chr2	201118901	201119027	CFLAR	1	0	NA	NA	NA	NA	0.039408	NA	NA	NA	NA	NA	NA	0.183914	NA	NA
chr15	92900824	92901166	CHD2	0	1	NA	-0.0538525	NA	NA	NA	NA	0.0655365	NA	NA	NA	NA	-0.070224	NA	-0.116684
chr17	7909338	7910427	CHD3	1	0	0.184419	0.092883	NA	0.0304924	0.08239	NA	0.028968	NA	0.0253511	0.0748728	NA	0.0820395	0.0821409	0.094034
chr17	7909384	7910427	CHD3	1	0	0.180239	0.0945405	NA	0.0270831	0.087825	0.027023	0.039224	NA	0.0365424	0.0598079	NA	0.0839915	0.0821409	0.065971
chr22	50580271	50580357	CHKB	1	0	NA	0.123825	NA	0.0580275	NA	NA	NA	-0.034221	0.038554	0.0541886	NA	NA	NA	NA
chr22	50581553	50581748	CHKB	3	0	0.060977	0.16049	0.0612228	0.0444715	0.0310725	0.05149	NA	NA	0.0544794	0.0661655	NA	0.050839	0.105443	0.143642
chr22	50581862	50582248	CHKB	3	1	NA	NA	0.059185	0.152831	NA	0.0816035	NA	-0.139659	NA	0.123449	NA	NA	NA	0.135775
chr22	50582357	50582557	CHKB	3	0	NA	0.143653	NA	0.100453	0.044674	NA	NA	NA	NA	0.0603505	NA	NA	0.121419	NA
chr3	184382774	184382855	CHRD	0	1	NA	NA	NA	NA	NA	NA	NA	-0.042399	NA	NA	0.0546805	-0.191331	NA	NA
chr16	791370	791850	CHTF18	0	1	NA	NA	NA	NA	NA	NA	NA	-0.0788855	NA	NA	NA	-0.141254	NA	NA
chr16	791948	792223	CHTF18	0	2	NA	NA	NA	NA	NA	NA	NA	-0.122788	NA	NA	NA	-0.129546	NA	NA
chr19	45064630	45067336	CLASRP	0	1	NA	NA	NA	-0.111542	NA	NA	NA	NA	NA	NA	NA	NA	NA	NA
chr11	67367626	67373523	CLCF1	0	1	NA	NA	NA	-0.0426275	NA	NA	-0.0269945	NA	NA	NA	NA	-0.161859	NA	NA
chr7	101232914	101234277	CLDN15	3	0	NA	NA	0.220747	0.207663	0.128809	NA	NA	NA	NA	0.0962434	NA	NA	NA	NA
chr2	200859746	200860124	CLK1	3	0	NA	NA	0.186527	0.128762	NA	0.057471	NA	-0.043305	NA	0.0561035	0.07212	NA	0.115082	NA
chr2	200860215	200861237	CLK1	2	0	NA	NA	0.149901	0.127421	NA	NA	NA	-0.041336	NA	0.093502	NA	NA	0.069941	NA
chr4	10525922	10528075	CLNK	1	0	NA	NA	0.111651	NA	NA	NA	NA	NA	NA	NA	NA	NA	NA	NA
chr2	96826982	96827730	CNNM3	0	1	NA	NA	NA	NA	NA	NA	NA	NA	-0.123599	NA	NA	0.0133118	NA	NA
chr2	96828195	96828566	CNNM3	0	1	0.0247786	NA	NA	NA	NA	-0.017533	NA	NA	-0.114049	NA	NA	NA	NA	NA
chr2	227290886	227293190	COL4A3	3	0	NA	NA	0.268456	0.109723	NA	NA	0.062524	NA	NA	0.139171	NA	NA	NA	NA
chr2	227294570	227294963	COL4A3	3	0	NA	NA	0.190388	0.130024	NA	NA	NA	NA	NA	0.20358	NA	NA	NA	NA
chr2	227304144	227304984	COL4A3	2	0	NA	NA	0.134408	0.108106	NA	NA	NA	NA	NA	NA	NA	NA	NA	NA
chr2	227007588	227008017	COL4A4	1	0	NA	NA	0.138925	NA	NA	NA	NA	NA	NA	NA	NA	NA	NA	NA
chr2	227008304	227010312	COL4A4	1	0	NA	NA	0.229475	NA	NA	NA	NA	NA	NA	NA	NA	NA	NA	NA
chr3	48570178	48570274	COL7A1	0	1	NA	NA	NA	NA	NA	NA	NA	-0.16587	NA	NA	NA	NA	NA	NA
chr3	48592467	48592569	COL7A1	0	1	NA	NA	NA	NA	NA	NA	NA	-0.222301	0.0435767	NA	NA	NA	NA	NA
chr11	111300017	111300526	COLCA2	1	0	NA	NA	0.131956	NA	NA	NA	NA	NA	NA	NA	NA	NA	NA	NA
chr19	40705181	40705324	COQ8B	1	1	-0.112281	0.062618	0.153131	0.082577	NA	-0.041104	NA	-0.042966	NA	0.0785425	NA	-0.0682315	NA	NA
chr19	16894437	16896175	CPAMD8	1	0	NA	NA	NA	NA	NA	0.018905	-0.0205414	NA	NA	0.370182	NA	NA	NA	NA
chr22	50576637	50576856	CPT1B	3	0	0.168692	NA	-0.0534524	0.101292	NA	NA	NA	NA	NA	0.152556	0.080659	NA	0.028854	NA
chr22	50577034	50577323	CPT1B	1	0	NA	NA	NA	NA	NA	NA	NA	NA	NA	0.151755	NA	NA	NA	NA
chr11	828963	829359	CRACR2B	1	0	NA	0.0762001	0.105686	NA	NA	NA	NA	NA	NA	NA	NA	NA	NA	NA
chr11	830337	830620	CRACR2B	4	1	NA	0.192089	-0.123444	NA	0.104787	NA	NA	NA	NA	0.221081	NA	0.152763	NA	NA
chr12	53171441	53171881	CSAD	1	0	NA	NA	NA	NA	NA	NA	NA	0.049158	NA	0.146577	NA	NA	NA	NA
chr1	36475673	36479432	CSF3R	0	1	NA	NA	NA	NA	NA	NA	NA	-0.104357	NA	NA	NA	NA	NA	NA
chr17	8232475	8232905	CTC1	1	0	NA	NA	NA	NA	NA	NA	NA	-0.035022	NA	NA	NA	NA	0.144672	NA
chr17	57866544	57867356	CUEDC1	1	0	NA	0.0877102	0.0158414	NA	NA	NA	0.0200599	NA	NA	0.0247108	NA	NA	0.102877	NA
chr6	43038692	43038841	CUL7	2	0	NA	NA	0.0544702	NA	NA	NA	-0.0380303	NA	NA	NA	0.121691	NA	NA	0.102597
chr6	43205115	43205262	CUL9	1	0	NA	0.186575	NA	NA	NA	NA	NA	NA	NA	NA	NA	NA	NA	NA
chr9	120843439	120844992	CUTALP	1	0	NA	0.11735	NA	NA	0.080235	NA	NA	NA	NA	NA	NA	0.078003	NA	NA
chr4	74097771	74098600	CXCL2	1	0	NA	NA	NA	0.154791	0.0995386	NA	0.0936837	0.0651345	NA	NA	0.0518006	0.0421733	NA	NA
chr4	74098684	74098798	CXCL2	2	0	NA	NA	NA	NA	0.118491	NA	0.0941405	NA	NA	NA	0.0729126	NA	0.103587	NA
chr8	144450770	144452358	CYHR1	2	0	0.123322	NA	NA	0.027676	NA	NA	0.013884	0.024065	0.043612	0.015052	0.0453625	NA	0.154417	NA
chr20	54154761	54157168	CYP24A1	0	1	-0.194765	NA	NA	NA	NA	NA	NA	NA	-0.052997	NA	NA	NA	NA	NA
chr20	54154933	54157168	CYP24A1	0	1	-0.194765	NA	NA	NA	NA	NA	NA	NA	-0.041671	NA	NA	NA	NA	NA
chr7	985323	986623	CYP2W1	1	0	NA	0.15352	NA	NA	NA	NA	NA	NA	NA	NA	NA	NA	NA	NA
chr19	15680519	15682388	CYP4F12	1	0	NA	0.126184	NA	NA	NA	NA	NA	NA	NA	NA	0.0275191	NA	NA	NA
chr4	186192037	186194499	CYP4V2	2	0	NA	0.103258	0.177972	NA	NA	NA	0.050449	-0.096034	NA	-0.040058	NA	NA	NA	NA
chr4	186194612	186196002	CYP4V2	0	1	NA	NA	NA	NA	NA	NA	0.0164435	-0.104522	NA	0.0196285	NA	NA	NA	NA
chr7	135166871	135167731	CYREN	3	4	NA	-0.077577	0.203606	0.152989	-0.261888	NA	0.015306	-0.145923	NA	0.28528	-0.118193	-0.293111	NA	-0.0902584
chr3	49017869	49018022	DALRD3	1	0	NA	0.036896	0.117747	NA	NA	NA	NA	0.0548191	NA	NA	NA	0.068012	NA	NA
chr3	49018318	49018399	DALRD3	1	0	NA	NA	0.111041	NA	NA	NA	NA	NA	NA	NA	NA	NA	0.052772	NA
chr2	171478070	171480037	DCAF17	1	0	NA	NA	NA	NA	NA	NA	0.118648	NA	NA	NA	NA	NA	NA	NA
chr1	160216908	160222655	DCAF8	1	0	NA	NA	NA	NA	NA	NA	NA	NA	NA	0.109341	NA	NA	NA	NA
chr1	160218968	160222650	DCAF8	1	0	0.0537959	0.0586113	0.0366965	0.0202315	NA	0.0397887	NA	-0.038955	NA	0.0330358	0.01426	0.0088625	0.12234	NA
chr11	47215263	47216335	DDB2	1	0	NA	NA	NA	NA	NA	NA	NA	-0.0155694	NA	NA	NA	NA	0.119006	NA
chr11	47234672	47234756	DDB2	0	2	NA	NA	NA	-0.173454	NA	0.0217354	-0.0725514	NA	NA	-0.133625	NA	NA	0.0455043	NA
chr11	47234934	47235269	DDB2	0	3	0.0308424	NA	NA	-0.239366	NA	0.0658597	-0.124795	NA	NA	-0.200313	0.0664527	-0.024289	NA	0.0513285
chr11	47235412	47237836	DDB2	0	2	0.0337353	NA	NA	-0.123363	NA	0.0486515	-0.0872089	-0.007267	NA	-0.177828	0.0301848	NA	NA	NA
chr22	38488115	38492055	DDX17	2	1	0.10002	-0.080675	0.10419	NA	NA	NA	0.07528	-0.090825	NA	0.0707955	0.0618158	-0.06307	NA	-0.149805
chr14	94051259	94056015	DDX24	1	0	NA	NA	NA	NA	NA	NA	NA	0.045079	NA	NA	NA	0.113496	NA	NA
chr19	14409447	14409535	DDX39A	0	3	-0.0900684	NA	0.027016	NA	-0.107284	-0.062596	NA	-0.106635	NA	NA	-0.060224	-0.100867	-0.0180866	-0.0928538
chr6	31532911	31534485	DDX39B	0	1	NA	NA	0.067006	NA	NA	NA	NA	-0.0262385	NA	0.0394521	NA	-0.117964	NA	NA
chr6	31532911	31535366	DDX39B	0	1	NA	NA	0.05998	NA	-0.02981	NA	NA	-0.034456	NA	0.0245575	0.0174991	-0.115716	NA	NA
chr12	132141020	132141274	DDX51	1	0	NA	NA	NA	NA	NA	NA	0.0418595	NA	NA	0.0927213	NA	NA	NA	0.135068
chr19	6471305	6471405	DENND1C	1	0	NA	NA	NA	NA	NA	NA	NA	NA	NA	0.187144	NA	NA	NA	NA
chr1	153933871	153934134	DENND4B	1	0	NA	NA	NA	NA	NA	NA	NA	-0.01662	NA	0.117689	NA	NA	NA	NA
chr1	153941048	153941230	DENND4B	1	0	NA	NA	NA	NA	NA	NA	NA	NA	NA	0.13905	NA	NA	NA	NA
chr8	144317109	144317186	DGAT1	1	0	0.0591284	0.113355	NA	NA	NA	NA	NA	NA	0.0324651	0.0384469	0.015733	NA	NA	NA
chr11	46377212	46378197	DGKZ	2	3	-0.129584	-0.11111	0.100061	NA	-0.032331	NA	-0.059079	-0.092623	0.128655	NA	NA	-0.0989845	-0.166883	NA
chr14	91215556	91224683	DGLUCY	1	0	NA	0.0617531	NA	NA	0.0261742	0.0134815	NA	NA	NA	0.0162533	NA	NA	0.106652	NA
chr21	46560783	46561747	DIP2A	1	0	NA	0.124984	NA	NA	NA	NA	NA	-0.0500785	NA	NA	NA	NA	NA	NA
chr9	136717711	136721920	DIPK1B	1	0	NA	NA	NA	0.0666323	NA	NA	NA	0.0661665	NA	0.0950918	NA	0.0364536	0.241325	NA
chr7	87194102	87194683	DMTF1	0	2	NA	NA	0.05396	NA	-0.127292	NA	0.027047	NA	NA	NA	NA	-0.131592	NA	NA
chr7	87194102	87195030	DMTF1	0	2	NA	NA	NA	NA	-0.126488	NA	0.032186	NA	NA	NA	NA	-0.113122	NA	NA
chr15	51458795	51459597	DMXL2	1	0	NA	NA	0.0307685	NA	NA	0.0401205	0.108746	NA	NA	0.0283645	NA	0.007787	NA	NA
chr19	55160775	55161064	DNAAF3	1	0	NA	NA	NA	0.129213	NA	NA	NA	NA	NA	NA	NA	NA	NA	NA
chr3	52399201	52399544	DNAH1	1	0	NA	NA	NA	NA	NA	NA	NA	NA	NA	0.147142	NA	NA	NA	NA
chr12	32737942	32738263	DNM1L	0	1	NA	NA	NA	NA	-0.0649495	NA	NA	-0.065929	NA	0.027026	NA	-0.0424636	0.07352	-0.164951
chr19	10139817	10140045	DNMT1	0	1	-0.0284912	NA	NA	NA	-0.0917629	NA	NA	-0.0418112	NA	0.0397766	NA	-0.129784	NA	NA
chr19	10141189	10142027	DNMT1	0	2	-0.0223515	-0.0096858	NA	NA	-0.155258	0.06043	NA	-0.0546756	NA	NA	NA	-0.206068	NA	NA
chr19	10149968	10151397	DNMT1	0	1	NA	NA	NA	NA	-0.101209	NA	NA	NA	NA	NA	NA	-0.0826649	NA	NA
chr2	25247749	25248036	DNMT3A	0	1	NA	NA	NA	NA	NA	NA	NA	-0.092576	NA	NA	NA	-0.163546	NA	NA
chr21	33586181	33587521	DONSON	0	1	NA	NA	NA	NA	NA	NA	NA	-0.100879	NA	NA	NA	NA	NA	NA
chr21	36238701	36239764	DOP1B	1	0	NA	NA	NA	NA	NA	NA	NA	NA	NA	0.334489	NA	NA	NA	NA
chr9	137114576	137114646	DPP7	2	0	0.097055	0.198802	0.137721	0.0733525	0.038336	NA	0.050455	NA	NA	0.043766	0.0572795	0.057328	NA	NA
chr2	74523218	74523309	DQX1	1	0	NA	0.207134	NA	NA	NA	NA	NA	NA	NA	NA	NA	NA	NA	NA
chr17	18004494	18006182	DRC3	0	1	NA	NA	NA	NA	NA	NA	NA	-0.135728	NA	-0.079915	NA	NA	NA	NA
chr17	18006253	18007023	DRC3	0	1	NA	NA	NA	NA	NA	NA	NA	-0.111876	NA	-0.066603	NA	NA	NA	NA
chr17	18101590	18101920	DRG2	0	1	NA	NA	NA	NA	NA	NA	NA	NA	NA	NA	-0.171303	NA	NA	NA
chr2	96144882	96144966	DUSP2	0	1	NA	NA	NA	NA	NA	NA	-0.120672	NA	NA	NA	NA	NA	NA	NA
chr6	31970203	31970342	DXO	1	0	NA	0.123996	NA	NA	NA	-0.042758	NA	-0.082716	NA	0.0323925	NA	NA	NA	NA
chr1	52905090	52906518	ECHDC2	1	1	0.042578	0.100319	0.07014	0.0298057	NA	0.054514	0.023876	-0.113664	0.0674582	0.0752297	0.037648	0.053746	NA	NA
chr1	52911790	52921552	ECHDC2	0	1	NA	NA	0.0566	NA	NA	0.0253999	NA	-0.145409	NA	0.0428997	0.0231605	NA	NA	NA
chr1	52912021	52912753	ECHDC2	1	1	NA	NA	NA	NA	NA	0.154578	NA	-0.168793	NA	NA	0.0626185	NA	NA	NA
chr20	35146935	35147151	EDEM2	0	2	NA	0.0594714	NA	-0.0667599	0.0254704	NA	NA	0.0102045	-0.0591866	-0.05107	-0.10691	0.0239458	-0.111488	NA
chr2	206159684	206159958	EEF1B2	0	2	-0.0744595	NA	NA	-0.082933	-0.125605	-0.062478	-0.037366	-0.133677	NA	-0.045278	NA	-0.057174	NA	NA
chr2	206159684	206159912	EEF1B2	0	2	-0.07211	NA	NA	-0.0844505	-0.107186	-0.0615445	-0.0349805	-0.139359	NA	-0.0441235	NA	-0.055077	NA	NA
chr17	47324523	47326225	EFCAB13	1	0	NA	NA	NA	NA	NA	NA	0.166661	NA	NA	NA	NA	NA	NA	NA
chr6	32167429	32167502	EGFL8	2	0	NA	NA	0.149783	NA	NA	NA	NA	NA	NA	0.137893	NA	0.074981	NA	NA
chr16	67203004	67203118	ELMO3	1	0	NA	0.103539	NA	0.0416961	NA	NA	NA	-0.0540223	NA	0.0274341	NA	NA	NA	NA
chr4	110197974	110198246	ELOVL6	1	0	NA	0.0608047	0.139212	NA	NA	NA	NA	NA	NA	NA	NA	NA	NA	NA
chr2	27085297	27085677	EMILIN1	2	0	0.0252491	NA	0.155975	0.144731	-0.0236238	NA	NA	-0.0227568	NA	0.089744	0.0880342	NA	NA	NA
chr11	62602889	62603148	EML3	0	1	NA	0.0612036	NA	NA	NA	NA	-0.030736	-0.0632461	-0.115268	NA	NA	0.0266005	NA	0.0393274
chr12	6916729	6917037	ENO2	1	0	NA	NA	NA	NA	NA	NA	NA	NA	0.0439658	0.0285852	NA	NA	0.116656	NA
chr9	137050538	137050901	ENTPD2	1	0	NA	0.106283	NA	NA	NA	NA	NA	NA	NA	NA	NA	NA	NA	NA
chr5	112165118	112168738	EPB41L4A	1	0	NA	NA	0.126188	-0.0224754	NA	NA	0.0149675	NA	NA	NA	NA	-0.0268845	NA	NA
chr7	143398448	143398600	EPHA1	0	1	NA	NA	NA	NA	NA	NA	NA	-0.137358	NA	NA	NA	NA	NA	NA
chr1	37718816	37719413	EPHA10	1	0	NA	0.10131	NA	NA	NA	NA	NA	NA	NA	NA	NA	NA	NA	NA
chr19	11380971	11381055	EPOR	3	0	NA	NA	NA	0.086008	NA	NA	-0.0301551	NA	NA	0.136119	0.28361	0.185179	NA	NA
chr19	11383232	11384092	EPOR	1	0	NA	NA	0.208744	NA	NA	NA	NA	NA	NA	NA	NA	NA	NA	NA
chr16	13935743	13937765	ERCC4	3	0	NA	NA	NA	0.169322	NA	-0.0969895	0.168897	0.137938	NA	NA	NA	NA	NA	NA
chr2	238162838	238163736	ERFE	0	1	NA	NA	NA	NA	NA	NA	-0.232417	NA	NA	NA	NA	NA	NA	NA
chr17	64044927	64045358	ERN1	0	1	NA	NA	NA	NA	NA	NA	NA	NA	NA	NA	NA	-0.120037	NA	NA
chr16	68235762	68235847	ESRP2	0	3	NA	-0.199338	NA	NA	NA	NA	NA	NA	NA	-0.144165	-0.204824	NA	NA	NA
chr16	67184604	67184685	EXOC3L1	0	1	NA	NA	NA	NA	NA	NA	NA	NA	NA	-0.10527	NA	NA	NA	NA
chr17	42702961	42703739	EZH1	3	0	0.204419	0.218058	NA	NA	0.0800345	0.0773917	0.048388	NA	NA	0.0512708	NA	0.0726445	0.225593	NA
chr17	42718067	42718453	EZH1	1	0	NA	NA	NA	NA	NA	NA	0.0191291	0.0609126	0.11668	0.021044	NA	0.0841271	0.0905494	NA
chr5	177402459	177402549	F12	0	1	NA	NA	NA	-0.521479	NA	NA	NA	0.0728381	NA	NA	NA	NA	NA	NA
chr1	46410497	46410813	FAAH	1	0	NA	0.0759765	NA	NA	NA	NA	NA	-0.073785	NA	0.0378642	NA	0.118275	NA	NA
chr2	95412542	95412676	FAHD2A	2	0	NA	0.04373	-0.0332098	NA	NA	NA	NA	-0.0290225	NA	0.0453816	0.050507	NA	0.111452	0.247601
chr2	95412764	95412894	FAHD2A	1	0	NA	NA	NA	NA	NA	NA	NA	-0.0171918	NA	0.0191486	0.0323558	NA	0.07589	0.126267
chr11	59143304	59143496	FAM111A	1	0	NA	NA	0.090864	0.013891	NA	0.0455175	0.126615	-0.033489	NA	0.040432	NA	NA	NA	NA
chr8	22096509	22097515	FAM160B2	1	0	0.10197	NA	NA	NA	NA	NA	0.0113224	NA	NA	NA	NA	NA	0.0721285	NA
chr1	32247682	32248370	FAM167B	2	0	NA	NA	0.0403864	0.139128	NA	NA	-0.0936195	NA	NA	NA	NA	0.164693	NA	NA
chr8	143730597	143733690	FAM83H	1	2	NA	0.0437731	0.149143	NA	-0.091144	0.053285	-0.138443	NA	NA	NA	NA	-0.147676	NA	NA
chr8	123810351	123812518	FAM91A1	0	2	NA	-0.015765	NA	NA	-0.137702	NA	0.0119121	-0.0851511	-0.0127732	0.0425456	NA	-0.126302	-0.0426428	NA
chr16	89770259	89770563	FANCA	1	0	NA	0.127159	NA	NA	NA	NA	NA	NA	NA	NA	NA	NA	NA	NA
chr2	58161638	58162865	FANCL	1	4	-0.122486	-0.0573805	0.108522	-0.091506	-0.131204	NA	-0.091806	-0.036058	-0.129241	-0.0514525	0.0428925	-0.210572	NA	-0.0155205
chr2	58162947	58163028	FANCL	1	3	-0.153559	NA	0.131023	NA	-0.179426	NA	-0.092075	-0.052347	-0.062776	NA	NA	-0.173431	NA	NA
chr2	58163074	58163433	FANCL	1	2	-0.0958325	-0.0414105	0.186456	NA	-0.181623	NA	-0.0530685	-0.046779	-0.085232	NA	0.0472795	-0.220768	NA	NA
chr2	58163517	58165723	FANCL	0	1	NA	NA	NA	NA	-0.0939263	-0.0210506	-0.0291798	-0.0364964	NA	NA	NA	-0.123246	NA	NA
chr5	7862997	7865897	FASTKD3	2	1	NA	NA	NA	0.106776	NA	0.035758	NA	NA	NA	0.232741	NA	-0.107717	NA	NA
chr10	102421507	102421786	FBXL15	2	2	NA	NA	0.097949	-0.13582	NA	NA	NA	NA	NA	-0.152961	-0.052693	NA	0.150406	0.10558
chr8	144356915	144356989	FBXL6	1	1	NA	0.135531	NA	NA	NA	NA	-0.113907	-0.078611	NA	NA	NA	NA	NA	NA
chr8	144357786	144358031	FBXL6	1	0	NA	0.130636	NA	NA	NA	NA	NA	NA	NA	NA	NA	NA	NA	NA
chr1	11658393	11658532	FBXO44	1	0	NA	NA	0.0361689	NA	NA	0.02588	0.0411815	NA	NA	NA	NA	NA	NA	0.144927
chr19	39893527	39893921	FCGBP	0	1	NA	NA	NA	-0.668652	NA	NA	NA	NA	NA	NA	NA	NA	NA	NA
chr5	141644438	141644572	FCHSD1	0	1	NA	NA	NA	NA	-0.0758413	NA	NA	-0.129894	NA	NA	NA	NA	NA	NA
chr5	141644690	141644858	FCHSD1	1	0	NA	NA	NA	NA	NA	NA	NA	-0.0450858	NA	0.104858	NA	NA	NA	NA
chr16	70466954	70467373	FCSK	1	0	NA	0.12492	NA	NA	NA	NA	NA	NA	NA	NA	NA	NA	NA	NA
chr17	45245416	45245631	FMNL1	1	0	NA	NA	NA	NA	NA	0.20357	-0.0659985	-0.0241388	NA	NA	NA	0.0223408	NA	NA
chr17	45245733	45245877	FMNL1	1	0	NA	NA	NA	NA	NA	0.100419	-0.0515246	NA	NA	NA	NA	NA	NA	NA
chr9	129890546	129895837	FNBP1	3	0	0.213077	NA	0.118035	NA	0.0182875	0.058814	NA	0.03556	NA	-0.029402	NA	0.014474	0.10691	NA
chr11	47724778	47731373	FNBP4	1	0	NA	NA	0.105142	NA	NA	0.0323584	NA	-0.027994	NA	0.0335451	NA	-0.020259	0.0477965	NA
chr11	47725836	47731373	FNBP4	1	0	NA	NA	0.112214	NA	NA	0.0406089	NA	-0.032544	NA	0.0512333	NA	-0.031857	0.0512985	NA
chr10	73773041	73773189	FUT11	1	0	NA	NA	NA	NA	NA	NA	NA	NA	NA	0.277741	NA	NA	NA	NA
chr19	5846966	5848739	FUT3	1	0	NA	NA	NA	NA	NA	NA	NA	NA	NA	NA	NA	NA	0.159107	NA
chr3	180962940	180963027	FXR1	0	2	-0.097597	-0.0907125	NA	-0.041271	-0.129029	-0.022986	-0.043471	-0.015015	-0.074279	-0.047356	NA	-0.182207	-0.034138	NA
chr6	29630643	29631395	GABBR1	2	0	NA	NA	NA	NA	NA	0.107285	0.0837275	NA	NA	NA	NA	NA	0.168483	NA
chrX	151955860	151956036	GABRE	1	0	NA	NA	NA	NA	NA	NA	NA	0.254226	NA	NA	NA	NA	NA	NA
chr7	92448877	92450700	GATAD1	0	1	NA	NA	NA	NA	NA	0.029543	0.0719651	-0.080042	NA	0.0215106	NA	-0.088546	NA	-0.142706
chr11	770903	770992	GATD1	0	1	NA	0.080542	-0.062006	-0.052949	NA	0.043972	-0.112044	NA	NA	NA	0.0797335	0.097771	NA	NA
chr9	35737939	35738036	GBA2	0	2	NA	0.0183816	-0.0441964	0.066972	NA	-0.116514	NA	-0.03958	0.0673645	0.0947645	NA	-0.053385	-0.099577	-0.117276
chr16	30112568	30112657	GDPD3	0	1	NA	NA	NA	NA	NA	NA	NA	NA	NA	-0.180711	NA	NA	NA	NA
chr16	30112793	30113021	GDPD3	1	1	NA	0.195771	NA	NA	NA	NA	NA	-0.141701	NA	NA	NA	NA	NA	NA
chr16	30113064	30113339	GDPD3	1	1	NA	0.118512	NA	NA	NA	NA	NA	-0.222999	NA	NA	NA	NA	NA	NA
chr16	1984476	1984746	GFER	0	1	NA	NA	-0.113121	-0.03219	NA	-0.064031	NA	NA	NA	-0.046776	NA	NA	NA	NA
chr17	75241696	75242335	GGA3	1	0	NA	NA	NA	NA	NA	NA	0.01268	NA	NA	NA	NA	NA	0.112674	NA
chr7	100682777	100683011	GIGYF1	1	0	NA	0.0882195	0.050527	NA	NA	NA	NA	-0.023717	NA	0.038572	NA	-0.022888	0.072409	0.106447
chr3	52291111	52291746	GLYCTK	2	0	NA	0.125433	0.020483	0.123432	NA	NA	NA	NA	NA	0.0766131	0.0632577	NA	NA	NA
chr14	76195972	76201690	GPATCH2L	0	2	NA	NA	NA	-0.114661	NA	NA	NA	0.0213065	NA	-0.10195	NA	-0.076922	NA	NA
chr20	5584322	5586193	GPCPD1	1	0	NA	NA	NA	NA	NA	NA	0.0313059	NA	NA	NA	NA	NA	0.106605	NA
chr1	6250003	6250439	GPR153	3	0	NA	0.10455	NA	NA	0.0751465	NA	NA	0.100323	0.0863035	NA	NA	0.162315	0.0813235	NA
chr1	6251530	6253717	GPR153	1	0	NA	NA	NA	NA	0.100226	NA	NA	NA	-0.068338	NA	NA	0.060543	NA	NA
chr8	144505927	144505994	GPT	2	0	NA	0.240881	NA	0.102483	NA	NA	NA	NA	NA	0.0754369	0.0463553	NA	NA	NA
chr8	144506131	144506231	GPT	3	0	NA	0.258825	0.213045	0.177602	NA	NA	NA	NA	NA	0.0818331	0.0475274	NA	0.090469	NA
chr8	144506843	144506909	GPT	1	0	NA	0.125289	NA	NA	NA	NA	NA	NA	NA	NA	0.0200245	NA	NA	NA
chr17	39742716	39742897	GRB7	1	0	NA	NA	NA	NA	NA	NA	NA	-0.074333	NA	0.121628	NA	-0.0539525	NA	NA
chr7	77329391	77330238	GSAP	2	0	0.109382	NA	0.145163	NA	NA	0.080485	NA	NA	NA	NA	NA	0.071151	0.074703	NA
chr17	39906271	39906960	GSDMB	0	2	NA	0.0649327	NA	NA	-0.225115	NA	0.083896	-0.104	NA	NA	-0.087861	-0.024246	NA	NA
chr17	39906987	39908175	GSDMB	0	1	NA	0.0745937	NA	NA	NA	NA	NA	-0.110027	NA	NA	NA	NA	NA	NA
chr8	129750570	129751541	GSDMC	1	0	NA	NA	NA	NA	NA	NA	NA	NA	NA	NA	NA	0.116687	NA	NA
chr8	129751568	129751861	GSDMC	1	0	NA	NA	NA	NA	NA	NA	NA	NA	NA	NA	NA	0.13113	NA	NA
chr1	109669571	109671286	GSTM2	2	0	0.115532	0.095732	NA	0.0869512	NA	0.0519735	0.037145	-0.0391187	NA	0.029298	NA	NA	0.107459	NA
chr14	24632118	24632323	GZMB	1	0	NA	0.416107	NA	NA	NA	NA	NA	NA	NA	NA	NA	NA	NA	NA
chr16	69113542	69114342	HAS3	0	1	NA	NA	NA	NA	NA	NA	NA	-0.158467	NA	NA	NA	-0.0529841	NA	NA
chr22	50248890	50249102	HDAC10	1	0	NA	0.174871	NA	NA	NA	0.0445025	NA	-0.042642	NA	NA	NA	NA	NA	NA
chr12	112167917	112169502	HECTD4	1	0	NA	NA	NA	NA	NA	NA	0.0317375	0.03848	NA	NA	NA	NA	0.109475	NA
chr1	999613	999691	HES4	3	1	0.144881	0.169811	NA	NA	NA	NA	0.10681	-0.171093	NA	-0.0445345	NA	NA	NA	NA
chr17	82436738	82437167	HEXD	1	0	0.178607	NA	0.0979349	0.026182	0.082622	0.042059	0.055768	NA	NA	NA	NA	NA	NA	NA
chr17	82441889	82442176	HEXD	0	1	NA	NA	NA	0.0332274	NA	NA	NA	NA	0.0238413	NA	NA	NA	-0.14382	NA
chr6	26091104	26091313	HFE	1	0	NA	NA	NA	NA	NA	0.128653	NA	NA	NA	NA	0.034908	NA	NA	NA
chr12	122857215	122858101	HIP1R	1	0	NA	0.113945	NA	0.0120892	NA	NA	NA	-0.0269365	NA	0.0685566	NA	NA	NA	NA
chr6	32813251	32813439	HLA-DOB	0	1	NA	NA	NA	NA	NA	NA	NA	-0.101251	NA	NA	NA	NA	NA	NA
chr15	77479321	77482969	HMG20A	0	2	NA	NA	0.0342954	NA	-0.138001	NA	NA	-0.0618353	NA	0.0401629	NA	-0.156612	NA	NA
chr13	30461688	30462537	HMGB1	0	1	NA	NA	NA	NA	NA	NA	NA	-0.153727	NA	NA	NA	NA	NA	NA
chr6	79202155	79202275	HMGN3	1	1	NA	NA	0.110679	NA	NA	NA	0.038567	-0.144735	NA	0.037858	NA	NA	NA	NA
chr12	54282596	54283826	HNRNPA1	0	1	NA	NA	NA	NA	NA	NA	-0.184257	-0.0959505	NA	NA	NA	NA	NA	NA
chr5	179618323	179619268	HNRNPH1	0	1	NA	NA	0.0931188	NA	NA	0.048131	0.0392735	-0.080551	NA	0.0412426	NA	-0.10691	0.0605865	NA
chr5	179621035	179621241	HNRNPH1	0	1	NA	NA	0.0632551	NA	NA	0.0423251	0.051186	-0.066021	NA	0.0377999	NA	-0.120224	0.0481444	NA
chr16	67166070	67166319	HSF4	2	0	NA	NA	0.181894	NA	NA	0.05478	0.031895	NA	NA	NA	NA	NA	0.100863	NA
chr20	3750907	3751510	HSPA12B	1	0	NA	NA	NA	NA	NA	NA	NA	NA	NA	NA	NA	0.17719	NA	NA
chr4	987242	987808	IDUA	0	3	NA	NA	NA	-0.31492	NA	NA	NA	NA	NA	-0.202507	-0.134217	NA	NA	NA
chr12	6548157	6548424	IFFO1	1	0	NA	NA	NA	0.10593	NA	NA	NA	-0.070918	NA	NA	NA	NA	NA	NA
chr1	24157891	24159051	IFNLR1	0	1	NA	NA	NA	NA	NA	NA	NA	-0.426635	NA	NA	NA	NA	NA	NA
chr1	24159182	24159473	IFNLR1	1	1	NA	NA	NA	NA	NA	NA	NA	-0.337568	NA	NA	NA	0.454956	NA	NA
chr2	27445988	27446259	IFT172	3	1	NA	-0.0327725	NA	NA	0.290957	-0.079318	NA	NA	-0.142637	-0.0784774	NA	0.164827	0.521814	NA
chr2	27454418	27454566	IFT172	0	1	NA	NA	NA	NA	NA	NA	NA	-0.119651	NA	NA	NA	NA	NA	NA
chr3	160383504	160384405	IFT80	1	0	NA	NA	NA	NA	NA	NA	NA	NA	NA	0.199284	NA	NA	NA	NA
chr3	9932858	9932952	IL17RC	0	1	0.0722122	0.049796	NA	NA	NA	0.0216625	-0.153298	NA	0.0631989	-0.031692	0.0541678	NA	NA	0.088228
chr2	102235277	102239191	IL1RL2	1	0	NA	NA	0.118745	NA	NA	NA	NA	NA	NA	NA	NA	NA	NA	NA
chrX	1352232	1352321	IL3RA	0	5	NA	NA	NA	NA	NA	NA	-0.153861	NA	-0.106645	-0.180594	NA	NA	-0.212964	-0.131298
chr19	10681329	10681992	ILF3	1	0	NA	0.0767559	0.0960399	NA	-0.0294645	NA	NA	-0.020777	NA	0.0529539	NA	-0.0613625	0.027252	0.104684
chr16	30001530	30005220	INO80E	0	1	NA	NA	NA	NA	-0.0762315	0.0184	-0.0264455	-0.117834	NA	NA	0.0156443	-0.0953569	NA	-0.0669285
chr1	153747070	153747278	INTS3	1	1	NA	NA	0.0680545	0.0810452	NA	NA	0.136338	-0.102736	NA	0.0640565	NA	-0.0904855	NA	NA
chr1	153747363	153748688	INTS3	1	1	NA	NA	0.0705854	0.092964	NA	NA	0.154118	-0.10701	NA	0.0732426	NA	-0.075622	NA	NA
chr12	30630957	30631894	IPO8	0	4	NA	-0.177054	NA	-0.127051	-0.0708485	0.05914	-0.0720885	NA	-0.0677945	-0.126296	-0.0662285	-0.102211	NA	NA
chr1	32207120	32207239	IQCC	0	1	NA	NA	NA	NA	NA	NA	NA	-0.192406	NA	NA	NA	NA	NA	NA
chr12	25103899	25104008	IRAG2	0	3	NA	NA	NA	NA	NA	NA	-0.159972	NA	NA	-0.100992	NA	-0.152659	NA	NA
chr2	181534935	181535431	ITGA4	0	3	NA	NA	-0.194079	-0.197494	NA	NA	NA	NA	NA	-0.218284	NA	-0.0611715	NA	NA
chr16	30496294	30496435	ITGAL	0	1	NA	NA	NA	NA	NA	NA	NA	-0.139304	NA	NA	NA	NA	NA	NA
chr16	31360463	31361062	ITGAX	1	0	NA	NA	NA	NA	0.083263	NA	NA	NA	NA	NA	NA	0.109563	NA	NA
chr16	31371497	31371629	ITGAX	2	0	NA	NA	NA	NA	0.110394	NA	NA	NA	NA	NA	NA	0.12003	NA	NA
chr1	185305643	185306484	IVNS1ABP	1	0	NA	0.105396	0.0826017	-0.00558105	NA	0.04337	-0.025711	-0.036451	NA	NA	NA	NA	NA	NA
chr1	227734816	227735011	JMJD4	0	3	NA	-0.0503516	NA	-0.083008	-0.091492	-0.0283615	-0.0801545	-0.0513095	-0.0336533	-0.110717	-0.102727	-0.0966584	NA	-0.136667
chr16	683441	683529	JMJD8	2	0	0.0826205	0.121432	0.084074	0.0325701	0.0488495	NA	NA	0.013075	0.071062	0.0291626	0.0414054	0.10516	0.030755	NA
chr11	96390073	96390482	JRKL	0	1	NA	NA	NA	NA	-0.120317	NA	-0.080748	-0.068582	NA	NA	NA	NA	NA	NA
chr9	731266	732377	KANK1	1	0	NA	NA	0.115506	NA	NA	NA	0.0173047	NA	NA	NA	NA	NA	0.0372759	NA
chr19	50316091	50320222	KCNC3	0	1	NA	NA	NA	-0.113433	NA	NA	NA	NA	NA	NA	NA	NA	NA	NA
chr7	128880085	128880385	KCP	1	0	NA	NA	NA	0.149358	NA	NA	NA	NA	NA	NA	NA	NA	NA	NA
chr22	37060922	37061538	KCTD17	2	0	NA	NA	NA	0.113998	0.096236	-0.056336	NA	0.087177	NA	0.029528	0.107392	0.087114	NA	NA
chr22	37061175	37061538	KCTD17	1	0	NA	0.167673	NA	NA	NA	NA	NA	NA	NA	NA	NA	NA	NA	NA
chr22	37061629	37062524	KCTD17	5	0	NA	0.066243	0.147954	0.110785	0.124476	-0.0753995	0.040921	0.10249	NA	0.05154	0.093077	0.0763555	NA	0.128115
chrY	19709809	19710375	KDM5D	2	0	NA	NA	NA	NA	NA	NA	0.109744	NA	NA	0.129661	NA	NA	NA	NA
chr16	67178504	67179429	KIAA0895L	1	0	NA	NA	0.166056	NA	NA	NA	NA	NA	NA	NA	NA	NA	NA	NA
chr10	24542770	24542882	KIAA1217	0	1	NA	NA	NA	NA	NA	NA	0.0221631	-0.0547009	NA	NA	NA	-0.101922	NA	NA
chr9	114092000	114092332	KIF12	1	0	NA	0.0618665	0.052815	NA	NA	NA	NA	NA	NA	NA	0.051771	NA	NA	0.129742
chr9	114092174	114092332	KIF12	2	0	NA	NA	0.110455	NA	NA	NA	NA	NA	NA	NA	0.111888	NA	NA	NA
chr9	114092642	114093228	KIF12	1	0	NA	0.091714	0.11334	0.081785	NA	NA	0.0492071	-0.027696	NA	0.0652551	NA	NA	NA	NA
chr9	114097436	114097606	KIF12	3	0	NA	0.155733	0.157246	0.120542	NA	NA	0.0894915	-0.0368335	NA	0.0895829	NA	NA	NA	NA
chr9	114098190	114098301	KIF12	3	0	NA	NA	0.175266	0.0493895	NA	NA	0.108509	NA	NA	NA	0.156256	NA	NA	NA
chr9	107489050	107489167	KLF4	1	0	0.0567214	0.0290513	0.124733	NA	NA	NA	NA	NA	NA	NA	NA	NA	NA	NA
chr12	27791901	27797714	KLHL42	1	0	NA	NA	NA	NA	NA	NA	NA	-0.0360602	NA	NA	NA	-0.0405993	0.175234	NA
chr12	10378705	10379446	KLRK1	1	0	NA	NA	NA	NA	NA	NA	NA	-0.078077	NA	NA	NA	0.101312	NA	NA
chr17	41514120	41514648	KRT15	1	0	NA	NA	NA	NA	NA	NA	NA	NA	0.0134229	NA	NA	-0.0741759	0.166684	NA
chr14	59473090	59475868	L3HYPDH	3	0	NA	NA	0.153566	0.0464025	0.063779	0.121757	NA	NA	NA	0.039257	NA	NA	0.150152	NA
chr20	62316058	62316670	LAMA5	1	0	0.0623305	NA	0.0244433	NA	0.0540238	NA	NA	NA	NA	0.0375955	NA	NA	0.0583202	0.104458
chr20	62324554	62325315	LAMA5	3	0	0.129	NA	0.106147	NA	0.077794	NA	0.0109635	0.0714775	NA	0.0483629	NA	NA	0.052778	0.148247
chr9	136954826	136955370	LCN12	0	1	NA	NA	NA	NA	NA	NA	-0.112419	NA	NA	0.089411	0.09634	NA	NA	NA
chr10	102108323	102109028	LDB1	2	0	0.120435	0.132848	NA	0.032081	0.0639065	NA	0.028884	-0.0404265	NA	0.087064	NA	NA	0.0476785	NA
chr10	102108323	102109034	LDB1	2	0	0.120435	0.132848	NA	0.032081	0.0639065	NA	0.028884	-0.0341895	NA	0.087064	NA	NA	0.0476785	NA
chr12	51048371	51049033	LETMD1	1	0	NA	NA	NA	NA	NA	NA	NA	0.0495884	NA	NA	NA	0.037497	0.129198	NA
chr12	51048478	51049033	LETMD1	1	0	0.0603005	0.052322	NA	NA	NA	NA	NA	0.0533164	NA	NA	NA	0.069787	0.111033	NA
chr12	51056021	51056143	LETMD1	2	0	0.0202964	NA	NA	NA	0.021587	NA	NA	0.0519514	NA	0.0154144	0.0441001	0.0288121	0.103102	0.104403
chr19	49118018	49118351	LIN7B	2	0	NA	NA	NA	0.175096	NA	NA	NA	NA	0.153991	NA	NA	0.091279	0.0984025	NA
chr12	49103813	49104447	LMBR1L	1	0	0.059009	0.0883733	NA	0.020211	NA	NA	0.103689	-0.045243	NA	0.0304156	NA	NA	NA	NA
chr3	197976111	197976597	LMLN	0	1	NA	NA	NA	NA	NA	NA	NA	-0.11191	NA	NA	NA	NA	NA	NA
chr11	556588	556834	LMNTD2	0	2	NA	NA	-0.12007	NA	NA	NA	NA	-0.108227	NA	NA	NA	NA	NA	NA
chr11	557097	557398	LMNTD2	0	2	NA	NA	-0.189214	NA	NA	NA	NA	NA	NA	NA	NA	-0.147207	NA	NA
chr19	48494109	48497392	LMTK3	1	0	NA	NA	0.100157	NA	NA	NA	NA	NA	NA	NA	NA	NA	NA	NA
chr4	53461042	53461434	LNX1	2	3	NA	NA	-0.0563265	0.167959	-0.271863	NA	-0.092146	-0.041383	0.078841	0.154446	NA	-0.433271	NA	-0.30713
chrX	119013201	119014206	LONRF3	0	1	NA	NA	NA	NA	NA	NA	0.023642	-0.15808	NA	NA	NA	NA	NA	NA
chr20	41352220	41352605	LPIN3	1	0	NA	NA	NA	NA	NA	NA	0.035752	NA	NA	0.108032	NA	NA	NA	NA
chr20	41357188	41357360	LPIN3	3	0	NA	0.106522	0.171498	NA	NA	NA	0.110161	-0.037746	NA	0.069746	NA	NA	NA	NA
chr20	41357447	41357881	LPIN3	6	0	0.140542	0.155242	0.159614	NA	NA	NA	0.104797	0.029288	NA	0.117103	NA	0.111515	NA	NA
chr7	100576777	100576901	LRCH4	1	0	NA	0.124964	NA	NA	NA	NA	NA	-0.0722645	NA	0.0388243	NA	NA	NA	NA
chr7	100577005	100577085	LRCH4	1	0	NA	0.10412	NA	NA	NA	NA	0.0151399	-0.083588	NA	NA	NA	NA	NA	NA
chr1	113093280	113093429	LRIG2	0	1	NA	NA	NA	NA	NA	NA	NA	NA	NA	NA	NA	-0.329985	NA	NA
chr1	113096365	113098704	LRIG2	0	1	NA	NA	NA	NA	NA	NA	NA	NA	NA	NA	NA	-0.206902	NA	NA
chr6	149820703	149826263	LRP11	0	2	-0.0365366	-0.0284107	-0.0616358	NA	-0.062939	-0.0380843	-0.0257746	-0.218742	NA	0.0217	NA	-0.046263	-0.236115	NA
chr8	144518041	144519614	LRRC14	1	0	NA	NA	0.0177625	NA	NA	-0.04275	NA	0.117148	NA	NA	NA	NA	NA	NA
chr11	551302	551650	LRRC56	1	0	NA	NA	NA	NA	NA	NA	NA	NA	NA	NA	NA	0.115863	NA	NA
chr2	237769992	237772080	LRRFIP1	1	0	0.0563744	NA	NA	NA	0.044567	0.0453889	NA	0.039352	NA	NA	NA	0.037185	0.133749	NA
chr2	237772198	237772865	LRRFIP1	1	0	NA	NA	NA	NA	0.0511574	NA	NA	0.0435906	NA	NA	NA	0.0319448	0.134586	NA
chr12	40225282	40225554	LRRK2	0	3	NA	NA	NA	NA	-0.165125	NA	NA	NA	NA	-0.14895	NA	-0.155025	NA	NA
chr7	102468377	102468553	LRWD1	1	0	NA	NA	NA	NA	NA	NA	NA	NA	NA	0.113092	NA	NA	NA	NA
chr14	24315020	24315636	LTB4R	1	1	NA	NA	NA	NA	NA	NA	NA	0.0584705	-0.122617	NA	NA	0.115182	NA	NA
chr7	139374471	139376061	LUC7L2	0	2	NA	NA	NA	NA	NA	0.034529	-0.038702	-0.155668	NA	NA	NA	-0.120586	NA	NA
chr15	99729731	99731717	LYSMD4	1	0	NA	NA	NA	NA	NA	NA	NA	NA	NA	NA	NA	NA	0.119973	NA
chr15	99732007	99733344	LYSMD4	1	0	NA	NA	NA	NA	NA	NA	NA	NA	NA	NA	NA	NA	0.184375	NA
chr22	20994269	20994557	LZTR1	3	0	NA	0.195307	NA	NA	NA	NA	NA	NA	NA	0.0503665	NA	NA	0.170618	0.124143
chr22	38213889	38214419	MAFF	3	0	0.0402636	NA	0.0272187	0.069692	0.0354239	NA	NA	0.159685	NA	0.0438139	0.147468	0.0153843	NA	0.144218
chr9	136856381	136856463	MAMDC4	1	0	NA	NA	NA	NA	NA	NA	0.0687565	NA	NA	0.247104	NA	NA	NA	NA
chr9	136857298	136857366	MAMDC4	1	0	NA	NA	NA	0.289786	NA	NA	NA	NA	NA	NA	0.00515085	NA	NA	NA
chr9	136857586	136857658	MAMDC4	1	0	NA	NA	0.159057	NA	NA	NA	NA	NA	NA	NA	NA	NA	NA	NA
chr15	75358618	75358703	MAN2C1	1	0	NA	0.169764	NA	NA	NA	NA	0.0575075	-0.0885755	NA	0.0554349	NA	NA	NA	NA
chr15	75359153	75359327	MAN2C1	1	0	0.066476	0.108448	0.018616	0.011197	NA	NA	NA	-0.0543625	NA	0.0703538	NA	0.0649475	NA	NA
chr15	75359425	75359619	MAN2C1	1	0	NA	0.133888	0.0356251	0.0206634	NA	NA	NA	-0.077954	NA	0.0693357	NA	0.023814	0.054473	NA
chr15	75362748	75363998	MAN2C1	1	0	NA	0.0756652	0.019634	NA	0.0531305	NA	0.0287515	NA	NA	0.0470007	NA	NA	0.038009	0.119941
chr19	40213188	40213516	MAP3K10	1	0	NA	NA	0.127397	NA	NA	NA	0.079524	NA	NA	NA	NA	NA	NA	NA
chr12	53484365	53485055	MAP3K12	1	0	NA	NA	NA	NA	NA	NA	NA	-0.033761	NA	NA	NA	0.031895	0.156639	NA
chr12	53486622	53486946	MAP3K12	1	0	NA	NA	NA	NA	NA	NA	NA	NA	NA	NA	NA	NA	0.154856	NA
chr1	27364394	27364660	MAP3K6	1	0	0.17616	NA	NA	NA	NA	NA	NA	NA	NA	NA	NA	NA	NA	NA
chr8	143719156	143719342	MAPK15	3	0	NA	NA	NA	NA	NA	NA	NA	NA	NA	0.195623	NA	0.225031	NA	0.247799
chr8	143721880	143722074	MAPK15	2	0	NA	NA	NA	NA	0.133255	NA	NA	NA	NA	NA	NA	0.08717	NA	0.149483
chr17	19381686	19381780	MAPK7	0	1	NA	NA	-0.108752	NA	-0.055044	NA	NA	-0.0970785	NA	-0.0314915	NA	-0.0465455	NA	-0.074341
chr16	1745103	1747028	MAPK8IP3	3	0	NA	0.0622035	0.072191	NA	NA	NA	0.111863	NA	NA	0.139942	NA	NA	0.110014	NA
chr2	27023477	27024095	MAPRE3	1	0	NA	0.182347	NA	NA	NA	NA	NA	NA	NA	NA	NA	NA	NA	NA
chr2	27024252	27025582	MAPRE3	1	0	NA	0.100751	NA	NA	NA	NA	NA	NA	NA	NA	NA	NA	0.0977861	NA
chr2	27024297	27025582	MAPRE3	1	0	NA	0.105549	NA	NA	NA	NA	NA	NA	NA	NA	NA	NA	0.0977861	NA
chr5	10400842	10402058	MARCHF6	1	0	NA	0.0735468	NA	NA	NA	NA	0.112131	-0.0353118	NA	0.0175129	NA	-0.0690855	0.077057	0.0490005
chr14	103498528	103500155	MARK3	1	0	NA	NA	NA	NA	0.0469433	NA	NA	0.033467	NA	NA	NA	0.0111163	0.111066	NA
chr1	46000979	46002804	MAST2	1	1	NA	0.135521	NA	NA	NA	NA	NA	-0.123768	NA	NA	NA	NA	NA	NA
chr16	89915140	89917875	MC1R	0	1	NA	NA	NA	NA	NA	NA	-0.120246	NA	NA	NA	NA	NA	NA	NA
chr5	113043630	113049092	MCC	0	1	NA	NA	NA	NA	NA	NA	NA	-0.102784	NA	NA	NA	NA	NA	NA
chr12	68835984	68836671	MDM2	0	1	NA	NA	NA	-0.0468594	-0.109992	NA	NA	-0.0206061	NA	NA	NA	-0.0910308	NA	NA
chr12	68836749	68839273	MDM2	0	2	NA	NA	NA	NA	-0.136798	NA	NA	NA	NA	-0.029065	NA	-0.113712	NA	NA
chr1	3499924	3500632	MEGF6	1	0	NA	NA	NA	NA	NA	NA	NA	NA	NA	0.107005	NA	NA	NA	NA
chr14	21499600	21499763	METTL3	0	1	-0.0318818	NA	0.016546	NA	-0.028803	NA	NA	-0.037755	NA	NA	NA	-0.0448283	-0.164351	-0.0484791
chr3	15411437	15414020	METTL6	0	1	NA	NA	NA	NA	NA	-0.0585015	NA	-0.109645	NA	NA	NA	NA	NA	NA
chr8	144510722	144510793	MFSD3	1	0	0.104994	0.0374061	NA	NA	0.0413289	NA	NA	0.0296007	NA	NA	NA	0.0619805	NA	NA
chr20	17969141	17969800	MGME1	1	1	NA	-0.088623	0.155775	0.06735	NA	NA	NA	NA	NA	0.0630525	NA	-0.119449	NA	NA
chr1	1627444	1627672	MIB2	1	0	NA	0.085467	NA	NA	NA	NA	NA	NA	0.124112	NA	NA	NA	0.077767	NA
chr1	1628722	1629132	MIB2	0	1	NA	NA	NA	NA	NA	NA	NA	NA	NA	NA	NA	-0.101938	NA	NA
chr1	1629566	1629638	MIB2	0	1	NA	NA	NA	NA	NA	NA	NA	NA	NA	NA	NA	-0.235294	NA	NA
chr7	1434672	1435100	MICALL2	1	0	NA	0.147967	NA	NA	NA	NA	NA	-0.059203	NA	NA	NA	NA	NA	NA
chr7	1438220	1438288	MICALL2	1	0	NA	0.141293	NA	NA	NA	NA	NA	NA	NA	NA	0.04648	NA	NA	NA
chrX	38801487	38802534	MID1IP1	1	3	NA	NA	NA	NA	NA	0.139353	-0.144213	NA	NA	-0.104029	NA	-0.173377	NA	NA
chr22	50489446	50489531	MIOX	1	0	NA	NA	NA	0.110822	NA	NA	NA	NA	NA	0.0454845	NA	NA	NA	NA
chr14	45204212	45204398	MIS18BP1	1	0	NA	NA	NA	NA	NA	NA	NA	NA	NA	NA	NA	0.0076066	0.109714	NA
chr19	14073877	14074389	MISP3	3	0	0.100566	NA	0.056084	NA	0.10764	0.014534	NA	NA	NA	NA	NA	NA	0.161262	NA
chr19	14074463	14074705	MISP3	1	0	0.184248	NA	NA	NA	0.034128	0.065869	NA	0.0469555	NA	-0.0366285	NA	NA	0.08453	NA
chr16	74691463	74692341	MLKL	0	1	NA	NA	NA	NA	NA	NA	NA	-0.111747	NA	NA	NA	NA	NA	NA
chr17	38715828	38716366	MLLT6	5	0	0.192199	0.11974	NA	0.0679409	0.103405	NA	0.102606	NA	NA	0.0629861	NA	0.061685	0.143313	0.032203
chr1	2592720	2592832	MMEL1	1	0	NA	NA	NA	NA	NA	0.035046	NA	0.177599	NA	NA	NA	NA	NA	NA
chr12	55838734	55839495	MMP19	0	1	NA	NA	NA	NA	NA	NA	NA	-0.195396	NA	NA	NA	-0.083852	NA	NA
chr12	55839741	55840666	MMP19	0	1	NA	NA	NA	NA	NA	NA	NA	-0.151585	NA	NA	NA	-0.0578217	NA	NA
chr12	55840882	55841105	MMP19	0	1	NA	NA	NA	NA	NA	NA	NA	-0.178305	NA	NA	NA	NA	NA	NA
chr12	55841236	55842352	MMP19	0	1	NA	NA	NA	NA	NA	NA	NA	-0.220794	NA	NA	NA	0.0428005	NA	NA
chr11	75728989	75731131	MOGAT2	1	0	NA	0.102123	NA	NA	NA	NA	NA	NA	NA	NA	NA	NA	NA	NA
chr7	101198830	101200233	MOGAT3	1	0	NA	0.149216	NA	NA	NA	NA	NA	NA	NA	NA	0.046276	NA	NA	NA
chr6	166366891	166370217	MPC1	1	0	NA	NA	0.0197429	0.0102941	NA	NA	NA	NA	NA	0.0194009	NA	NA	0.105705	NA
chr17	43824005	43825755	MPP3	1	0	NA	NA	NA	NA	NA	NA	NA	0.11958	NA	NA	NA	0.093956	NA	NA
chr22	37023927	37024191	MPST	0	2	NA	NA	NA	-0.397666	NA	NA	NA	NA	NA	NA	-0.12679	NA	NA	NA
chr17	36607802	36607898	MRM1	0	1	NA	NA	NA	NA	NA	NA	NA	-0.104489	NA	NA	NA	NA	NA	NA
chr8	144260374	144260676	MROH1	1	0	0.09527	0.128993	NA	NA	0.0679935	NA	NA	NA	NA	0.0515886	NA	0.0428365	0.0900706	0.085218
chr3	49685962	49686061	MST1	0	1	NA	NA	NA	NA	NA	-0.0256025	-0.084735	NA	NA	-0.13638	0.023818	NA	NA	NA
chr3	49895880	49895960	MST1R	2	0	NA	0.131475	NA	NA	0.116033	NA	NA	NA	NA	NA	NA	0.0204041	NA	NA
chr3	49896107	49896194	MST1R	1	0	NA	0.168933	NA	NA	NA	NA	NA	NA	NA	NA	NA	NA	NA	NA
chr3	49897685	49898050	MST1R	1	0	NA	0.136755	NA	NA	NA	NA	NA	NA	0.0123399	NA	NA	NA	NA	NA
chr10	133401590	133402148	MTG1	1	0	NA	0.0621752	0.0282471	0.0310228	NA	0.046996	0.0185987	NA	NA	0.0151464	0.009547	NA	0.160965	0.0827778
chr20	62202843	62203083	MTG2	2	0	NA	NA	0.109311	0.074923	NA	0.0223135	NA	0.0063075	NA	0.131391	-0.054248	0.0716355	-0.00656	NA
chr1	149929317	149929622	MTMR11	1	0	NA	0.192424	NA	0.0813279	0.055102	NA	NA	-0.0741961	NA	0.0276388	NA	0.01745	NA	NA
chr1	149930547	149930791	MTMR11	1	0	NA	0.13136	NA	NA	NA	NA	NA	-0.0326178	NA	0.0176386	NA	NA	NA	NA
chr1	149930965	149931259	MTMR11	2	0	NA	0.129047	NA	NA	0.156124	NA	NA	NA	NA	0.0308816	NA	NA	NA	NA
chr1	149933530	149933609	MTMR11	1	0	NA	0.0562774	NA	NA	NA	NA	NA	NA	NA	0.0722079	NA	NA	0.113119	NA
chr1	149933698	149933854	MTMR11	2	0	NA	0.133011	NA	NA	NA	NA	0.136813	-0.0619177	NA	0.0142169	NA	NA	0.0777326	NA
chr17	58504488	58504778	MTMR4	2	0	NA	NA	NA	NA	NA	NA	0.152299	-0.055993	NA	0.100152	NA	NA	NA	NA
chr5	177310540	177310667	MXD3	0	1	NA	NA	NA	NA	NA	NA	-0.072249	-0.0842195	NA	NA	NA	-0.093761	NA	-0.153353
chr5	177310697	177311378	MXD3	0	1	NA	NA	NA	NA	NA	NA	-0.0337475	-0.093478	NA	NA	NA	-0.105889	NA	NA
chr5	177311484	177311760	MXD3	0	3	NA	NA	NA	NA	NA	NA	NA	-0.257971	NA	NA	NA	-0.256599	-0.127714	NA
chr1	1353629	1353847	MXRA8	1	1	NA	0.0175729	0.313036	NA	NA	0.0501667	-0.066468	NA	-0.162675	NA	NA	0.0149084	NA	0.0817472
chr15	48151942	48152233	MYEF2	0	1	NA	NA	0.0968154	0.057413	-0.071679	NA	0.094067	-0.109787	NA	0.0247347	NA	-0.086847	NA	NA
chr17	75594972	75596459	MYO15B	1	0	NA	NA	NA	NA	NA	0.108324	0.017763	NA	NA	NA	NA	NA	NA	NA
chr17	75610731	75610899	MYO15B	0	3	NA	-0.187076	NA	-0.143287	NA	NA	NA	NA	NA	-0.117821	NA	NA	NA	NA
chr17	75619476	75619680	MYO15B	1	0	NA	0.0519456	0.104908	NA	NA	NA	NA	0.0415362	NA	NA	NA	0.0785688	-0.0880453	NA
chr19	8550694	8551739	MYO1F	0	1	NA	NA	NA	NA	NA	NA	NA	-0.0958061	NA	NA	NA	NA	-0.126609	NA
chr2	127609715	127609848	MYO7B	1	0	NA	0.111885	NA	NA	NA	NA	NA	NA	NA	NA	NA	NA	NA	NA
chr19	58563504	58569276	MZF1	0	1	NA	NA	0.075896	NA	NA	NA	-0.057917	-0.100386	NA	0.047451	NA	NA	0.092236	NA
chr13	32425955	32427903	N4BP2L1	1	0	NA	NA	NA	NA	NA	NA	NA	NA	NA	NA	NA	NA	0.101764	NA
chr5	178121352	178121473	N4BP3	0	1	NA	NA	NA	NA	NA	NA	NA	-0.100137	-0.0850459	NA	NA	NA	NA	NA
chr11	63945935	63946950	NAA40	0	1	NA	NA	NA	NA	NA	NA	0.04545	-0.0889435	NA	NA	NA	-0.120965	NA	NA
chr17	44005089	44005636	NAGS	0	1	NA	NA	NA	NA	NA	NA	-0.123001	NA	NA	NA	NA	NA	NA	NA
chr8	143577943	143578092	NAPRT	1	0	NA	0.140252	0.0588052	0.0301776	NA	NA	NA	NA	0.0431861	0.0726216	NA	NA	0.0366404	NA
chr13	110634595	110634671	NAXD	6	0	NA	0.149212	NA	0.0226205	0.106484	NA	0.014501	0.02899	0.077906	0.101602	0.050907	0.124872	0.104631	0.16816
chr3	196937631	196939392	NCBP2	0	2	NA	NA	NA	NA	NA	NA	NA	-0.206884	NA	NA	NA	-0.184734	NA	NA
chr16	15696860	15724190	NDE1	0	1	NA	NA	NA	NA	NA	NA	NA	NA	NA	NA	NA	NA	-0.16488	NA
chr9	137216188	137216271	NDOR1	1	0	NA	0.122992	NA	NA	NA	NA	NA	-0.055296	NA	0.058879	NA	NA	0.057652	NA
chr2	37241791	37242634	NDUFAF7	0	1	NA	NA	NA	NA	NA	NA	NA	-0.055461	NA	NA	NA	-0.103576	NA	NA
chr19	44874462	44878372	NECTIN2	1	0	NA	NA	NA	NA	NA	0.20227	-0.055468	NA	NA	NA	NA	NA	NA	NA
chr15	75353866	75354249	NEIL1	1	1	NA	NA	0.094695	NA	NA	0.065883	NA	-0.110884	NA	0.103344	0.096438	NA	NA	NA
chr15	75354277	75354430	NEIL1	1	0	NA	NA	NA	NA	NA	0.0835035	NA	-0.0867055	NA	0.07417	0.116362	NA	NA	NA
chr1	211663652	211667105	NEK2	1	0	NA	NA	NA	NA	NA	NA	NA	0.116184	NA	NA	NA	NA	NA	NA
chr20	58993675	58994109	NELFCD	0	1	NA	-0.0299554	0.0301724	NA	-0.067791	NA	NA	-0.0690066	NA	0.0322187	-0.0164246	-0.111331	NA	NA
chr20	58993764	58994109	NELFCD	0	1	NA	-0.0261194	0.0299889	NA	-0.0697625	NA	NA	-0.0686841	NA	0.032564	-0.0153366	-0.110624	NA	NA
chr5	172684138	172686170	NEURL1B	0	1	NA	NA	NA	NA	NA	NA	NA	NA	NA	-0.380245	NA	NA	NA	NA
chr16	28956058	28956150	NFATC2IP	1	0	NA	0.101647	-0.0422726	NA	NA	NA	NA	NA	NA	0.0195142	NA	NA	0.0249256	NA
chr19	35896128	35896217	NFKBID	0	1	NA	NA	NA	NA	NA	NA	NA	NA	NA	NA	NA	NA	-0.126586	NA
chr19	35896269	35896391	NFKBID	0	1	NA	NA	NA	NA	NA	NA	NA	-0.0942445	NA	NA	NA	-0.112573	NA	NA
chr19	35896831	35896912	NFKBID	1	0	NA	NA	NA	NA	NA	NA	0.123105	NA	NA	NA	NA	NA	NA	NA
chr19	35897058	35897650	NFKBID	1	0	NA	NA	NA	NA	NA	NA	0.10982	NA	NA	NA	NA	0.0960936	NA	NA
chr3	101849917	101852084	NFKBIZ	1	0	NA	NA	NA	NA	NA	NA	NA	0.152614	NA	NA	NA	0.0606486	NA	NA
chr3	101853863	101854577	NFKBIZ	5	0	NA	0.0328843	NA	0.143773	0.168329	0.131793	0.150836	0.174057	NA	NA	NA	0.064668	NA	NA
chr3	101855208	101855394	NFKBIZ	2	0	NA	NA	NA	NA	0.124085	0.0688894	0.0693982	0.133492	NA	-0.089493	NA	NA	NA	NA
chr3	101855458	101855732	NFKBIZ	2	0	NA	NA	NA	NA	0.114461	NA	0.0840247	0.101869	NA	-0.026695	NA	0.0260708	NA	NA
chr3	101855902	101857072	NFKBIZ	2	0	0.132556	NA	NA	NA	0.100859	0.0729468	0.065222	0.080684	NA	NA	NA	NA	NA	NA
chr3	101857183	101857291	NFKBIZ	2	1	NA	NA	NA	NA	0.111013	NA	0.071737	0.113425	NA	-0.054197	NA	NA	NA	-0.143395
chr3	101857459	101859317	NFKBIZ	4	0	0.159525	NA	NA	NA	0.1093	0.0726906	0.0785315	0.122221	NA	NA	NA	0.0570544	0.110455	NA
chr11	129864850	129864965	NFRKB	0	5	NA	-0.361136	-0.157864	-0.103017	NA	NA	NA	0.0282486	-0.118771	-0.146028	NA	NA	NA	NA
chr14	52053938	52054019	NID2	0	2	NA	NA	-0.233955	NA	NA	NA	-0.028336	-0.0961375	NA	-0.126582	NA	-0.050134	NA	NA
chr8	98193090	98194727	NIPAL2	1	0	NA	0.100163	NA	NA	NA	NA	NA	-0.0487455	NA	NA	NA	NA	NA	NA
chr14	36520286	36520556	NKX2-1	0	1	NA	NA	NA	NA	NA	NA	-0.110019	NA	NA	NA	NA	NA	NA	NA
chr10	15132933	15133052	NMT2	0	1	NA	NA	NA	NA	NA	NA	NA	NA	NA	NA	NA	-0.10989	NA	NA
chr16	67170574	67171151	NOL3	1	0	NA	NA	NA	NA	NA	0.185607	NA	NA	NA	NA	NA	NA	NA	NA
chr6	32196150	32196323	NOTCH4	1	2	NA	NA	NA	0.076597	0.082465	NA	-0.210404	NA	NA	-0.101332	NA	0.105329	NA	NA
chr6	32201006	32201116	NOTCH4	0	3	NA	NA	NA	-0.108848	-0.107005	NA	NA	-0.127124	NA	NA	NA	-0.0805288	NA	NA
chr9	137426330	137428032	NOXA1	2	0	NA	0.142899	0.0758623	NA	NA	0.044708	NA	-0.0545145	NA	NA	NA	NA	0.154428	NA
chr9	137429016	137429275	NOXA1	5	0	NA	0.188661	NA	0.103029	0.047695	0.053367	0.016972	-0.0553905	0.209191	0.089967	NA	0.0880685	0.136714	0.138104
chr9	137433074	137433204	NOXA1	2	0	NA	0.157675	0.0698664	NA	0.2	NA	NA	-0.039067	NA	NA	0.0950511	NA	NA	NA
chr9	137433263	137433452	NOXA1	3	1	NA	0.298042	NA	0.128403	NA	NA	0.0406555	-0.18627	NA	0.110505	0.094928	NA	NA	NA
chr9	137433607	137433749	NOXA1	4	1	NA	0.171863	NA	0.134013	NA	NA	0.06099	-0.175658	NA	0.113398	0.151116	NA	NA	NA
chr3	132696813	132697259	NPHP3	0	1	NA	NA	NA	NA	NA	NA	NA	-0.135704	NA	NA	NA	NA	NA	NA
chr9	35808683	35808754	NPR2	2	0	NA	0.19734	NA	NA	NA	0.0355584	0.082354	NA	NA	NA	0.021566	NA	0.260396	NA
chr3	119811726	119812685	NR1I2	1	0	NA	0.108232	NA	NA	NA	NA	NA	NA	NA	NA	0.037984	NA	NA	NA
chr8	143835730	143835819	NRBP2	1	0	NA	0.116628	0.08508	NA	NA	NA	NA	NA	NA	NA	NA	0.0701445	0.0963975	NA
chr8	143836030	143836126	NRBP2	1	0	NA	0.151125	NA	NA	NA	NA	NA	NA	NA	0.0506058	NA	0.0458552	NA	NA
chr4	40761301	40774264	NSUN7	0	1	NA	NA	NA	NA	NA	NA	0.0167156	-0.126461	NA	NA	NA	NA	NA	NA
chr14	105173261	105176533	NUDT14	1	0	NA	0.0233702	0.102104	NA	NA	NA	-0.0260009	NA	NA	-0.0046485	NA	NA	NA	NA
chr3	131362068	131362171	NUDT16P1	0	1	NA	NA	-0.100033	NA	NA	NA	NA	NA	NA	-0.0377825	NA	NA	NA	NA
chr2	219556292	219556453	OBSL1	2	0	NA	NA	0.121095	0.111658	NA	-0.0368955	0.062026	0.0286675	NA	0.026798	NA	-0.09687	NA	NA
chr19	17226869	17226974	OCEL1	1	1	NA	NA	NA	NA	NA	NA	-0.140096	NA	NA	NA	0.148377	NA	NA	NA
chr19	17226869	17226993	OCEL1	3	1	NA	0.138982	NA	0.046326	NA	NA	-0.175773	NA	0.0823	0.188397	0.110922	0.063963	NA	NA
chr1	86383196	86384675	ODF2L	1	0	NA	NA	0.105849	NA	-0.0877904	-0.0580505	-0.059712	-0.01023	NA	-0.0738535	NA	-0.0515762	NA	NA
chr1	86384801	86385457	ODF2L	0	2	NA	NA	NA	NA	-0.0800395	NA	-0.110617	-0.0431245	NA	-0.118253	NA	NA	NA	-0.096719
chr22	50530852	50530936	ODF3B	0	1	NA	NA	NA	-0.107313	NA	NA	NA	NA	0.0419805	NA	NA	0.088633	NA	NA
chr22	50531295	50531569	ODF3B	5	0	NA	0.198003	0.187332	0.051733	0.117521	0.056903	NA	NA	0.070649	NA	0.0570795	0.136925	0.038159	0.203763
chr10	101792943	101797979	OGA	1	0	NA	NA	NA	NA	NA	0.0124733	0.014241	-0.0217665	NA	0.0072155	NA	-0.0270646	0.101721	NA
chrX	71544635	71547906	OGT	4	3	NA	0.190083	0.290427	NA	NA	0.144617	0.0978925	-0.104629	NA	0.19019	0.060044	-0.184081	NA	-0.259277
chr8	144053129	144053208	OPLAH	1	0	NA	0.0776561	NA	NA	0.115689	NA	NA	NA	0.0525722	0.0655209	NA	NA	NA	NA
chr8	144056523	144056617	OPLAH	1	0	NA	0.117278	NA	NA	NA	NA	NA	-0.0533643	NA	NA	0.0225417	NA	NA	NA
chr8	144059079	144059598	OPLAH	1	0	NA	NA	NA	NA	NA	NA	NA	NA	NA	NA	NA	0.141853	NA	NA
chr11	65794248	65794537	OVOL1	1	0	NA	NA	NA	NA	NA	NA	NA	0	-0.033095	0.255147	NA	NA	0.0299877	NA
chr5	41794078	41794166	OXCT1	1	0	NA	NA	0.219464	NA	NA	NA	NA	NA	NA	NA	NA	NA	NA	NA
chr12	56319181	56319307	PAN2	2	0	NA	0.122749	0.143677	0.092538	0.0524565	NA	0.0229495	-0.0721445	NA	0.0609995	NA	-0.0349075	NA	NA
chr12	56322758	56323061	PAN2	2	0	NA	0.189542	0.108351	NA	NA	NA	0.032668	-0.0515335	NA	0.037155	NA	NA	NA	NA
chr12	56323913	56324048	PAN2	1	0	0.072132	NA	0.111867	NA	NA	NA	0.041022	NA	NA	0.0193661	NA	NA	NA	NA
chr8	143983811	143984007	PARP10	2	0	0.0461405	0.176698	0.0463218	NA	0.0735854	0.022805	NA	NA	NA	0.0246306	0.0260312	0.079369	0.0969505	0.109241
chr15	72271287	72272392	PARP6	2	0	NA	NA	0.126599	NA	0.084323	0.103594	0.0736075	NA	NA	0.0578775	NA	NA	NA	NA
chr5	50667186	50668070	PARP8	1	4	NA	NA	-0.253398	NA	-0.189903	-0.129586	0.165964	NA	NA	-0.180897	NA	NA	NA	NA
chr21	32759269	32759776	PAXBP1	2	1	NA	NA	0.11621	NA	NA	NA	0.138619	-0.106168	-0.026589	NA	NA	-0.0967725	NA	NA
chr9	136992700	136992924	PAXX	4	0	0.120373	0.111688	NA	NA	0.100672	NA	NA	NA	0.0662695	0.061705	0.0301	0.146602	NA	NA
chr9	136992974	136993052	PAXX	1	0	0.077736	0.15346	NA	0.016277	NA	0.029953	0.033295	-0.05288	NA	0.0976585	NA	0.066015	NA	0.083875
chr2	74505190	74505338	PCGF1	1	0	0.197821	NA	NA	NA	NA	NA	-0.0476775	NA	0.0963905	NA	NA	NA	NA	0.021701
chr2	74507147	74507575	PCGF1	1	0	NA	NA	0.004844	0.146667	NA	NA	0.036486	NA	NA	0.062013	NA	NA	0.067861	NA
chr2	74507147	74507357	PCGF1	2	0	NA	NA	NA	0.172035	0.039339	NA	NA	0.055279	0.0696725	0.148062	NA	NA	0.073009	NA
chr21	46443948	46444693	PCNT	1	0	NA	0.114043	NA	NA	NA	NA	NA	NA	NA	NA	NA	0.036309	NA	0.05339
chr19	1487861	1487963	PCSK4	0	1	NA	NA	NA	NA	NA	NA	-0.178378	NA	NA	NA	NA	NA	NA	NA
chr4	119502655	119504535	PDE5A	3	1	NA	NA	-0.136495	NA	0.10104	0.0062118	-0.0921235	0.0603955	NA	-0.040728	NA	0.113142	0.159613	NA
chr4	119511134	119519044	PDE5A	1	0	NA	NA	NA	NA	NA	NA	NA	NA	NA	NA	NA	NA	0.100819	NA
chr8	65727301	65734793	PDE7A	0	1	NA	NA	NA	NA	-0.101984	NA	NA	-0.0452314	NA	NA	NA	-0.0779211	NA	NA
chr5	132271466	132271790	PDLIM4	2	2	-0.0454655	NA	0.0340611	0.113656	NA	NA	-0.0751253	-0.104511	NA	0.146138	NA	-0.119239	NA	NA
chr11	119187700	119187939	PDZD3	2	0	NA	0.134425	NA	NA	NA	NA	NA	NA	NA	0.107135	NA	NA	NA	NA
chr11	119188144	119188354	PDZD3	2	0	NA	NA	NA	0.266056	NA	NA	NA	NA	NA	0.176254	NA	NA	NA	NA
chr17	8266898	8267027	PFAS	0	1	NA	NA	NA	NA	NA	NA	NA	-0.124192	NA	NA	NA	NA	NA	NA
chr11	291113	291975	PGGHG	1	2	NA	NA	0.145675	NA	NA	NA	NA	-0.110138	NA	NA	NA	NA	NA	-0.121558
chr11	293502	293593	PGGHG	1	0	NA	0.090618	0.120935	NA	NA	NA	NA	-0.05105	NA	0.035034	NA	NA	NA	NA
chr11	74368575	74370901	PGM2L1	0	1	NA	NA	NA	NA	NA	NA	-0.341007	NA	NA	NA	NA	NA	NA	NA
chr6	169705321	169705615	PHF10	1	3	-0.130205	-0.170499	0.129297	NA	-0.037474	NA	-0.049906	0.035909	NA	-0.0316595	NA	-0.082559	NA	-0.149471
chr5	178225429	178229939	PHYKPL	2	0	NA	0.110696	0.0411789	NA	NA	NA	NA	NA	NA	NA	0.0253949	0.042134	0.101899	NA
chr5	178230099	178231404	PHYKPL	2	0	NA	0.111374	NA	NA	0.0379014	NA	0.0197645	0.0350095	NA	NA	0.0295735	0.01345	0.104638	NA
chr5	178231523	178232491	PHYKPL	2	0	NA	0.1107	NA	NA	NA	NA	NA	NA	NA	NA	0.0443363	0.034642	0.146704	NA
chr11	800912	800984	PIDD1	1	0	NA	NA	NA	NA	NA	NA	NA	-0.009542	NA	NA	0.151942	0.024804	NA	NA
chrX	15324871	15325019	PIGA	0	1	NA	NA	NA	NA	NA	NA	NA	-0.12628	NA	NA	NA	NA	NA	NA
chr4	527230	530435	PIGG	0	2	NA	NA	0.0446668	NA	-0.057105	NA	NA	-0.105185	NA	NA	NA	-0.0608196	-0.184936	NA
chr3	196948685	196951820	PIGZ	1	0	NA	0.275857	NA	NA	NA	NA	NA	NA	NA	NA	NA	NA	NA	NA
chr17	8881881	8884706	PIK3R5	1	0	NA	NA	NA	NA	NA	NA	NA	NA	NA	NA	NA	0.101174	NA	NA
chr16	2090808	2090883	PKD1	1	1	NA	NA	0.102389	NA	NA	NA	NA	NA	NA	-0.155	NA	NA	NA	NA
chr16	2092592	2092953	PKD1	1	0	0.0868282	0.0873235	NA	NA	0.0825745	0.0204531	0.008412	NA	NA	NA	NA	0.0787367	0.0695337	0.111728
chr16	2093093	2093543	PKD1	2	0	0.0897675	0.121061	NA	NA	0.0754202	NA	0.0226285	0.015375	NA	NA	NA	0.0466044	0.0756847	0.14721
chr15	40290672	40290760	PLCB2	1	0	NA	NA	NA	NA	NA	NA	NA	NA	NA	NA	NA	0.107091	NA	NA
chr2	218634221	218634457	PLCD4	2	1	NA	NA	-0.249722	0.215957	NA	NA	NA	NA	NA	0.308547	NA	NA	NA	NA
chr2	218634630	218635795	PLCD4	2	0	NA	NA	-0.070683	0.168713	NA	0.094048	NA	-0.094778	NA	0.118089	NA	NA	NA	NA
chr2	218636392	218636470	PLCD4	3	1	NA	NA	-0.185161	0.131903	NA	0.185347	NA	-0.067962	NA	0.257099	NA	NA	NA	NA
chr20	41162725	41162957	PLCG1	2	0	NA	0.172343	0.109493	NA	0.034356	0.034471	0.020277	NA	NA	NA	NA	NA	0.063614	NA
chr19	39420852	39420948	PLEKHG2	0	1	NA	NA	NA	NA	NA	NA	NA	NA	NA	NA	NA	-0.110991	NA	NA
chr19	39420996	39421074	PLEKHG2	0	1	NA	NA	NA	NA	NA	NA	NA	-0.0535689	NA	NA	NA	-0.105501	NA	NA
chr1	6468586	6469041	PLEKHG5	1	0	NA	NA	NA	NA	0.107619	NA	-0.0524015	NA	-0.0419095	-0.031656	NA	NA	NA	NA
chr14	67569216	67569920	PLEKHH1	1	0	NA	0.125197	0.09539	NA	NA	NA	0.0569095	NA	NA	NA	NA	NA	NA	NA
chrX	154461638	154462127	PLXNA3	2	0	NA	NA	NA	NA	NA	NA	NA	NA	0.155361	NA	NA	NA	0.137041	NA
chrX	154464868	154465017	PLXNA3	1	0	NA	NA	NA	NA	NA	NA	0.0191995	NA	NA	NA	NA	NA	0.148119	NA
chrX	154466270	154466375	PLXNA3	1	0	NA	0.123004	NA	NA	NA	NA	NA	NA	NA	NA	NA	NA	NA	NA
chr3	48413169	48413669	PLXNB1	3	0	0.109841	0.185489	0.0316997	0.0290586	0.0720216	NA	0.0461082	-0.0215755	NA	0.0471142	NA	0.0797749	0.105282	0.069816
chr3	48425333	48429252	PLXNB1	1	0	NA	NA	0.113637	NA	NA	NA	NA	NA	NA	NA	NA	NA	0.0455223	NA
chr2	189864228	189867798	PMS1	1	0	NA	NA	NA	NA	NA	NA	NA	NA	NA	NA	NA	NA	0.114666	NA
chr1	53082188	53084512	PODN	0	2	-0.0553688	-0.0809449	NA	NA	-0.101586	-0.009182	-0.0944528	-0.059439	-0.133925	NA	NA	-0.0862473	-0.0358239	NA
chr10	77985985	77986072	POLR3A	0	1	NA	NA	NA	NA	NA	NA	NA	-0.102533	NA	NA	NA	NA	NA	NA
chr22	41530888	41532093	POLR3H	0	1	NA	-0.247985	NA	NA	-0.0234707	-0.0230555	-0.0531458	-0.0206907	-0.0431307	-0.0630982	NA	-0.0404913	-0.0747476	NA
chr22	41532157	41532658	POLR3H	0	1	NA	-0.268276	NA	NA	-0.0450328	-0.0237963	-0.0696874	-0.023573	-0.0560247	-0.0951207	NA	-0.0577458	-0.045109	NA
chr19	49149718	49150079	PPFIA3	0	2	NA	NA	NA	NA	NA	NA	-0.08126	NA	NA	-0.111398	NA	NA	-0.133502	NA
chr3	52246048	52246694	PPM1M	1	0	NA	NA	NA	NA	0.0841065	0.084128	0.048733	0.061395	NA	NA	NA	0.114708	NA	NA
chr19	55093076	55093152	PPP1R12C	2	0	NA	0.0979023	NA	NA	0.0300866	0.0148555	NA	NA	NA	0.0198932	NA	NA	0.111303	0.111997
chr9	135484082	135484448	PPP1R26	0	1	NA	NA	NA	-0.080111	-0.032423	NA	-0.081698	NA	NA	-0.115565	-0.040562	NA	-0.052209	NA
chr7	100435533	100435630	PPP1R35	0	3	-0.108524	-0.031314	-0.124831	-0.091062	-0.096896	NA	-0.100872	-0.077838	-0.0371645	-0.0502785	NA	NA	NA	NA
chr7	100435767	100435847	PPP1R35	0	1	-0.061324	0.052327	-0.12275	NA	-0.085646	NA	-0.055615	-0.0600855	NA	-0.062794	NA	NA	NA	NA
chr14	23299541	23300757	PPP1R3E	0	1	NA	NA	NA	NA	NA	0.096658	-0.120889	NA	NA	NA	NA	NA	NA	NA
chr17	50140228	50141268	PPP1R9B	0	1	NA	NA	NA	-0.101979	NA	NA	NA	-0.019628	NA	-0.0331588	NA	NA	NA	NA
chrX	338710	338777	PPP2R3B	2	0	NA	0.128417	NA	NA	NA	NA	NA	NA	NA	NA	NA	NA	0.123476	NA
chr11	64931489	64931558	PPP2R5B	1	0	0.0586665	0.0887144	NA	NA	0.0319333	NA	NA	-0.00672445	NA	NA	0.0875912	0.0077257	NA	0.118309
chr2	44321900	44322730	PREPL	1	1	NA	NA	-0.112667	NA	NA	NA	0.0219612	-0.0213208	NA	0.127153	NA	NA	NA	NA
chr8	68099843	68108108	PREX2	1	0	NA	NA	NA	NA	NA	NA	NA	NA	NA	0.201539	NA	NA	NA	NA
chr12	119672464	119673963	PRKAB1	0	1	NA	NA	-0.0107235	NA	NA	NA	NA	NA	NA	NA	-0.319213	NA	NA	NA
chr12	119674057	119674339	PRKAB1	0	1	NA	NA	-0.00714555	-0.00923523	NA	NA	NA	NA	NA	NA	-0.321878	NA	NA	NA
chr12	119674454	119676536	PRKAB1	0	1	NA	NA	-0.00819575	-0.00763959	NA	NA	NA	NA	NA	NA	-0.203368	NA	NA	NA
chr21	46658920	46660832	PRMT2	0	1	NA	NA	NA	-0.0508493	-0.077978	-0.019495	-0.037909	-0.069353	-0.0439615	-0.0194705	-0.105099	-0.0549105	NA	NA
chr19	35758226	35759373	PROSER3	1	0	NA	NA	NA	NA	NA	NA	NA	NA	NA	NA	NA	NA	0.100137	NA
chr6	30561508	30561833	PRR3	1	0	NA	NA	NA	NA	NA	NA	0.033065	NA	NA	NA	NA	NA	0.141587	NA
chr10	24856995	24858391	PRTFDC1	0	1	NA	NA	NA	NA	NA	NA	NA	-0.128026	NA	NA	NA	NA	NA	NA
chr1	226870649	226871261	PSEN2	1	0	NA	NA	0.306784	NA	NA	NA	NA	NA	NA	0.0083395	NA	NA	NA	NA
chr17	39989793	39997793	PSMD3	0	1	NA	NA	NA	NA	NA	NA	NA	-0.101609	NA	NA	NA	-0.0821055	NA	NA
chr1	96785254	96804799	PTBP2	1	0	NA	NA	NA	NA	NA	NA	NA	NA	NA	NA	NA	NA	0.10201	NA
chr1	96812928	96813028	PTBP2	2	0	NA	NA	NA	NA	0.136475	NA	0.0481255	0.016955	NA	NA	NA	-0.047712	0.145049	NA
chr1	96813106	96813272	PTBP2	1	0	NA	NA	NA	NA	NA	NA	0.0556287	0.032637	NA	NA	NA	NA	0.1628	NA
chr1	96813106	96813275	PTBP2	1	0	NA	NA	NA	NA	NA	NA	0.0556287	0.032645	NA	NA	NA	NA	0.160588	NA
chr20	63530927	63532525	PTK6	0	3	NA	NA	NA	NA	-0.13916	NA	NA	-0.204687	NA	NA	NA	-0.146809	NA	NA
chr2	130370190	130370556	PTPN18	2	4	NA	0.041948	0.12332	NA	NA	-0.192836	0.153937	-0.171801	NA	NA	NA	-0.105766	-0.058676	-0.265522
chr12	6951520	6951608	PTPN6	1	0	NA	0.0615096	NA	NA	0.0305124	NA	NA	NA	NA	NA	NA	0.0452905	0.107426	NA
chr18	8376597	8378264	PTPRM	1	0	0.105571	NA	NA	0.0310885	0.0324693	0.0246596	0.0316635	NA	NA	0.032863	NA	0.0463152	NA	NA
chr5	140108219	140114040	PURA	1	0	NA	NA	NA	NA	NA	NA	NA	NA	NA	NA	NA	NA	0.160962	NA
chr19	10712867	10712952	QTRT1	0	1	NA	-0.177145	-0.0715268	-0.0638682	NA	NA	-0.0214474	NA	NA	NA	NA	NA	NA	NA
chr2	237578155	237585997	RAB17	1	0	NA	0.10145	0.0827391	0.0264945	NA	NA	NA	-0.0396165	NA	0.00885525	0.0221016	NA	NA	NA
chr5	177302178	177302396	RAB24	2	0	0.0505355	0.125814	NA	0.0563686	NA	NA	NA	NA	0.0682678	0.0418181	NA	0.050084	0.093179	0.129517
chr20	419731	420870	RBCK1	5	0	0.195224	0.109899	NA	NA	0.082737	0.060525	NA	NA	0.0834897	NA	NA	0.109659	0.121361	0.160203
chr11	66625678	66626460	RBM14	1	0	NA	NA	0.127883	-0.0105639	NA	0.0355677	NA	-0.050186	NA	NA	0.0221907	NA	NA	NA
chr7	128335679	128335846	RBM28	0	1	NA	NA	NA	NA	NA	NA	0.0600725	-0.151924	NA	0.051213	NA	-0.0920345	NA	NA
chr11	66845036	66845165	RCE1	0	1	NA	NA	NA	NA	NA	NA	NA	-0.105082	NA	NA	NA	NA	NA	NA
chr14	24177383	24177464	REC8	2	0	NA	NA	NA	NA	0.150918	NA	NA	NA	NA	0.25641	NA	0.067602	NA	NA
chr14	24177758	24178090	REC8	4	0	NA	NA	NA	0.200178	0.253084	NA	NA	NA	NA	NA	NA	0.156772	0.414265	NA
chr14	24179133	24179396	REC8	1	0	NA	NA	NA	NA	NA	0.107788	NA	NA	NA	NA	NA	0.0967385	NA	NA
chr14	24179726	24179799	REC8	3	0	NA	NA	NA	0.187065	0.114849	0.139849	NA	NA	NA	NA	NA	NA	NA	NA
chr8	144512067	144512143	RECQL4	1	8	-0.15072	-0.132092	NA	-0.316019	NA	0.141674	-0.185969	-0.16323	NA	-0.21414	NA	-0.241778	NA	-0.257035
chr17	75629475	75629707	RECQL5	4	0	0.14738	NA	0.0965412	0.115838	NA	NA	0.0505785	NA	NA	0.15914	NA	NA	NA	0.135199
chr17	75630277	75630618	RECQL5	0	1	NA	-0.117197	NA	0.0481285	NA	NA	NA	NA	NA	0.0397535	NA	NA	NA	NA
chr17	75630692	75630778	RECQL5	0	1	NA	-0.149998	NA	NA	NA	NA	NA	NA	NA	NA	NA	NA	NA	NA
chr7	150369868	150370759	REPIN1	1	0	NA	NA	NA	-0.0413965	NA	NA	-0.082242	NA	NA	-0.071812	0.107582	NA	0.0590355	NA
chr7	150369868	150371230	REPIN1	1	0	NA	NA	NA	-0.0297375	NA	NA	-0.0667955	NA	NA	-0.0811325	0.106154	NA	0.072416	NA
chr19	18589077	18589412	REX1BD	5	0	0.19082	0.154258	NA	0.033045	0.085916	NA	0.057062	NA	0.081039	0.025328	0.0821945	0.180324	0.157302	0.101892
chr19	18589077	18589478	REX1BD	5	0	0.19082	0.154941	NA	0.0428045	0.085171	NA	0.066525	NA	0.071707	0.0264585	0.080259	0.16296	0.157302	0.125278
chr3	186790064	186790141	RFC4	0	2	NA	NA	NA	NA	-0.117721	-0.048672	NA	-0.08741	-0.0412143	-0.040808	NA	-0.173189	-0.065048	-0.0886975
chr17	82049842	82049917	RFNG	1	0	0.0994155	0.08732	NA	NA	0.0496475	0.030861	NA	0.0277413	NA	NA	0.0460829	0.0554134	0.0685009	0.162028
chr17	82050006	82050401	RFNG	1	0	0.0599265	0.144951	NA	NA	0.0141908	NA	0.001842	NA	NA	NA	0.0310608	0.0511038	0.0664131	0.0478225
chr19	6007802	6008105	RFX2	0	1	NA	NA	NA	NA	NA	NA	NA	-0.103617	NA	NA	NA	-0.076117	NA	NA
chr6	33295759	33296027	RGL2	3	0	0.137815	NA	NA	NA	0.097203	0.051079	0.159245	NA	NA	NA	NA	NA	NA	0.164353
chr19	11402247	11402454	RGL3	1	0	NA	NA	0.065405	0.0849915	0.0679915	NA	NA	NA	NA	0.137326	NA	NA	NA	NA
chr2	226836087	226838072	RHBDD1	0	1	NA	NA	NA	NA	NA	NA	NA	NA	NA	-0.119992	NA	NA	NA	NA
chr22	29264218	29265478	RHBDD3	3	0	0.071008	0.152015	0.114369	NA	NA	NA	-0.04958	-0.0410905	0.094489	0.0271645	NA	0.0723775	NA	0.115819
chr16	60539	61119	RHBDF1	1	0	NA	0.10062	0.044239	NA	NA	NA	NA	-0.072435	NA	NA	NA	NA	NA	NA
chr16	64829	64898	RHBDF1	1	0	NA	NA	NA	NA	NA	NA	NA	-0.047278	NA	NA	NA	NA	NA	0.118366
chr8	23005475	23005959	RHOBTB2	0	1	NA	-0.232761	NA	NA	NA	NA	NA	-0.0935806	NA	-0.0456184	NA	NA	NA	NA
chr1	112701695	112702605	RHOC	4	2	NA	0.146156	NA	-0.109522	-0.076574	0.104573	-0.104849	0.058119	NA	-0.092277	NA	NA	0.301242	0.173839
chr8	143378346	143378695	RHPN1	1	1	NA	NA	NA	NA	NA	NA	NA	-0.101186	NA	NA	NA	0.128917	NA	NA
chr8	143379508	143379828	RHPN1	1	0	NA	NA	0.089199	NA	NA	NA	NA	NA	NA	0.071297	NA	0.175242	NA	NA
chr8	143380175	143380588	RHPN1	3	0	NA	NA	0.063149	0.0810505	0.141875	0.0688485	NA	-0.0635095	NA	0.0759575	NA	0.197749	NA	0.288863
chr8	143381344	143381571	RHPN1	1	0	NA	NA	NA	NA	0.140651	NA	NA	-0.0283756	NA	NA	NA	NA	NA	NA
chr9	5765798	5768969	RIC1	0	1	NA	NA	NA	-0.095145	NA	NA	-0.0333735	NA	NA	-0.119668	NA	NA	NA	NA
chr9	5772741	5772891	RIC1	0	1	NA	NA	NA	NA	NA	NA	NA	NA	NA	-0.116923	NA	NA	0.0693863	NA
chr11	66335251	66335406	RIN1	0	1	NA	NA	NA	NA	NA	NA	NA	-0.062921	NA	NA	NA	-0.125045	NA	NA
chr11	66335498	66335609	RIN1	0	1	NA	0.0731383	NA	NA	NA	NA	NA	-0.101288	NA	NA	NA	-0.0879905	NA	NA
chr14	24338040	24338248	RIPK3	1	0	NA	0.115169	NA	NA	NA	NA	NA	-0.063687	NA	NA	NA	NA	0.0787426	NA
chr14	24338567	24339014	RIPK3	1	0	NA	0.153214	NA	NA	0.0842625	NA	0.0172625	-0.0935655	NA	NA	NA	NA	0.098631	NA
chr20	50597710	50602071	RIPOR3	1	0	NA	NA	0.133421	NA	NA	NA	NA	NA	NA	NA	NA	NA	NA	NA
chr18	23524174	23524428	RMC1	1	0	NA	NA	0.206637	NA	NA	NA	NA	-0.047866	NA	0.027899	NA	-0.082457	NA	NA
chr8	86468707	86470217	RMDN1	0	1	NA	NA	NA	NA	NA	NA	NA	-0.234256	NA	NA	NA	NA	NA	NA
chr2	101271744	101272841	RNF149	1	0	NA	NA	NA	0.0462415	0.112645	NA	NA	0.072347	NA	NA	NA	NA	NA	NA
chr1	6207511	6208880	RNF207	2	0	NA	NA	0.212101	NA	NA	NA	NA	NA	NA	NA	NA	NA	0.201439	NA
chr1	6212903	6213065	RNF207	1	0	NA	NA	0.160034	NA	NA	NA	NA	NA	NA	NA	NA	NA	NA	NA
chr6	30071691	30073156	RNF39	1	0	NA	NA	NA	NA	NA	0.080495	NA	0.0378025	0.097836	NA	NA	NA	0.135525	NA
chr11	124878131	124878297	ROBO3	1	0	NA	NA	NA	NA	NA	NA	NA	-0.024021	NA	0.110071	NA	NA	NA	NA
chr16	4797840	4797937	ROGDI	1	0	NA	0.0768394	NA	NA	NA	NA	NA	NA	NA	NA	NA	0.014609	0.101519	NA
chr10	90902344	90903191	RPP30	0	2	NA	NA	0.071136	0.054017	NA	NA	0.0569425	-0.0700485	NA	NA	NA	-0.134017	-0.102031	NA
chr6	7181246	7181869	RREB1	0	3	NA	NA	NA	NA	-0.149264	NA	NA	-0.037826	-0.175309	NA	NA	-0.133399	NA	NA
chr12	122519051	122520503	RSRC2	1	0	NA	NA	0.11461	NA	NA	NA	0.062225	NA	NA	NA	NA	NA	0.087673	NA
chr20	63687770	63687936	RTEL1	1	0	NA	NA	NA	NA	NA	NA	NA	NA	NA	0.120358	NA	NA	NA	NA
chr6	83194652	83195594	RWDD2A	1	0	NA	NA	NA	NA	NA	NA	0.051965	NA	NA	NA	NA	NA	0.121544	NA
chr19	5587399	5587700	SAFB2	0	1	NA	NA	-0.0229014	-0.0355614	NA	NA	-0.041944	-0.113656	NA	NA	-0.043893	-0.0486	NA	NA
chr6	31764159	31764265	SAPCD1	1	3	NA	NA	NA	-0.214565	NA	NA	0.163612	NA	NA	-0.246508	NA	NA	NA	-0.325755
chr17	28384569	28384838	SARM1	2	1	NA	NA	NA	NA	NA	0.191029	-0.079808	NA	NA	NA	NA	-0.133412	0.274013	NA
chr17	28384930	28385039	SARM1	1	0	NA	NA	NA	NA	NA	0.107606	NA	NA	NA	-0.083859	NA	-0.098114	NA	NA
chrX	17737680	17746017	SCML1	1	0	NA	NA	0.182727	NA	NA	NA	NA	NA	NA	NA	NA	NA	NA	NA
chr3	195960086	195963299	SDHAP1	1	1	NA	NA	0.085606	NA	NA	0.0576085	NA	0.0910725	NA	-0.12599	NA	0.0668005	0.123736	NA
chr5	1579484	1584983	SDHAP3	1	2	NA	NA	0.106984	NA	-0.139231	NA	-0.0896615	NA	NA	0.06155	NA	-0.140075	NA	NA
chr1	151369189	151369441	SELENBP1	1	0	0.0994649	0.0953426	0.0331953	0.0311179	0.0624769	0.0161401	0.0113137	0.0269659	NA	0.0427759	0.0192217	0.0484286	0.103104	0.0973071
chr22	50206520	50208535	SELENOO	0	1	NA	NA	0.024384	0.083942	NA	NA	-0.0702115	-0.055257	NA	0.0718259	0.0415309	-0.131355	NA	NA
chr3	50273646	50273758	SEMA3B	2	0	NA	0.119073	NA	NA	NA	NA	0.0709695	NA	NA	NA	NA	NA	0.108138	NA
chr3	50275053	50275301	SEMA3B	1	0	NA	0.132678	NA	NA	0.0681664	NA	NA	NA	NA	0.0280658	NA	NA	0.0452905	NA
chr10	100980693	100980821	SEMA4G	0	2	NA	0.0416615	NA	NA	NA	NA	NA	-0.163677	NA	NA	NA	NA	-0.243947	NA
chr2	109544324	109546049	SEPTIN10	0	1	NA	NA	0.039215	-0.084335	-0.0577605	0.035368	-0.071736	0.0516835	-0.0776435	-0.116699	NA	-0.075481	0.031922	0.063893
chr14	94388660	94388800	SERPINA1	1	0	NA	NA	NA	NA	NA	NA	NA	NA	NA	-0.0740405	0.462935	NA	NA	NA
chr14	94388660	94388818	SERPINA1	2	0	NA	NA	NA	NA	0.194313	NA	NA	NA	NA	NA	0.45522	NA	NA	NA
chr14	94388663	94388818	SERPINA1	2	0	NA	NA	NA	NA	0.225715	NA	NA	NA	NA	-0.093418	0.500346	NA	NA	NA
chr14	94388663	94388800	SERPINA1	2	1	NA	NA	NA	NA	0.230346	NA	NA	-0.162088	NA	-0.0921975	0.569337	NA	NA	NA
chr17	1752790	1754121	SERPINF2	0	1	NA	NA	NA	0.0308383	NA	NA	NA	-0.138435	NA	0.0270775	0.00883524	0.0309193	NA	NA
chr16	58515564	58515790	SETD6	1	0	NA	NA	0.124074	NA	NA	NA	NA	NA	NA	NA	NA	NA	NA	NA
chr1	150959347	150960562	SETDB1	0	2	NA	NA	NA	NA	-0.1265	NA	NA	-0.0453178	NA	NA	-0.21194	-0.0993214	NA	NA
chr1	150961191	150962129	SETDB1	0	1	NA	NA	NA	NA	NA	NA	-0.04684	-0.030785	NA	-0.0413485	-0.141837	-0.0724751	NA	NA
chr22	31613530	31613601	SFI1	1	0	NA	0.147122	NA	NA	NA	NA	NA	NA	NA	NA	NA	NA	NA	NA
chr22	31613855	31614788	SFI1	2	0	NA	0.117455	NA	NA	0.0911555	NA	NA	NA	NA	0.0622046	NA	NA	0.127988	0.005047
chr17	2372488	2372952	SGSM2	1	0	NA	NA	0.0554018	NA	NA	NA	0.0329888	NA	NA	NA	NA	0.069634	0.101641	NA
chr19	6754731	6754830	SH2D3A	1	0	NA	NA	NA	NA	NA	NA	-0.0369172	-0.0666318	NA	0.109409	NA	-0.0509689	NA	NA
chr4	2824730	2825125	SH3BP2	1	0	NA	0.124535	NA	NA	NA	NA	NA	-0.0255275	NA	0.0252629	-0.032896	NA	0.0723935	NA
chr9	129010693	129012235	SH3GLB2	1	0	0.068324	0.0610084	NA	NA	NA	0.0574422	NA	-0.038058	NA	0.0385616	NA	NA	0.0919823	0.101986
chr10	103603789	103605797	SH3PXD2A	1	0	NA	NA	0.204959	NA	NA	NA	NA	NA	NA	NA	NA	NA	NA	NA
chr5	146049245	146055980	SH3RF2	0	1	NA	NA	NA	NA	NA	NA	NA	-0.124861	0.0093394	NA	NA	NA	NA	NA
chr22	50722437	50730720	SHANK3	0	2	NA	NA	NA	-0.030822	-0.0808335	0.054539	NA	-0.128312	NA	NA	NA	-0.144111	NA	NA
chr19	10091353	10091475	SHFL	2	0	NA	0.105476	0.080887	NA	NA	NA	NA	-0.032396	NA	NA	NA	NA	NA	0.155614
chr5	132825073	132825162	SHROOM1	0	1	0.059373	NA	NA	NA	-0.078733	NA	NA	-0.0795785	-0.117542	NA	NA	NA	-0.0687375	NA
chr11	233534	236047	SIRT3	1	0	NA	NA	NA	NA	NA	0.0183523	0.061301	-0.0348915	NA	0.0269829	NA	NA	0.102382	NA
chr3	170357763	170359698	SKIL	1	0	NA	NA	0.100362	NA	NA	NA	NA	NA	NA	0.053842	NA	0.005357	NA	NA
chr8	133060200	133074852	SLA	0	1	NA	NA	NA	NA	NA	NA	-0.223666	NA	NA	NA	NA	NA	NA	NA
chr10	89436319	89438603	SLC16A12	1	0	NA	NA	0.0436289	0.073835	NA	NA	NA	NA	NA	0.111955	NA	NA	NA	NA
chr17	75088044	75089150	SLC16A5	0	1	NA	NA	NA	NA	NA	NA	-0.101601	NA	NA	NA	NA	NA	NA	NA
chr17	75098181	75100006	SLC16A5	1	0	-0.0852525	0.100991	NA	NA	NA	NA	0.032288	-0.0619225	NA	NA	NA	0.0487545	NA	NA
chr17	75104180	75105879	SLC16A5	1	0	NA	NA	NA	NA	0.052107	0.0288405	NA	NA	NA	-0.061072	NA	0.11243	NA	NA
chr16	89199816	89201261	SLC22A31	1	0	NA	NA	NA	NA	0.152244	NA	NA	NA	NA	NA	NA	NA	NA	NA
chr19	19105727	19106268	SLC25A42	1	0	NA	NA	NA	NA	NA	NA	0.0423895	NA	NA	0.135245	NA	NA	NA	NA
chr11	65380175	65381914	SLC25A45	1	0	NA	NA	NA	NA	NA	NA	NA	NA	NA	NA	NA	NA	0.129756	NA
chr3	48627052	48627945	SLC26A6	1	0	NA	0.102429	NA	NA	NA	NA	0.0210695	-0.0604425	NA	NA	NA	NA	NA	NA
chr3	48627055	48627945	SLC26A6	1	0	NA	0.102603	NA	NA	NA	NA	NA	-0.0536993	NA	NA	NA	NA	NA	NA
chr3	48629711	48629871	SLC26A6	0	1	NA	0.0932539	NA	NA	NA	NA	NA	-0.120219	NA	NA	NA	NA	NA	NA
chr3	48632044	48632244	SLC26A6	1	0	NA	0.120945	NA	NA	NA	NA	NA	NA	NA	NA	NA	NA	NA	NA
chr3	48633635	48635370	SLC26A6	1	0	NA	0.165188	NA	NA	NA	NA	NA	NA	NA	NA	NA	NA	NA	NA
chr1	153776164	153776517	SLC27A3	0	1	NA	NA	NA	NA	NA	NA	NA	-0.176942	NA	NA	NA	NA	NA	NA
chr1	153777885	153778160	SLC27A3	0	1	NA	NA	NA	NA	NA	NA	NA	NA	NA	NA	-0.119506	NA	-0.0270865	NA
chr11	66364424	66365935	SLC29A2	1	3	-0.0618345	-0.269883	-0.0251676	NA	-0.378285	NA	-0.04931	NA	NA	0.176035	NA	-0.384402	NA	NA
chr11	66366021	66366125	SLC29A2	1	4	-0.158758	-0.254014	-0.0782122	NA	-0.364377	-0.0381435	NA	NA	NA	0.255631	NA	-0.406552	NA	NA
chr11	66366231	66366430	SLC29A2	1	4	NA	-0.361602	-0.094849	NA	-0.460345	NA	NA	NA	NA	0.233254	NA	-0.432793	NA	-0.146668
chr11	66367548	66367771	SLC29A2	0	1	NA	NA	NA	NA	NA	NA	NA	NA	NA	NA	NA	-0.107601	NA	NA
chr11	66369199	66369368	SLC29A2	1	0	NA	NA	0.044648	0.10312	NA	NA	NA	NA	0.083911	NA	NA	0.029263	NA	NA
chr22	23877171	23882458	SLC2A11	1	0	NA	NA	NA	NA	NA	NA	-0.0550122	-0.0087375	NA	NA	NA	NA	0.112521	NA
chr22	23884024	23884301	SLC2A11	2	0	NA	NA	NA	0.102841	NA	NA	NA	0.0640475	NA	0.100474	NA	NA	NA	NA
chr1	1669736	1670097	SLC35E2B	2	0	NA	0.144556	0.066781	0.04961	0.0896185	0.058466	0.14033	NA	NA	0.092739	NA	NA	NA	NA
chr21	42568438	42574817	SLC37A1	0	2	NA	NA	-0.218506	-0.107257	-0.0949582	-0.0150894	NA	-0.0409897	NA	NA	NA	-0.0780558	NA	NA
chr11	119027872	119028193	SLC37A4	1	0	0.124047	0.0525234	0.0192859	NA	NA	0.016014	0.0056603	NA	NA	0.00650805	0.0129625	NA	0.084959	NA
chr12	56230873	56231203	SLC39A5	1	0	NA	NA	NA	NA	NA	NA	NA	NA	NA	0.130173	NA	NA	NA	NA
chr12	56230900	56231203	SLC39A5	1	0	NA	NA	NA	NA	NA	NA	NA	NA	NA	0.125594	NA	NA	NA	NA
chr5	140363555	140363727	SLC4A9	1	0	NA	NA	0.228629	NA	NA	NA	NA	NA	NA	NA	NA	NA	NA	NA
chr5	140366022	140366150	SLC4A9	1	0	NA	NA	0.11569	NA	NA	NA	NA	NA	NA	NA	NA	NA	NA	NA
chr5	140366264	140367419	SLC4A9	1	0	NA	NA	0.30935	NA	NA	NA	NA	NA	NA	NA	NA	NA	NA	NA
chr3	196232524	196233062	SLC51A	2	0	NA	NA	NA	0.372142	NA	NA	NA	NA	NA	0.124614	NA	NA	NA	NA
chr2	27202880	27203232	SLC5A6	0	1	NA	NA	NA	NA	NA	NA	NA	-0.036776	NA	NA	-0.0368673	NA	NA	-0.138838
chr5	475671	476019	SLC9A3	3	0	NA	0.327876	NA	0.394624	NA	NA	NA	NA	NA	0.369972	NA	NA	NA	NA
chr5	484697	485152	SLC9A3	1	0	NA	0.103514	NA	NA	NA	NA	NA	NA	NA	NA	NA	NA	NA	NA
chr3	133948971	133951207	SLCO2A1	0	1	NA	NA	NA	NA	NA	NA	NA	-0.1189	NA	NA	NA	-0.0348681	NA	NA
chr7	151240247	151240424	SMARCD3	3	0	0.15411	0.129041	0.074404	NA	0.0329399	0.0559237	-0.042891	NA	0.0943409	0.0406238	NA	0.0623665	0.106835	0.038106
chr2	131508608	131515601	SMPD4BP	0	1	NA	NA	NA	NA	NA	NA	NA	-0.102351	NA	NA	NA	-0.0866155	NA	NA
chr2	131518708	131519049	SMPD4BP	1	0	NA	NA	NA	0.112342	NA	NA	0.0716565	-0.056914	NA	NA	NA	NA	NA	NA
chr22	31097060	31097268	SMTN	1	0	0.0440822	0.0782174	0.0617507	NA	NA	0.0257921	NA	-0.051326	NA	NA	NA	NA	0.0401709	0.117442
chr15	101285801	101286213	SNRPA1	0	1	-0.0460172	NA	0.0320764	NA	-0.031879	NA	0.0272652	-0.114414	NA	0.0105666	NA	-0.0860833	NA	-0.069627
chr17	78359183	78359749	SOCS3	0	2	NA	NA	NA	NA	NA	NA	NA	-0.325278	NA	NA	NA	-0.222558	NA	NA
chr4	185639035	185646667	SORBS2	0	2	-0.20636	NA	-0.0704966	NA	-0.0783583	-0.096473	NA	-0.0515028	NA	-0.0395769	NA	NA	-0.187771	NA
chr8	22565073	22565267	SORBS3	1	0	NA	NA	NA	NA	0.0866544	0.0051605	NA	NA	NA	NA	NA	0.12649	NA	NA
chr19	51704480	51705089	SPACA6	1	0	NA	NA	NA	NA	NA	NA	NA	NA	NA	NA	NA	NA	NA	0.117366
chr20	35617586	35617778	SPAG4	1	0	NA	NA	NA	NA	NA	NA	NA	NA	NA	0.209778	NA	0.063207	NA	NA
chr20	35618475	35618611	SPAG4	2	0	NA	NA	NA	NA	NA	NA	NA	NA	NA	0.156757	NA	NA	NA	0.157326
chr17	28578292	28578372	SPAG5	0	1	NA	NA	NA	NA	NA	NA	NA	-0.106601	NA	NA	NA	NA	NA	NA
chr17	50551679	50551968	SPATA20	1	0	0.0579643	0.0833536	NA	0.0140624	NA	NA	0.0218233	NA	0.0562498	0.0324806	NA	NA	0.093065	0.121266
chr1	31791252	31792214	SPOCD1	1	0	NA	NA	NA	NA	-0.0015155	NA	NA	NA	NA	NA	NA	0.109957	NA	NA
chr12	6872997	6873245	SPSB2	3	0	NA	NA	0.10846	0.0556555	0.0924715	NA	-0.091235	NA	NA	0.13699	NA	0.169809	NA	NA
chr6	43178485	43178805	SRF	0	1	NA	NA	NA	-0.00244905	NA	0.0166638	-0.118431	-0.0371885	NA	NA	NA	-0.00828845	NA	NA
chr7	100887859	100888053	SRRT	0	1	NA	0.0260749	NA	NA	NA	NA	-0.0092364	-0.0343305	NA	NA	NA	NA	-0.105596	NA
chr7	100887859	100888041	SRRT	0	1	NA	NA	NA	NA	NA	NA	-0.0092364	-0.0343305	NA	NA	NA	NA	-0.101537	NA
chr1	23975080	23977910	SRSF10	0	5	-0.163866	NA	0.091672	-0.103153	-0.112059	NA	-0.0121755	-0.158516	NA	-0.0580285	NA	-0.188393	NA	NA
chr1	23977453	23977910	SRSF10	0	1	NA	NA	NA	NA	NA	NA	NA	-0.181951	NA	NA	NA	NA	NA	NA
chr20	43459420	43459770	SRSF6	1	0	NA	NA	0.153561	0.0454971	-0.046717	0.0823244	NA	-0.049314	0.0283923	0.0463667	NA	-0.0591955	NA	NA
chr19	18433932	18434216	SSBP4	1	0	NA	0.124089	0.0386476	0.0413517	0.038678	NA	NA	NA	0.0553548	0.0364676	NA	0.068306	0.0627269	0.0893714
chrX	153794585	153794673	SSR4	2	0	NA	NA	NA	NA	0.189139	0.0763135	NA	0.1086	NA	NA	0.0629295	NA	NA	NA
chr3	52510235	52510348	STAB1	0	1	NA	NA	NA	NA	NA	NA	NA	-0.105946	NA	NA	NA	NA	NA	NA
chr3	52512958	52513129	STAB1	0	1	NA	NA	NA	NA	NA	NA	NA	-0.13359	NA	NA	NA	NA	-0.0748972	NA
chr3	52516768	52516983	STAB1	1	0	NA	0.139376	NA	NA	NA	NA	NA	-0.092014	NA	NA	NA	NA	-0.0792635	NA
chr2	191031080	191031449	STAT4	0	1	NA	NA	NA	NA	NA	NA	NA	NA	NA	NA	NA	-0.125475	NA	NA
chr12	57105599	57106190	STAT6	1	0	NA	0.0730266	0.0250954	0.0287373	0.0439637	0.0203924	0.0283796	NA	NA	0.0321643	NA	0.0148667	0.0797082	0.197178
chr4	26858347	26858612	STIM2	1	0	NA	NA	0.173935	NA	NA	NA	-0.047466	NA	NA	NA	NA	NA	NA	NA
chr2	218692293	218692582	STK36	4	0	NA	NA	0.178203	NA	NA	0.0513705	0.20168	NA	NA	0.155945	NA	0.074369	0.152835	NA
chr2	218696601	218697038	STK36	1	0	NA	NA	NA	0.0735188	NA	NA	0.086309	-0.027877	NA	0.0944215	NA	0.163224	NA	NA
chr10	103917656	103918099	STN1	0	4	NA	NA	-0.123097	-0.072544	-0.136909	-0.0643895	-0.0203795	-0.091553	NA	-0.0812165	NA	-0.229309	NA	-0.15595
chr2	108294354	108300795	SULT1C2	1	0	NA	NA	0.120646	NA	NA	NA	NA	NA	NA	NA	NA	NA	NA	NA
chr2	108294354	108300899	SULT1C2	1	0	NA	NA	0.0934422	NA	NA	NA	NA	NA	NA	0.102279	NA	NA	NA	NA
chr2	108298661	108300899	SULT1C2	1	0	NA	NA	0.236824	NA	NA	NA	NA	NA	NA	NA	NA	NA	NA	NA
chr7	849603	849922	SUN1	0	2	NA	0.0470911	NA	NA	-0.048369	NA	0.008455	-0.115839	NA	0.0300595	NA	-0.105463	NA	NA
chr10	14899685	14901132	SUV39H2	0	1	NA	NA	NA	NA	NA	NA	0.0828	-0.041397	NA	NA	NA	-0.12246	NA	NA
chr11	1837090	1837191	SYT8	1	0	NA	NA	NA	NA	NA	NA	NA	NA	NA	NA	NA	0.112284	NA	NA
chr1	27350485	27350793	SYTL1	1	0	NA	0.144816	NA	NA	0.0658533	NA	-0.0198961	NA	0.0570155	NA	NA	0.0589858	NA	NA
chrX	100678599	100679312	SYTL4	1	0	NA	0.182559	NA	NA	NA	NA	0.0574427	-0.09565	NA	NA	NA	NA	NA	NA
chr1	43433190	43434385	SZT2	1	0	NA	NA	NA	NA	NA	NA	0.066497	NA	NA	NA	NA	NA	0.103937	NA
chr16	84180344	84181042	TAF1C	1	0	NA	NA	0.1103	0.047173	NA	0.052736	0.095321	-0.055508	NA	0.075097	NA	NA	0.0755485	NA
chr16	84181463	84181591	TAF1C	5	0	NA	0.179614	0.1442	0.154279	NA	0.054371	0.0298895	-0.05554	NA	0.119824	NA	NA	0.064066	0.101853
chr16	84182058	84182201	TAF1C	1	0	0.114106	NA	NA	NA	NA	NA	NA	NA	NA	NA	NA	NA	0.074784	NA
chr11	67406017	67406626	TBC1D10C	2	0	NA	NA	NA	NA	0.152208	NA	0.00406	NA	NA	NA	NA	0.140616	NA	NA
chr16	2498396	2499356	TBC1D24	2	0	NA	NA	NA	0.403602	NA	NA	NA	NA	NA	0.310193	NA	NA	NA	NA
chr16	2499420	2499834	TBC1D24	2	0	NA	NA	NA	0.421265	NA	NA	NA	NA	NA	0.314783	NA	NA	NA	NA
chr16	2499930	2500267	TBC1D24	2	0	NA	NA	NA	0.353577	NA	NA	NA	NA	NA	0.307977	NA	NA	NA	NA
chr12	110641627	110642248	TCTN1	0	1	NA	NA	NA	NA	NA	NA	NA	-0.10192	NA	NA	NA	NA	NA	NA
chr14	105497443	105497797	TEDC1	0	1	NA	NA	NA	NA	NA	NA	NA	-0.172182	NA	NA	NA	-0.0843889	NA	NA
chr14	20378853	20378980	TEP1	0	1	NA	NA	NA	NA	NA	NA	NA	-0.116805	NA	NA	NA	NA	NA	NA
chr14	20403448	20403722	TEP1	1	0	NA	NA	NA	NA	NA	NA	NA	NA	NA	NA	NA	NA	0.116558	NA
chr17	81238159	81238513	TEPSIN	1	0	NA	NA	NA	NA	NA	NA	NA	NA	NA	NA	NA	NA	0.192605	NA
chr9	100310379	100320264	TEX10	0	1	NA	NA	NA	NA	NA	NA	NA	NA	NA	NA	NA	NA	-0.193394	NA
chr22	21000787	21001255	THAP7	0	5	-0.116853	-0.074341	-0.098878	-0.080143	-0.112566	-0.078348	-0.075669	-0.114332	NA	-0.0357615	NA	-0.107831	NA	-0.14895
chr22	21001411	21001831	THAP7	0	1	-0.058862	NA	NA	NA	NA	-0.035135	NA	NA	NA	NA	NA	-0.073575	NA	-0.138772
chr1	155197213	155197462	THBS3	1	0	0.0304984	NA	NA	NA	NA	NA	NA	-0.0313658	NA	NA	NA	NA	0.108506	0.0418729
chr1	155202960	155203085	THBS3	0	1	NA	NA	NA	NA	-0.169477	NA	NA	NA	NA	NA	NA	NA	NA	NA
chr1	155206406	155208905	THBS3	1	0	NA	NA	NA	NA	NA	NA	NA	NA	NA	NA	NA	NA	0.116125	NA
chr1	155206406	155207797	THBS3	1	0	NA	NA	NA	NA	NA	NA	NA	NA	NA	NA	NA	NA	0.121945	NA
chr2	88170456	88173138	THNSL2	3	0	NA	NA	NA	0.156756	NA	0.125122	-0.05251	0.089559	NA	NA	0.140859	0.045038	NA	NA
chr18	225139	225336	THOC1	0	2	NA	NA	NA	0.073221	-0.03195	NA	0.0695095	-0.128832	NA	0.054662	NA	-0.133	NA	NA
chr16	3025988	3026062	THOC6	0	1	NA	NA	-0.0208295	NA	NA	NA	-0.036021	-0.0619367	-0.102183	NA	NA	-0.0655471	NA	NA
chr2	70224629	70227734	TIA1	1	0	NA	NA	0.0481441	NA	NA	0.066943	NA	-0.047038	NA	0.025528	NA	-0.0385202	0.158114	NA
chr2	70227822	70229058	TIA1	1	1	NA	NA	NA	NA	NA	0.0699275	NA	-0.0781475	NA	NA	NA	-0.037718	0.116598	-0.100315
chr19	3019463	3019698	TLE2	1	0	0.171353	0.061619	NA	NA	NA	NA	0.034176	NA	NA	NA	NA	NA	0.090109	0.053432
chr19	3019466	3019698	TLE2	1	0	0.173012	0.0620575	NA	NA	NA	NA	0.034901	NA	NA	NA	NA	NA	0.090109	0.062823
chr1	61681350	61683416	TM2D1	1	0	NA	NA	0.127298	0.028967	NA	0.028618	-0.0136215	NA	NA	0.02223	0.0183571	-0.044434	NA	NA
chr11	65112711	65112810	TM7SF2	0	1	NA	NA	-0.103343	NA	NA	NA	NA	NA	NA	0.0891245	NA	NA	NA	NA
chr17	78138732	78139161	TMC8	0	2	NA	NA	NA	NA	NA	NA	-0.101521	-0.145101	NA	NA	NA	NA	NA	NA
chr17	78139240	78140833	TMC8	0	1	NA	NA	NA	NA	NA	NA	-0.164113	NA	NA	NA	NA	NA	NA	NA
chr4	948154	948410	TMEM175	1	0	NA	NA	NA	NA	NA	NA	NA	NA	NA	NA	NA	0.135652	NA	NA
chr16	8796590	8797611	TMEM186	0	2	NA	NA	NA	-0.0559385	-0.111783	NA	-0.04999	-0.076532	NA	-0.0639145	NA	-0.194626	NA	NA
chr1	32222018	32222306	TMEM234	1	0	NA	NA	0.124974	NA	0.059281	NA	NA	NA	NA	NA	NA	NA	NA	NA
chr3	119434882	119436790	TMEM39A	0	2	NA	NA	NA	NA	-0.161374	NA	NA	-0.0202117	NA	NA	NA	-0.104091	-0.053054	NA
chr3	119436978	119437754	TMEM39A	0	2	NA	NA	NA	NA	-0.126512	-0.0110758	NA	-0.0222209	NA	0.0194537	NA	-0.104783	-0.044156	NA
chr1	225867163	225867887	TMEM63A	0	1	NA	NA	NA	NA	NA	NA	0.02056	-0.0502115	NA	0.0240696	NA	NA	-0.105264	-0.075052
chr11	698888	700141	TMEM80	1	0	0.0459115	0.0331607	0.0358937	0.0417903	0.040758	0.0173422	NA	0.0328085	NA	0.0378244	NA	0.0479035	0.136021	NA
chr11	700707	702944	TMEM80	2	0	0.0439594	0.0820433	0.0397433	0.0524818	0.0602161	0.0203246	0.0163426	0.0244184	NA	0.0412775	NA	0.0440783	0.10906	0.100805
chr19	55228437	55228690	TMEM86B	1	0	NA	NA	NA	NA	NA	NA	NA	NA	NA	NA	0.10962	NA	NA	NA
chr17	75493102	75493490	TMEM94	1	0	NA	0.100024	0.0160455	0.0297944	NA	NA	0.0256031	NA	NA	0.0463762	NA	NA	0.0580546	NA
chr1	6461762	6461993	TNFRSF25	1	0	NA	0.0251138	NA	NA	NA	NA	NA	0.126043	NA	NA	NA	NA	-0.0426235	NA
chr1	6462666	6462862	TNFRSF25	1	0	NA	NA	NA	NA	NA	NA	NA	0.136399	NA	NA	NA	NA	NA	NA
chr1	6463127	6464374	TNFRSF25	1	0	NA	0.262629	NA	NA	NA	NA	NA	NA	NA	NA	NA	NA	NA	NA
chr20	63697522	63698279	TNFRSF6B	0	1	-0.117938	NA	NA	NA	-0.0823495	NA	NA	NA	NA	NA	NA	-0.057484	NA	NA
chr3	171063964	171066186	TNIK	1	2	NA	NA	NA	NA	NA	NA	0.118555	-0.100423	NA	NA	NA	NA	-0.118178	NA
chr17	7383089	7383249	TNK1	1	0	NA	0.117092	NA	NA	NA	NA	NA	NA	NA	NA	NA	NA	NA	NA
chr3	195879175	195882050	TNK2	0	1	NA	-0.147213	NA	NA	NA	NA	NA	NA	NA	NA	NA	-0.0113614	NA	NA
chr3	195883309	195884811	TNK2	0	1	NA	-0.2698	NA	NA	NA	NA	NA	-0.00909015	NA	NA	NA	NA	NA	NA
chr20	45824127	45824291	TNNC2	2	0	NA	0.231077	NA	NA	0.24476	NA	NA	NA	NA	NA	NA	NA	NA	NA
chr8	144433759	144433977	TONSL	0	1	NA	NA	NA	NA	NA	NA	-0.112391	NA	NA	NA	NA	NA	NA	NA
chr8	144436920	144437026	TONSL	0	1	NA	NA	NA	NA	NA	NA	-0.0496495	NA	-0.165791	NA	NA	NA	NA	NA
chr8	144440870	144440965	TONSL	0	2	NA	0.074234	NA	NA	NA	NA	NA	NA	-0.121428	NA	NA	-0.228472	NA	NA
chr8	144442412	144442676	TONSL	1	0	NA	0.152248	NA	NA	NA	NA	NA	NA	NA	NA	NA	0.037087	NA	NA
chr22	50197995	50198074	TRABD	0	1	NA	0.073876	NA	NA	NA	NA	NA	-0.109488	NA	0.0150116	NA	-0.077615	NA	NA
chr1	209777487	209778110	TRAF3IP3	1	0	NA	NA	NA	NA	NA	NA	NA	NA	0.127024	NA	NA	0.0490774	NA	NA
chr1	211365468	211369451	TRAF5	0	1	NA	NA	NA	NA	NA	0.068325	NA	-0.109996	NA	NA	NA	NA	NA	NA
chr17	56895604	56895925	TRIM25	1	0	NA	0.0816638	NA	NA	0.093524	NA	0.027621	0.042559	NA	NA	NA	-0.0620165	0.133402	NA
chr6	30104167	30105167	TRIM31	1	0	NA	0.155149	NA	NA	NA	NA	NA	NA	NA	NA	NA	NA	NA	NA
chr19	13105396	13105486	TRMT1	1	0	NA	0.106095	NA	NA	NA	NA	NA	NA	NA	NA	NA	NA	NA	NA
chr9	37776405	37777627	TRMT10B	0	1	NA	NA	NA	NA	NA	NA	NA	NA	NA	NA	NA	NA	-0.169465	NA
chr9	37776405	37777600	TRMT10B	1	1	NA	NA	0.122371	NA	NA	0.0472125	-0.007588	NA	NA	-0.0350575	NA	-0.0583	-0.112353	NA
chr22	46353867	46355443	TRMU	0	1	NA	NA	0.0357777	NA	NA	NA	NA	-0.0563885	NA	NA	NA	NA	NA	-0.135563
chr22	46356072	46356841	TRMU	0	1	NA	NA	NA	NA	NA	NA	NA	-0.056333	NA	NA	NA	NA	NA	-0.107454
chr11	64224970	64225498	TRPT1	1	0	0.100122	0.074523	NA	0.0294629	NA	0.0277017	0.021876	NA	0.0320349	0.0280729	NA	NA	0.0892087	NA
chr17	75521510	75521704	TSEN54	0	4	NA	NA	NA	-0.1994	-0.0763405	NA	-0.043201	-0.053347	-0.057082	-0.281444	-0.110765	-0.182223	NA	NA
chr17	75523335	75523662	TSEN54	0	1	NA	NA	NA	-0.0680639	NA	NA	-0.115293	-0.046225	NA	-0.052975	NA	NA	NA	NA
chr8	142274863	142279859	TSNARE1	1	0	NA	NA	0.116073	NA	NA	NA	-0.0396775	NA	NA	0.046406	NA	NA	0.051899	NA
chr17	58319294	58320108	TSPOAP1	2	0	NA	NA	NA	0.142701	NA	0.136933	0.0390055	NA	NA	NA	NA	NA	NA	NA
chr2	19897126	19897868	TTC32	2	0	NA	NA	0.177802	0.0992715	NA	0.0264945	0.117876	0.0883755	NA	NA	NA	NA	NA	NA
chr2	19898035	19901705	TTC32	1	0	NA	NA	0.100081	0.0932193	NA	0.016709	0.038399	NA	NA	0.04618	NA	NA	NA	NA
chr11	8098875	8100502	TUB	0	1	NA	NA	NA	NA	NA	NA	0.0619835	-0.2139	NA	NA	NA	NA	NA	NA
chr11	8100997	8101485	TUB	0	1	NA	NA	NA	NA	NA	0.0862255	NA	-0.120788	NA	0.048837	NA	NA	NA	NA
chr17	42660707	42662972	TUBG2	2	0	0.105423	NA	NA	0.0299924	0.0919705	0.033807	0.0095422	0.05345	NA	0.0478137	NA	0.05152	0.208566	NA
chr17	42663052	42663376	TUBG2	1	0	NA	NA	NA	0.0373498	0.0535184	NA	NA	0.0267426	NA	0.0381505	NA	0.0423079	0.198018	NA
chr22	50218117	50218188	TUBGCP6	1	0	NA	0.158197	NA	NA	NA	NA	NA	-0.064013	0.054276	0.0891385	NA	NA	NA	NA
chr19	10353646	10354041	TYK2	1	0	NA	NA	0.238156	NA	NA	NA	NA	-0.0717955	NA	0.0607165	-0.03937	NA	NA	NA
chr19	35744421	35744490	U2AF1L4	2	1	NA	0.222305	NA	NA	NA	NA	0.057989	-0.109398	NA	0.130839	NA	NA	NA	NA
chr19	35744540	35744625	U2AF1L4	2	1	NA	0.245785	NA	NA	NA	NA	0.069973	-0.141992	NA	0.137148	NA	NA	NA	NA
chr9	137079449	137080001	UAP1L1	1	0	NA	NA	NA	NA	NA	NA	NA	-0.0630852	NA	0.121649	NA	-0.057951	NA	NA
chr3	49810183	49810262	UBA7	1	1	NA	0.105507	NA	NA	0.0656805	NA	-0.073696	-0.118635	NA	NA	NA	NA	NA	NA
chr3	49810428	49810516	UBA7	1	1	NA	0.142697	NA	NA	NA	NA	NA	-0.104427	NA	NA	NA	NA	NA	NA
chr3	49811091	49811272	UBA7	1	0	NA	0.11749	NA	NA	0.052057	NA	NA	-0.061463	NA	NA	NA	NA	0.095134	NA
chr3	49811455	49811869	UBA7	1	0	NA	0.107699	0.0321935	NA	0.093618	NA	NA	-0.046571	NA	NA	NA	NA	NA	NA
chr16	4868903	4870211	UBN1	0	1	NA	NA	NA	NA	NA	NA	0.0900825	NA	NA	-0.0371231	NA	-0.165589	NA	NA
chr16	4870972	4871154	UBN1	0	1	NA	NA	NA	NA	NA	NA	NA	NA	NA	-0.0785659	NA	-0.113158	NA	NA
chr16	4872934	4873030	UBN1	0	2	NA	NA	NA	NA	-0.126955	NA	NA	-0.0332906	-0.145159	-0.052161	NA	-0.0976359	NA	NA
chr16	4873073	4874210	UBN1	0	1	NA	NA	NA	NA	-0.11591	NA	0.0837273	NA	NA	NA	NA	NA	NA	NA
chr16	4877111	4877384	UBN1	0	1	NA	NA	NA	NA	-0.055473	NA	0.0271638	-0.0285297	-0.114015	NA	NA	-0.0602222	-0.0604696	NA
chr16	4877474	4880082	UBN1	0	1	NA	NA	NA	NA	-0.0551826	NA	0.0170193	-0.036793	-0.130323	-0.00647855	NA	-0.0675733	NA	NA
chr1	26284482	26285463	UBXN11	2	1	NA	0.129713	NA	NA	NA	NA	0.019258	-0.133869	NA	0.09726	NA	NA	0.108281	NA
chr5	176969291	176969600	UIMC1	1	0	NA	NA	NA	NA	NA	0.007178	NA	NA	0.125331	0.037483	NA	NA	NA	NA
chrX	119851601	119851766	UPF3B	1	0	NA	NA	NA	NA	NA	NA	0.167949	NA	NA	NA	NA	NA	NA	NA
chr1	161164612	161164834	USP21	3	0	NA	0.113931	0.149478	NA	NA	NA	-0.030688	-0.0367715	0.0591895	NA	NA	0.085171	0.137068	NA
chr4	1380230	1380879	UVSSA	1	0	NA	NA	NA	NA	NA	NA	NA	NA	NA	0.271086	NA	NA	NA	NA
chr8	42401836	42405432	VDAC3	1	0	NA	NA	NA	0.035879	NA	NA	0.079161	-0.06936	NA	0.0411076	NA	NA	0.171815	NA
chr6	43777665	43778459	VEGFA	1	0	0.073804	0.0509116	0.0496335	0.0584863	0.0393741	0.0196313	0.0069205	NA	0.00090785	0.0572714	0.0178267	0.0706448	NA	0.135328
chr10	114290365	114291217	VWA2	1	0	NA	NA	NA	NA	NA	NA	NA	-0.0679994	NA	NA	NA	0.144972	NA	NA
chr2	74458671	74458831	WBP1	0	1	0.0642215	NA	NA	NA	NA	NA	-0.0378693	-0.108744	NA	NA	NA	NA	NA	NA
chr13	51751415	51755357	WDFY2	1	0	NA	NA	NA	NA	NA	NA	NA	-0.071456	NA	0.117329	NA	NA	NA	NA
chr13	51755459	51756331	WDFY2	1	0	NA	NA	NA	0.106184	NA	NA	NA	NA	NA	NA	NA	NA	NA	NA
chr21	42843281	42850040	WDR4	0	3	NA	-0.114354	NA	NA	NA	NA	-0.067576	-0.052329	NA	-0.105195	NA	-0.100408	NA	NA
chr16	74909657	74909821	WDR59	1	0	NA	NA	NA	NA	NA	NA	0.012668	NA	NA	0.0395825	NA	NA	0.109533	NA
chr15	84647954	84648536	WDR73	1	0	NA	NA	0.114589	NA	NA	0.0420096	0.0218405	-0.028189	NA	NA	NA	NA	NA	NA
chr17	1732831	1733526	WDR81	1	0	0.098645	0.11593	NA	0.0560638	NA	NA	NA	NA	NA	0.0392735	NA	0.027061	0.0502365	NA
chr7	151385223	151395775	WDR86	0	1	NA	NA	NA	NA	NA	NA	-0.00988905	-0.124018	NA	NA	NA	NA	NA	NA
chr16	659011	659085	WDR90	1	0	NA	NA	NA	NA	NA	NA	NA	NA	NA	0.167999	NA	NA	NA	NA
chr9	114425024	114426210	WHRN	1	0	NA	NA	NA	NA	NA	0.0195545	0.009971	NA	NA	NA	NA	NA	0.243719	NA
chr9	93300149	93306776	WNK2	2	0	NA	NA	NA	NA	NA	0.114027	NA	-0.062425	NA	NA	NA	NA	0.149164	NA
chr8	31116528	31120242	WRN	0	1	NA	NA	NA	NA	NA	NA	NA	-0.122272	NA	NA	NA	NA	NA	NA
chr16	69931580	69931801	WWP2	1	0	NA	NA	NA	NA	NA	NA	NA	NA	NA	0.124634	NA	NA	NA	NA
chr16	69936452	69937117	WWP2	1	0	NA	NA	NA	NA	NA	NA	NA	NA	NA	0.120447	NA	NA	NA	NA
chr14	103699017	103699132	XRCC3	0	8	-0.263139	-0.125433	NA	NA	-0.32468	0.089466	NA	-0.235045	-0.108809	NA	NA	-0.502537	-0.358768	-0.384385
chr11	74843959	74844167	XRRA1	1	0	NA	NA	NA	NA	0.085365	NA	NA	0.072996	NA	NA	NA	NA	0.137446	NA
chr17	7292059	7293474	YBX2	0	1	NA	NA	NA	NA	NA	NA	NA	-0.100047	NA	NA	NA	NA	NA	NA
chr11	10855118	10856143	ZBED5	1	0	NA	NA	NA	NA	NA	0.0247015	0.0429195	NA	NA	0.034218	NA	NA	0.112344	NA
chr14	64523402	64531860	ZBTB1	1	0	NA	NA	NA	NA	NA	0.10879	NA	NA	NA	NA	NA	-0.0028965	NA	NA
chr1	22501684	22502298	ZBTB40	0	1	NA	NA	NA	NA	NA	NA	NA	NA	NA	NA	NA	-0.144279	NA	NA
chr1	37475939	37480289	ZC3H12A	1	1	0.0563367	NA	NA	NA	0.0806241	0.0164087	NA	0.115736	NA	-0.135419	NA	NA	NA	NA
chr1	37480429	37481600	ZC3H12A	1	1	NA	NA	NA	NA	0.0883802	0.0395385	NA	0.100103	NA	-0.11538	NA	NA	NA	NA
chr1	37481835	37482433	ZC3H12A	0	1	NA	NA	NA	NA	0.065537	NA	NA	NA	NA	-0.118185	NA	NA	NA	NA
chr18	62575550	62576511	ZCCHC2	1	0	0.0680425	NA	0.116642	0.0684185	NA	NA	0.081867	0.0181835	NA	NA	NA	NA	NA	NA
chr9	14674385	14680032	ZDHHC21	0	1	NA	NA	NA	NA	NA	NA	NA	-0.11987	NA	NA	NA	NA	NA	NA
chr22	20139892	20140114	ZDHHC8	1	0	NA	0.0933145	0.056055	NA	NA	NA	NA	NA	NA	NA	NA	NA	0.095791	0.117429
chr22	20140217	20140616	ZDHHC8	1	0	NA	0.091956	NA	NA	NA	NA	0.0077057	0.0275166	NA	NA	NA	NA	0.110077	0.0846296
chr22	20143756	20145228	ZDHHC8	0	5	-0.124588	-0.0928777	0.074783	-0.02716	-0.182132	-0.0724505	NA	-0.126507	-0.0510238	-0.038022	-0.0650025	-0.262931	-0.25535	-0.0916729
chr19	39406928	39407742	ZFP36	2	0	0.13521	NA	NA	NA	0.0601285	0.0347035	NA	0.0174003	0.0217536	0.0236932	0.0351951	NA	0.0432443	0.102375
chr15	40814070	40814147	ZFYVE19	1	0	0.103147	NA	-0.0633271	NA	0.0461275	0.0342708	-0.0278397	NA	NA	NA	0.0558395	0.0412215	0.050831	0.0899245
chr20	63733739	63734644	ZGPAT	0	2	NA	NA	-0.0392337	-0.114901	NA	NA	-0.0042541	-0.0379255	NA	-0.120911	NA	-0.0382956	0.0202902	NA
chr8	144754803	144755404	ZNF251	3	0	NA	0.139166	0.166762	NA	NA	0.0984095	NA	NA	NA	NA	NA	NA	0.100644	NA
chr19	58207202	58209960	ZNF274	1	0	NA	NA	NA	NA	NA	NA	0.008593	-0.045699	NA	NA	NA	NA	0.105776	NA
chr19	58210073	58211559	ZNF274	1	0	NA	NA	0.0400689	NA	NA	NA	0.0221657	-0.0435255	NA	0.0348089	NA	NA	0.154147	NA
chr16	89723183	89723259	ZNF276	0	1	NA	NA	-0.091119	NA	NA	NA	0.056052	NA	NA	NA	NA	-0.115372	NA	NA
chr19	43837179	43846938	ZNF283	0	1	NA	NA	NA	NA	NA	NA	NA	-0.108298	NA	NA	NA	NA	NA	NA
chr19	34682897	34683154	ZNF302	1	0	NA	NA	NA	NA	NA	NA	0.119886	NA	NA	0.0472471	NA	NA	NA	NA
chr19	34682897	34683151	ZNF302	1	0	NA	NA	NA	NA	NA	NA	0.123629	NA	NA	0.0394144	NA	NA	NA	NA
chr19	34683238	34684251	ZNF302	1	0	0.104572	NA	NA	NA	NA	NA	0.0832156	NA	NA	0.0179607	NA	0.036758	0.081706	NA
chr19	52891346	52893778	ZNF320	1	0	NA	NA	NA	NA	NA	NA	NA	NA	NA	NA	NA	NA	0.122383	NA
chr20	45971460	45972121	ZNF335	1	0	NA	NA	0.287404	NA	NA	NA	NA	NA	NA	NA	NA	NA	NA	NA
chr20	25686466	25696758	ZNF337	1	1	NA	NA	NA	NA	NA	0.119767	NA	-0.115765	NA	NA	NA	NA	NA	NA
chr8	28361182	28386003	ZNF395	1	0	NA	NA	NA	NA	NA	NA	NA	NA	NA	0.100121	NA	NA	NA	NA
chr16	2002732	2002990	ZNF598	1	0	NA	NA	0.11923	NA	NA	NA	NA	NA	NA	NA	NA	NA	NA	NA
chr7	99561973	99562367	ZNF655	0	1	NA	0.0716545	NA	NA	-0.0485555	0.049568	NA	-0.125801	NA	0.032108	NA	NA	NA	NA
chr7	99571379	99571687	ZNF655	1	0	NA	NA	0.134383	NA	NA	NA	NA	NA	NA	0.0644775	NA	NA	NA	NA
chr7	99571792	99572244	ZNF655	3	0	NA	NA	0.109037	NA	NA	0.046956	0.039438	0.0428645	NA	0.0375275	NA	0.118629	0.14688	NA
chr3	75730618	75732059	ZNF717	1	0	NA	NA	NA	0.109291	NA	NA	NA	0.057373	NA	NA	NA	NA	NA	NA
chr16	30557846	30557986	ZNF764	2	0	NA	NA	-0.0757395	NA	NA	NA	0.118503	NA	NA	NA	NA	0.111747	NA	NA
chr7	127371814	127373341	ZNF800	5	0	0.167679	0.0487045	NA	0.042526	0.148003	NA	0.097284	0.112504	0.136736	0.0411185	NA	0.0508395	NA	0.139469
chr19	52093971	52095574	ZNF841	1	0	NA	NA	NA	NA	NA	0.095793	NA	NA	NA	NA	NA	NA	0.180396	NA
chr7	149838635	149844624	ZNF862	1	0	NA	NA	NA	NA	NA	NA	NA	NA	NA	NA	NA	NA	0.112023	NA
chr19	13808984	13809069	ZSWIM4	0	2	NA	-0.104014	NA	NA	NA	-0.218487	NA	NA	NA	0	NA	NA	NA	NA
chr3	126441946	126459652	ZXDC	1	2	NA	NA	0.186083	0.0737855	-0.080602	NA	NA	-0.120988	-0.0333994	NA	NA	-0.124864	NA	-0.037043
chr3	126459737	126461534	ZXDC	3	2	NA	NA	0.299716	0.159323	NA	NA	0.119601	-0.100213	-0.035016	NA	NA	-0.128103	-0.0723985	NA

## Sheet: Table S4
Table S4. Prognostic introns in at least one cancer.
Note: The signed P-value of univariate cox regression where patients were divided into two groups based on the median IRratio is presented for each cancer, and positive and negative signs indicate adverse and favorable prognosis respectively. NA represents that the specifc intron is not commonly retained in a certain cancer. The last three columns calculate the number of cancers in which a specif…
Position	Gene	ACC	BLCA	BRCA	CESC	CHOL	COAD	DLBC	ESCA	GBM	HNSC	KICH	KIRC	KIRP	LAML	LGG	LIHC	LUAD	LUSC	MESO	OV	PAAD	PCPG	PRAD	READ	SARC	SKCM	STAD	TGCT	THCA	THYM	UCEC	UCS	UVM	#of_Fav_prog_cancers	#of_Adv_prog_cancers	#of_Total_prog_cancers
chr3:194412288-194413758	ATP13A3	NA	NA	NA	NA	NA	NA	NA	NA	NA	NA	NA	0.131771	NA	-0.00364853	NA	NA	NA	NA	NA	NA	NA	NA	NA	NA	NA	NA	NA	NA	NA	NA	NA	NA	NA	1	0	1
chr8:144829090-144829477	ZNF7	NA	0.412844	-0.187356	-0.275639	0.795034	0.356348	NA	0.0378814	0.0686709	-0.0690178	0.766964	0.0231947	NA	NA	0.0771053	NA	-0.399899	-0.170567	0.0365864	-0.16188	0.621404	NA	0.0213182	0.333059	-0.306112	0.148447	0.234768	0.587175	0.378868	-0.825747	NA	-0.409239	0.796978	0	4	4
chr1:11077443-11077600	EXOSC10	-0.451067	-0.0459208	-0.0792927	-0.0442075	0.1318	0.327642	0.756816	0.279192	0.673423	NA	-0.817745	0.0132632	-0.566647	-0.310017	-0.227228	NA	0.349495	-0.172456	0.194887	-0.141265	-0.0524645	-0.673442	0.00116599	0.0244151	0.351907	0.132484	0.36267	-0.402944	-0.651352	0.426649	-0.159202	0.62899	0.33551	2	3	5
chr16:30660442-30661179	FBRS	-0.546559	-0.220463	-0.0041489	0.248148	0.192691	NA	NA	NA	-0.872164	NA	-0.753951	0.0269492	-0.198141	-0.0691752	-0.231255	NA	-0.310391	-0.20765	-0.314761	NA	-0.0351455	0.319618	0.163079	0.68669	NA	-0.381069	NA	NA	0.807014	NA	NA	NA	NA	2	1	3
chr2:232811351-232812390	GIGYF2	NA	NA	NA	NA	NA	NA	NA	NA	NA	NA	NA	NA	NA	-0.0109047	NA	NA	NA	NA	NA	NA	NA	NA	NA	NA	NA	NA	NA	NA	NA	NA	NA	NA	NA	1	0	1
chr6:29725563-29726010	HLA-F	-0.0980212	-0.00030917	NA	NA	-0.688075	NA	NA	NA	NA	NA	NA	0.00505099	0.581191	-0.155795	-0.0226048	NA	0.297109	0.455598	0.330334	NA	-0.0725385	0.183618	0.00681339	NA	0.0761031	NA	NA	-0.479093	NA	-0.301359	NA	NA	NA	2	2	4
chr20:13390452-13417447	TASP1	NA	NA	NA	NA	NA	NA	NA	NA	NA	NA	NA	NA	NA	-0.0485418	NA	NA	NA	NA	NA	NA	NA	NA	NA	NA	NA	NA	NA	NA	NA	NA	NA	NA	NA	1	0	1
chr4:102584820-102593424	NFKB1	NA	NA	NA	NA	NA	NA	NA	NA	NA	NA	NA	NA	NA	-0.0347271	NA	NA	NA	NA	NA	NA	NA	NA	NA	NA	NA	NA	NA	NA	NA	NA	NA	NA	NA	1	0	1
chr5:140694054-140694184	HARS2	NA	NA	NA	NA	NA	NA	NA	NA	NA	NA	NA	NA	NA	-0.0107738	NA	NA	NA	NA	NA	NA	NA	NA	NA	NA	NA	NA	NA	NA	NA	NA	NA	NA	NA	1	0	1
chr1:155205316-155206199	THBS3	NA	NA	-0.0175374	NA	0.29649	NA	NA	0.00801392	0.0836708	NA	NA	-0.483414	-0.0111431	-0.00314208	NA	NA	0.463084	-0.405632	-0.0116008	-0.173421	0.429467	NA	NA	NA	NA	NA	-0.0177699	NA	-0.449905	NA	NA	NA	NA	5	1	6
chr1:113856619-113857737	PTPN22	NA	NA	NA	NA	NA	NA	NA	NA	NA	NA	NA	NA	NA	-0.0455418	NA	NA	NA	NA	NA	NA	NA	NA	NA	NA	NA	NA	NA	NA	NA	NA	NA	NA	NA	1	0	1
chr3:132688891-132689073	NPHP3	NA	NA	NA	NA	NA	NA	NA	-0.00683405	NA	NA	NA	NA	NA	0.360751	NA	NA	NA	NA	NA	NA	NA	NA	NA	NA	NA	NA	NA	NA	NA	NA	NA	NA	NA	1	0	1
chrY:19709809-19710375	KDM5D	NA	NA	NA	NA	NA	NA	NA	0.138282	0.16727	NA	NA	0.269452	NA	-0.245536	0.6571	NA	NA	NA	0.0552016	NA	NA	NA	0.00271369	NA	NA	NA	NA	-0.183116	NA	NA	NA	NA	NA	0	1	1
chr5:458025-459358	EXOC3	NA	NA	NA	NA	NA	NA	NA	0.791491	NA	NA	NA	0.0021732	NA	-0.0114008	NA	NA	NA	NA	NA	NA	NA	NA	NA	NA	NA	NA	NA	NA	NA	NA	NA	NA	NA	1	1	2
chr20:45939339-45940474	PCIF1	NA	NA	NA	NA	NA	NA	NA	-0.390767	NA	NA	NA	0.0365324	-0.269399	-0.121513	NA	NA	NA	0.840841	NA	NA	-0.543375	NA	NA	NA	NA	NA	NA	NA	NA	NA	NA	NA	NA	0	1	1
chr20:49864844-49874704	SLC9A8	NA	NA	NA	NA	NA	NA	NA	NA	NA	NA	NA	NA	NA	-0.0299263	NA	NA	NA	NA	NA	NA	NA	NA	NA	NA	NA	NA	NA	NA	NA	NA	NA	NA	NA	1	0	1
chr14:24177758-24178090	REC8	NA	NA	NA	0.30333	-0.605198	NA	0.48405	-0.325792	-0.574078	NA	NA	NA	NA	-0.388629	0.0674045	NA	-0.633765	NA	0.13711	-0.300722	0.0190809	0.730539	NA	NA	NA	NA	0.624988	-0.156947	-0.465645	0.647701	-0.322632	-0.299971	NA	0	1	1
chr11:68603492-68609903	PPP6R3	NA	NA	NA	NA	NA	NA	NA	NA	NA	NA	NA	NA	NA	-0.00189938	NA	NA	NA	NA	NA	NA	NA	NA	NA	NA	NA	NA	NA	NA	NA	NA	NA	NA	NA	1	0	1
chr7:77326273-77328605	GSAP	NA	NA	NA	NA	0.126446	NA	-0.209683	-0.102159	0.902078	NA	-0.647216	0.0029808	0.160223	0.340268	NA	NA	-0.163604	NA	NA	NA	-0.287444	NA	NA	NA	NA	NA	-0.320868	NA	0.316683	NA	NA	NA	NA	0	1	1
chr1:229499818-229500755	NUP133	NA	NA	NA	NA	NA	NA	NA	-0.467918	NA	NA	NA	NA	NA	-0.0403594	NA	NA	NA	NA	NA	NA	NA	NA	NA	NA	NA	NA	NA	NA	NA	NA	NA	NA	NA	1	0	1
chr2:197000502-197001752	ANKRD44	NA	NA	NA	NA	NA	NA	NA	NA	NA	NA	NA	NA	NA	-0.0207932	NA	NA	NA	NA	NA	NA	NA	NA	NA	NA	NA	NA	NA	NA	NA	NA	NA	NA	NA	1	0	1
chr11:3126555-3129012	OSBPL5	NA	NA	NA	NA	NA	NA	NA	NA	NA	NA	NA	NA	NA	-0.0072579	NA	NA	NA	NA	NA	NA	NA	NA	NA	NA	NA	NA	NA	NA	NA	NA	NA	NA	NA	1	0	1
chr17:18106486-18107153	DRG2	NA	NA	NA	NA	NA	NA	NA	NA	NA	NA	NA	NA	NA	-0.0248521	NA	NA	NA	NA	NA	NA	NA	NA	NA	NA	NA	NA	NA	NA	NA	NA	NA	NA	NA	1	0	1
chr19:42232682-42233109	GSK3A	NA	NA	NA	NA	NA	NA	NA	NA	NA	NA	NA	NA	-0.247312	-0.0182174	NA	NA	NA	NA	NA	NA	NA	NA	NA	NA	NA	NA	NA	0.418693	NA	-0.501836	NA	NA	NA	1	0	1
chr3:38251471-38252327	OXSR1	NA	-0.34552	-0.0779683	-0.50138	NA	NA	NA	0.47079	NA	NA	NA	0.0139421	NA	-0.0333683	NA	NA	NA	NA	NA	-0.237321	0.641944	NA	NA	NA	NA	NA	-0.310878	NA	NA	NA	NA	NA	NA	1	1	2
chr12:51053860-51056143	LETMD1	NA	NA	NA	NA	NA	NA	NA	NA	NA	NA	NA	0.00364934	NA	NA	NA	NA	NA	NA	NA	NA	NA	NA	NA	NA	NA	NA	NA	NA	0.213166	NA	NA	NA	NA	0	1	1
chr5:180568003-180569109	CNOT6	NA	NA	NA	NA	NA	NA	NA	NA	NA	NA	NA	NA	NA	-0.00394082	NA	NA	NA	NA	NA	NA	NA	NA	NA	NA	NA	NA	NA	NA	NA	NA	NA	NA	NA	1	0	1
chr1:46572167-46574946	MKNK1	NA	-0.609878	0.516975	0.265315	0.727192	NA	NA	0.514535	-0.0770142	NA	NA	0.00620919	-0.0916659	-0.0643643	0.136747	NA	-0.366795	-0.332765	0.859028	0.165388	-0.0339934	NA	NA	NA	NA	-0.276251	0.267359	NA	-0.395203	-0.0760332	NA	NA	NA	1	1	2
chr7:44761905-44762880	ZMIZ2	NA	NA	NA	NA	NA	NA	NA	NA	NA	NA	NA	NA	NA	-0.035506	NA	NA	NA	NA	NA	NA	NA	NA	NA	NA	NA	NA	NA	NA	NA	NA	NA	NA	NA	1	0	1
chr2:218266986-218267493	AAMP	NA	NA	NA	NA	NA	NA	NA	NA	NA	NA	NA	NA	NA	-0.0282887	NA	NA	NA	NA	NA	NA	NA	NA	NA	NA	NA	NA	NA	NA	NA	NA	NA	NA	NA	1	0	1
chr2:219168044-219168194	SLC23A3	NA	NA	NA	NA	NA	NA	NA	NA	NA	NA	NA	0.00012661	NA	NA	NA	NA	NA	NA	NA	NA	NA	NA	NA	NA	NA	NA	NA	NA	NA	NA	NA	NA	NA	0	1	1
chr8:143559969-143560602	GSDMD	-0.345597	-0.0858597	0.361691	-0.220811	-0.334589	0.609185	0.24892	0.273842	0.380977	-0.106913	-0.487713	0.0332834	0.351262	-0.0522319	0.42563	0.0613008	-0.0462385	0.178062	0.092401	0.353817	-0.0379941	0.27414	0.0333416	0.154344	0.0726251	-0.389555	0.505258	-0.164735	0.223158	0.326932	0.025563	-0.326737	0.290388	2	3	5
chr17:8267235-8267371	PFAS	NA	NA	NA	NA	NA	NA	NA	-0.515667	0.0115754	NA	NA	NA	NA	-0.285443	NA	NA	NA	NA	NA	0.234267	NA	NA	NA	NA	NA	NA	0.0848667	0.792775	NA	NA	NA	NA	NA	0	1	1
chr15:99363265-99386029	LRRC28	NA	NA	NA	NA	NA	NA	NA	NA	NA	NA	NA	NA	NA	-0.0435576	NA	NA	NA	NA	NA	NA	NA	NA	NA	NA	NA	NA	NA	NA	NA	NA	NA	NA	NA	1	0	1
chr2:224506132-224506857	CUL3	NA	NA	NA	NA	NA	NA	NA	NA	NA	NA	NA	NA	NA	-0.0095202	NA	NA	NA	NA	NA	NA	NA	NA	NA	NA	NA	NA	NA	NA	NA	NA	NA	NA	NA	1	0	1
chr10:98425720-98425817	HPS1	NA	NA	NA	NA	NA	NA	NA	NA	NA	NA	NA	NA	NA	-0.00991465	NA	NA	NA	NA	NA	NA	NA	NA	NA	NA	NA	NA	NA	NA	NA	NA	NA	NA	NA	1	0	1
chr14:24139196-24139359	EMC9	NA	-0.34618	0.0328404	0.133497	-0.266565	NA	0.144976	-0.345836	0.46021	NA	NA	-0.480038	-0.552894	0.602713	0.196363	NA	-0.384299	-0.594545	0.0200369	0.0682127	0.368435	NA	0.217342	NA	NA	NA	0.513184	-0.112112	0.184805	0.541187	0.620336	NA	NA	0	2	2
chr2:233437479-233438216	DGKD	NA	NA	NA	NA	NA	NA	NA	NA	NA	NA	NA	NA	NA	-0.00971353	NA	NA	NA	NA	NA	NA	NA	NA	NA	NA	NA	NA	NA	NA	NA	NA	NA	NA	NA	1	0	1
chr3:14152416-14156334	XPC	NA	NA	NA	NA	NA	NA	NA	0.287315	NA	NA	NA	NA	NA	-0.00218427	NA	NA	NA	NA	NA	NA	NA	NA	NA	NA	NA	NA	NA	NA	NA	NA	NA	NA	NA	1	0	1
chr5:124638823-124639132	ZNF608	NA	NA	NA	NA	NA	NA	NA	0.266984	-0.20617	NA	NA	0.00407587	NA	NA	0.401172	NA	NA	NA	NA	0.208598	NA	NA	NA	NA	NA	NA	NA	NA	0.557282	NA	NA	NA	NA	0	1	1
chr1:39284185-39284332	MACF1	NA	NA	NA	NA	NA	NA	NA	0.0312666	NA	NA	NA	NA	NA	-0.530847	NA	NA	NA	NA	NA	NA	NA	NA	NA	NA	NA	NA	NA	NA	NA	NA	NA	NA	NA	0	1	1
chr10:21740236-21741938	MLLT10	NA	NA	-0.00523093	NA	NA	NA	NA	0.179963	NA	NA	NA	NA	NA	-0.275954	NA	NA	NA	NA	NA	NA	NA	NA	NA	NA	NA	NA	0.476563	NA	NA	NA	NA	NA	NA	1	0	1
chr12:56604291-56604584	BAZ2A	-0.30888	NA	NA	NA	NA	NA	NA	0.473616	NA	NA	NA	0.0457835	NA	-0.00035783	NA	NA	-0.17147	0.0538014	NA	0.682725	NA	NA	NA	NA	NA	NA	0.634349	NA	NA	NA	NA	NA	NA	1	1	2
chr7:95593770-95595022	PDK4	NA	NA	NA	NA	NA	NA	NA	NA	NA	NA	NA	0.00150514	NA	NA	NA	NA	NA	NA	NA	NA	NA	NA	NA	NA	NA	NA	NA	NA	-0.199115	NA	NA	NA	NA	0	1	1
chr13:112875941-112881815	ATP11A	NA	NA	NA	NA	NA	NA	NA	0.874288	NA	NA	NA	0.00854252	NA	-0.625124	NA	NA	0.690873	NA	NA	NA	NA	NA	NA	NA	NA	NA	-0.136609	NA	-0.104925	NA	NA	NA	NA	0	1	1
chr1:150076984-150077093	VPS45	NA	0.208669	-0.00877619	-0.453341	0.467535	NA	-0.281782	0.60542	0.252242	NA	NA	0.0643067	-0.0499103	-0.064255	0.256434	NA	-0.204732	-0.581039	0.292332	-0.886624	0.187148	NA	NA	NA	0.85885	-0.229688	0.388553	NA	-0.448659	NA	NA	-0.0775719	-0.108387	2	0	2
chr17:75630837-75630973	RECQL5	NA	NA	NA	NA	0.0604282	NA	NA	0.144273	0.998131	NA	NA	NA	-0.0961496	-0.0425224	NA	NA	NA	NA	NA	-0.0454762	NA	NA	NA	NA	NA	NA	-0.435884	NA	NA	-0.400177	NA	NA	NA	2	0	2
chr4:8381607-8389172	ACOX3	NA	-0.0383792	0.143848	NA	NA	NA	NA	0.407098	NA	NA	NA	NA	NA	-0.544997	0.54994	NA	NA	NA	NA	NA	NA	NA	0.0199425	NA	NA	NA	0.376514	NA	NA	NA	NA	NA	NA	1	1	2
chr8:143721880-143722074	MAPK15	NA	NA	-0.234633	NA	-0.759	NA	NA	NA	NA	NA	NA	0.0405228	0.308647	NA	NA	NA	-0.36397	NA	0.765796	-0.521364	NA	NA	NA	NA	NA	NA	0.613256	NA	0.44187	NA	0.525654	-0.13275	NA	0	1	1
chr12:56600490-56600680	BAZ2A	NA	NA	NA	NA	NA	NA	NA	NA	NA	NA	NA	NA	NA	-0.0052226	NA	NA	NA	NA	NA	NA	NA	NA	NA	NA	NA	NA	NA	NA	NA	NA	NA	NA	NA	1	0	1
chr6:43524635-43524830	XPO5	NA	NA	NA	NA	NA	NA	NA	NA	NA	NA	NA	NA	NA	-0.00439361	NA	NA	NA	NA	NA	NA	NA	NA	NA	NA	NA	NA	NA	NA	NA	NA	NA	NA	NA	1	0	1
chr12:96247734-96259730	ELK3	NA	NA	NA	NA	NA	NA	NA	NA	NA	NA	NA	NA	NA	-0.0235444	NA	NA	NA	NA	NA	NA	NA	NA	NA	NA	NA	NA	NA	NA	NA	NA	NA	NA	NA	1	0	1
chr16:4461959-4463659	NMRAL1	NA	NA	-0.745651	NA	0.418176	-0.150455	NA	-0.150046	NA	-0.481844	NA	NA	NA	-0.774417	NA	NA	0.820264	0.387058	NA	NA	NA	NA	NA	-0.0178502	NA	0.583372	NA	-0.768248	NA	NA	NA	-0.0483966	NA	2	0	2
chr17:7851549-7851647	KDM6B	0.594975	-0.774918	-0.441252	-0.126767	-0.492799	0.0109302	0.88171	-0.540656	0.215831	0.319073	0.154453	3.631e-05	-0.0992138	-0.553456	0.0874359	NA	0.172732	0.738844	-0.183543	-0.431302	0.25696	-0.466028	0.579255	-0.179994	-0.607672	-0.445918	-0.0582165	0.635016	-0.207079	0.345336	NA	-0.547052	NA	0	2	2
chr11:419729-420462	ANO9	NA	-0.0400593	-0.0138625	0.537876	0.146751	0.40172	0.0831416	0.785876	NA	0.861856	0.374715	0.0733615	0.681088	NA	NA	NA	0.38322	0.481957	0.180392	0.626544	-0.0158696	NA	NA	0.0742739	NA	NA	0.116089	NA	0.585774	0.402073	0.404408	NA	NA	3	0	3
chr6:111700268-111702884	FYN	NA	NA	NA	NA	NA	NA	NA	NA	NA	NA	NA	NA	NA	-0.00902104	NA	NA	NA	NA	NA	NA	NA	NA	NA	NA	NA	NA	NA	NA	NA	NA	NA	NA	NA	1	0	1
chr19:38307521-38307596	YIF1B	NA	-0.0017537	NA	NA	0.0446525	NA	NA	0.859252	NA	NA	NA	NA	-0.260937	-0.236364	-0.140981	NA	NA	NA	NA	NA	-0.180307	0.45916	0.206377	0.678725	0.314329	NA	0.375219	-0.310415	NA	0.653047	0.26045	0.363337	NA	1	1	2
chr4:39465202-39465284	LIAS	NA	NA	NA	NA	NA	NA	NA	-0.408429	0.41832	NA	NA	NA	NA	-0.0215289	NA	NA	NA	NA	NA	NA	NA	NA	NA	NA	NA	NA	0.185741	NA	NA	NA	NA	NA	NA	1	0	1
chr11:64767246-64767570	SF1	NA	NA	NA	NA	NA	NA	NA	NA	NA	NA	NA	NA	NA	-0.00178808	NA	NA	NA	NA	NA	NA	NA	NA	NA	NA	NA	NA	NA	NA	NA	NA	NA	NA	NA	1	0	1
chr6:157174117-157180968	ARID1B	NA	NA	NA	NA	NA	NA	NA	NA	NA	NA	NA	NA	NA	-2.28e-05	NA	NA	NA	NA	NA	NA	NA	NA	NA	NA	NA	NA	NA	NA	NA	NA	NA	NA	NA	1	0	1
chr10:122428316-122429623	PLEKHA1	NA	NA	NA	NA	NA	NA	NA	NA	-0.0879283	NA	NA	0.018853	0.581189	NA	0.300631	NA	NA	NA	-0.38989	NA	NA	NA	NA	NA	NA	NA	NA	-0.485522	NA	NA	NA	NA	NA	0	1	1
chr19:15427533-15429585	WIZ	NA	NA	NA	NA	NA	NA	NA	NA	NA	NA	NA	NA	NA	-0.0298822	NA	NA	NA	NA	NA	NA	NA	NA	NA	NA	NA	NA	NA	NA	NA	NA	NA	NA	NA	1	0	1
chr11:67396171-67396262	RAD9A	NA	NA	NA	0.35623	NA	NA	NA	0.0305499	-0.580656	NA	NA	NA	NA	-0.245396	NA	NA	NA	NA	NA	NA	NA	NA	NA	NA	NA	NA	-0.0761922	NA	NA	NA	NA	NA	NA	0	1	1
chr2:54987698-55049744	RTN4	NA	NA	NA	NA	NA	NA	NA	NA	NA	NA	NA	NA	NA	-4.563e-05	NA	NA	NA	NA	NA	NA	NA	NA	NA	NA	NA	NA	NA	NA	NA	NA	NA	NA	NA	1	0	1
chr12:121968169-121971557	CFAP251	NA	NA	NA	NA	0.26964	NA	NA	-0.44584	NA	0.586244	NA	NA	-0.365578	NA	NA	NA	NA	0.0410867	NA	NA	NA	NA	NA	NA	NA	NA	NA	NA	0.516824	NA	NA	NA	NA	0	1	1
chr20:45947166-45947262	PCIF1	NA	NA	NA	NA	NA	NA	NA	NA	NA	NA	NA	NA	NA	-0.00158398	NA	NA	NA	NA	NA	NA	NA	NA	NA	NA	NA	NA	NA	NA	NA	NA	NA	NA	NA	1	0	1
chr18:691276-693881	ENOSF1	-0.464959	0.0899118	-0.0377567	-0.182659	0.153036	0.258501	NA	-0.679628	-0.658436	-0.0240288	0.959784	0.0094513	0.0791424	-0.464653	NA	0.112431	-0.070077	-0.094049	0.345487	0.478277	0.569556	0.283707	0.103625	0.187173	NA	0.155521	0.235838	-0.381101	0.0116064	-0.325081	0.350534	-0.550367	-0.0995677	2	2	4
chr1:35184593-35187000	SFPQ	NA	NA	-0.00473114	NA	NA	NA	NA	-0.244946	NA	NA	NA	-0.171281	NA	-0.00078209	-0.759941	NA	NA	NA	NA	NA	NA	NA	NA	NA	NA	NA	-0.784689	NA	NA	NA	NA	NA	NA	2	0	2
chr7:137880551-137882411	CREB3L2	NA	NA	NA	NA	NA	NA	NA	NA	NA	NA	NA	NA	NA	-0.00305627	NA	NA	NA	NA	NA	NA	NA	NA	NA	NA	NA	NA	NA	NA	NA	NA	NA	NA	NA	1	0	1
chr15:44606091-44608443	SPG11	NA	NA	NA	NA	NA	NA	NA	NA	NA	NA	NA	NA	NA	-0.0393312	NA	NA	NA	NA	NA	NA	NA	NA	NA	NA	NA	NA	0.133558	NA	NA	NA	NA	NA	NA	1	0	1
chr3:196948685-196951820	PIGZ	NA	NA	NA	NA	NA	0.27911	NA	-0.488884	NA	NA	NA	NA	NA	NA	-0.334107	NA	NA	NA	NA	NA	NA	NA	NA	-0.0156928	NA	NA	-0.299598	NA	NA	NA	NA	NA	NA	1	0	1
chr11:65660215-65661686	RELA	NA	-0.171597	NA	NA	NA	NA	NA	NA	NA	NA	NA	0.108675	NA	-0.0408186	NA	NA	NA	NA	NA	NA	NA	NA	NA	NA	NA	NA	NA	NA	NA	NA	NA	NA	NA	1	0	1
chr17:36581538-36585299	GGNBP2	NA	NA	NA	NA	NA	NA	NA	NA	NA	NA	NA	NA	NA	-0.0381188	NA	NA	NA	NA	NA	NA	NA	NA	NA	NA	NA	NA	NA	NA	NA	NA	NA	NA	NA	1	0	1
chr2:238173653-238182064	ILKAP	NA	NA	NA	NA	NA	NA	NA	0.161812	NA	NA	NA	-0.576089	NA	-0.00865909	NA	NA	NA	NA	NA	NA	NA	NA	NA	NA	NA	NA	0.0949088	NA	NA	NA	NA	NA	NA	1	0	1
chr6:134170915-134171022	SGK1	0.190238	-0.205451	-0.341133	0.344814	0.528615	0.135939	0.263722	-0.51281	0.61523	-0.178765	-0.606941	0.00043221	0.359388	-0.825823	0.674464	0.37571	-0.227045	-0.572357	-0.734746	0.423211	-0.303622	-0.415382	0.130738	0.689081	0.0323669	0.272522	-0.180859	-0.214826	-0.24811	0.20756	NA	0.0655105	-0.548297	0	2	2
chr15:42735679-42735874	CDAN1	NA	NA	NA	NA	NA	NA	NA	0.628786	NA	NA	NA	NA	NA	-0.216025	NA	NA	NA	NA	NA	-0.0575881	NA	NA	NA	NA	NA	NA	0.0455819	NA	NA	NA	NA	NA	NA	0	1	1
chr3:186790064-186790141	RFC4	0.549939	-0.0226003	-0.170753	-0.453114	0.427428	0.0896327	-0.738848	0.525123	0.55614	-0.0238568	-0.076216	0.00027109	-0.387582	0.907438	-0.0567252	-0.497919	-0.0305352	0.164357	-0.10431	-0.704405	-0.0029231	0.50277	0.477458	0.287816	-0.545491	-0.278692	-0.60563	0.579589	-0.419949	-0.229164	-0.208731	0.141721	-0.0138102	5	1	6
chr19:45823875-45825170	SYMPK	-0.231539	-0.0737831	NA	NA	-0.63508	NA	NA	0.584442	NA	NA	NA	0.0859215	0.739344	-0.00575264	NA	NA	NA	NA	NA	0.0770248	NA	0.995429	NA	NA	NA	NA	NA	NA	NA	NA	NA	NA	NA	1	0	1
chr17:75610731-75610899	MYO15B	NA	NA	NA	NA	NA	-0.0548723	NA	NA	NA	NA	NA	-0.0011503	-0.287414	NA	NA	NA	NA	NA	NA	NA	NA	NA	NA	-0.0903648	NA	NA	0.602268	NA	NA	NA	NA	NA	NA	1	0	1
chr1:39545857-39547578	PPIEL	NA	NA	NA	NA	NA	NA	NA	NA	0.224372	NA	NA	NA	NA	NA	NA	NA	NA	NA	NA	0.507958	NA	NA	NA	NA	NA	NA	NA	NA	0.0332764	0.459074	NA	NA	NA	0	1	1
chr19:2041204-2041839	MKNK2	NA	NA	NA	NA	NA	NA	NA	NA	NA	NA	NA	NA	NA	-0.0320726	NA	NA	NA	NA	NA	NA	NA	NA	NA	NA	NA	NA	NA	NA	NA	NA	NA	NA	NA	1	0	1
chr16:24949484-24952288	ARHGAP17	NA	NA	NA	NA	NA	NA	NA	NA	NA	NA	NA	NA	NA	-0.00041723	NA	NA	NA	NA	NA	NA	NA	NA	NA	NA	NA	NA	NA	NA	NA	NA	NA	NA	NA	1	0	1
chr21:36277100-36277974	DOP1B	NA	NA	NA	NA	NA	NA	NA	NA	NA	NA	NA	NA	NA	-0.00308178	NA	NA	NA	NA	NA	NA	NA	NA	NA	NA	NA	NA	NA	NA	NA	NA	NA	NA	NA	1	0	1
chr18:9595102-9614225	PPP4R1	NA	NA	NA	NA	NA	NA	NA	NA	NA	NA	NA	NA	NA	-0.0349567	NA	NA	NA	NA	NA	NA	NA	NA	NA	NA	NA	NA	NA	NA	NA	NA	NA	NA	NA	1	0	1
chr22:50208716-50210180	SELENOO	-0.210155	-0.104104	-0.00641941	-0.563577	0.765836	NA	0.0436027	0.480639	0.0171712	0.655636	NA	0.0412176	0.433602	-0.550096	-0.196722	0.207756	-0.238376	-0.126207	0.186279	0.188311	-0.697863	0.833199	0.0159934	NA	0.942929	-0.491261	-0.941695	-0.239538	0.257797	0.594259	NA	0.262028	-0.550633	1	4	5
chr9:136433075-136433154	INPP5E	0.65817	0.444028	NA	0.421926	0.999223	NA	NA	0.456102	0.853633	-0.347553	NA	-0.434462	-0.288021	0.408514	0.201646	NA	NA	-0.260098	NA	-0.00297918	NA	NA	NA	0.469635	0.111431	-0.856924	0.490017	0.576077	NA	NA	NA	-0.107628	NA	1	0	1
chr1:29200589-29201942	MECR	NA	NA	NA	NA	NA	NA	NA	NA	NA	NA	NA	NA	NA	-0.0153943	NA	NA	NA	NA	NA	NA	NA	NA	NA	NA	NA	NA	NA	NA	NA	NA	NA	NA	NA	1	0	1
chr17:38707540-38707762	MLLT6	NA	NA	-0.344611	NA	NA	-0.31659	NA	-0.745787	NA	NA	NA	0.0777124	-0.22911	-0.148838	0.011319	NA	0.460877	0.678469	NA	NA	-0.394807	NA	NA	0.582602	NA	NA	-0.441305	NA	NA	NA	NA	NA	NA	0	1	1
chr3:14479185-14481670	SLC6A6	NA	NA	NA	NA	NA	NA	NA	NA	NA	NA	NA	NA	NA	-0.00028078	NA	NA	NA	NA	NA	NA	NA	NA	NA	NA	NA	NA	NA	NA	NA	NA	NA	NA	NA	1	0	1
chr19:15239821-15239909	BRD4	NA	NA	NA	NA	NA	NA	NA	NA	NA	NA	NA	NA	NA	-0.0270842	NA	NA	NA	NA	NA	NA	NA	NA	NA	NA	NA	NA	NA	NA	NA	NA	NA	NA	NA	1	0	1
chr15:58988068-59030803	RNF111	NA	NA	NA	NA	NA	NA	NA	NA	NA	NA	NA	NA	NA	-0.0469154	NA	NA	NA	NA	NA	NA	NA	NA	NA	NA	NA	NA	NA	NA	NA	NA	NA	NA	NA	1	0	1
chr15:70055298-70056297	TLE3	NA	NA	NA	NA	NA	NA	NA	NA	NA	NA	NA	NA	NA	-0.013613	NA	NA	NA	NA	NA	NA	NA	NA	NA	NA	NA	NA	NA	NA	NA	NA	NA	NA	NA	1	0	1
chr5:150521767-150527803	NDST1	NA	NA	NA	NA	NA	NA	NA	NA	NA	NA	NA	NA	NA	-0.0477491	NA	NA	NA	NA	NA	NA	NA	NA	NA	NA	NA	NA	NA	NA	NA	NA	NA	NA	NA	1	0	1
chr3:39391620-39391852	SLC25A38	-0.402018	0.349716	-0.313789	-0.111372	-0.133143	-0.610795	0.405807	0.205804	0.5559	NA	-0.243275	0.410995	-0.398372	-0.0658195	0.434471	-0.240801	0.42134	-0.266016	0.0920226	-0.58631	-0.10765	0.594083	0.019483	-0.413761	NA	NA	-0.189703	-0.518886	0.24939	0.114373	0.20204	NA	NA	0	1	1
chr8:41610810-41611902	GPAT4	0.0562151	-0.227298	-0.0126663	-0.14234	-0.635602	0.189043	NA	-0.738075	NA	0.16841	NA	0.0534724	0.757453	-0.547202	NA	NA	-0.460607	-0.28377	-0.378161	0.776291	-0.721091	NA	NA	0.733221	NA	0.248998	-0.42206	NA	0.297685	-0.703954	NA	NA	NA	1	0	1
chr16:23418827-23424748	COG7	NA	NA	NA	NA	NA	NA	NA	0.181763	NA	NA	NA	NA	NA	-0.00734538	NA	NA	NA	NA	NA	NA	NA	NA	NA	NA	NA	NA	0.649298	NA	NA	NA	NA	NA	NA	1	0	1
chr17:50551679-50551968	SPATA20	-0.348596	-0.354846	-0.514062	-0.597204	0.717528	0.0331043	0.385263	0.896623	0.209051	-0.0629492	0.32096	0.00982171	0.0646765	-0.459258	0.197424	0.0104885	0.0458867	0.0800086	0.0541868	0.18977	-0.172452	-0.572267	0.00323428	0.124382	0.0508081	0.321663	0.492728	0.434838	0.306185	0.457092	0.278193	-0.861922	0.137291	0	5	5
chr19:45713573-45730848	FBXO46	NA	NA	NA	NA	NA	NA	NA	0.308237	NA	NA	NA	NA	NA	-0.00767768	NA	NA	NA	NA	NA	NA	NA	NA	NA	NA	NA	NA	NA	NA	NA	NA	NA	NA	NA	1	0	1
chr20:38765518-38766237	ACTR5	NA	-0.0982749	-0.0270909	0.0870134	NA	NA	-0.543962	0.588807	-0.333881	NA	NA	0.00811744	-0.154907	-0.0441461	0.27081	NA	-0.652867	-0.0739507	NA	0.414199	-0.222301	NA	NA	0.799561	NA	0.372199	0.135689	-0.452409	NA	0.656563	NA	NA	NA	2	1	3
chr20:58712579-58713419	NPEPL1	0.530955	-0.00050249	-0.374768	0.332516	0.41617	0.0244615	-0.859915	-0.265273	-0.0591591	0.235832	-0.924445	0.00673664	-0.0987693	-0.0859481	-0.155467	-0.590921	0.619982	-0.824245	0.187052	0.0114797	-0.187736	-0.70183	0.0137739	-0.398036	-0.283463	-0.845197	0.778367	-0.436585	-0.865943	-0.628869	-0.592556	-0.00689003	-0.25179	2	4	6
chr1:37480429-37481600	ZC3H12A	NA	-0.182992	-0.60483	0.195364	-0.608373	0.215836	0.307726	0.633742	NA	-0.233415	NA	0.0908424	-0.367018	-0.816344	NA	NA	0.396746	-0.182651	0.0355537	0.684319	-0.55003	NA	0.00099582	0.304599	NA	NA	0.0789581	NA	NA	NA	NA	NA	NA	0	2	2
chr8:143380175-143380588	RHPN1	0.0680563	-0.218372	-0.146025	-0.219378	-0.715082	0.17437	NA	0.0238918	0.138338	NA	0.406456	0.00491712	0.140947	-0.0460675	0.00889324	NA	-0.179542	-0.655061	0.0586621	-0.496929	-0.497536	-0.807105	0.00279935	0.290241	NA	0.1868	-0.591755	NA	0.128699	-0.14523	0.0317087	0.171691	0.482643	1	5	6
chr17:74963081-74963739	HID1	NA	0.441105	-0.00529197	NA	0.330981	NA	NA	0.318846	NA	NA	NA	NA	NA	NA	0.266572	NA	-0.180763	NA	NA	0.157851	-0.0160833	0.211949	0.098303	NA	NA	NA	0.727558	NA	NA	NA	0.092189	NA	NA	2	0	2
chr12:71610757-71611057	ZFC3H1	0.748594	-0.0287354	-0.00057851	0.109364	0.495091	0.0823267	-0.198257	-0.382982	0.536063	0.515845	-0.998014	0.00454648	-0.535455	-0.16994	0.0169244	-0.336733	-0.433018	-0.32096	0.386995	-0.686099	-0.489467	-0.819422	0.184115	0.401484	-0.740772	0.619933	0.339711	-0.236513	0.730917	-0.803871	-0.0129748	-0.262723	0.154258	3	2	5
chr8:144053129-144053208	OPLAH	0.190997	-0.486569	-0.32254	0.503237	0.0780627	0.0107103	0.801584	0.0420315	0.31248	-0.175856	0.26782	0.0539511	0.460223	NA	NA	0.0342531	-0.457499	-0.186209	-0.427239	0.530494	-0.628985	NA	0.829746	0.762125	NA	NA	0.0517521	-0.343141	NA	0.499001	0.473353	-0.541402	0.203915	0	3	3
chr17:8229206-8229301	CTC1	0.239702	-0.00324252	-0.0046655	0.211587	-0.403547	0.403837	-0.389396	-0.00663555	-0.297731	0.454234	0.384726	0.00015129	-0.667986	-0.580157	0.342439	NA	-0.290394	0.749041	-0.207641	0.813325	0.559978	0.151871	0.0572577	0.372881	0.00658282	-0.093118	0.0918648	0.60633	0.317201	-0.821676	0.344072	-0.670415	-0.42499	3	2	5
chr2:71068712-71070501	NAGK	-0.665023	-0.00459634	-0.604361	0.376402	0.35119	NA	NA	0.722613	-0.523247	NA	NA	0.0436011	-0.569799	0.903702	-0.273422	NA	-0.800731	-0.623326	-0.151727	0.365115	0.458769	0.138627	0.111954	NA	0.0316329	0.357405	0.62925	0.666203	0.275221	-0.135464	NA	-0.421707	-0.116953	1	2	3
chr11:62616796-62616986	B3GAT3	NA	-0.528287	NA	NA	NA	NA	0.56394	-0.0376298	NA	NA	NA	NA	NA	-0.0920354	NA	NA	NA	NA	NA	NA	NA	NA	NA	NA	NA	NA	0.491786	0.803446	NA	NA	NA	NA	NA	1	0	1
chr10:97452284-97452414	ZDHHC16	NA	NA	NA	NA	NA	NA	NA	NA	NA	NA	NA	NA	NA	-0.0428887	NA	NA	NA	NA	NA	NA	NA	NA	NA	NA	NA	NA	NA	NA	NA	NA	NA	NA	NA	1	0	1
chr7:5394595-5407149	TNRC18	NA	NA	NA	NA	NA	NA	NA	NA	NA	NA	NA	NA	NA	-0.0329267	NA	NA	NA	NA	NA	NA	NA	NA	NA	NA	NA	NA	NA	NA	NA	NA	NA	NA	NA	1	0	1
chr10:96652842-96656797	PIK3AP1	NA	NA	NA	NA	NA	NA	NA	NA	NA	NA	NA	NA	NA	-0.0214677	NA	NA	NA	NA	NA	NA	NA	NA	NA	NA	NA	NA	NA	NA	NA	NA	NA	NA	NA	1	0	1
chr19:30012531-30014886	URI1	-0.251761	-0.00086896	0.761197	0.8138	-0.237489	0.0170056	0.130667	0.076426	-0.253537	0.379144	-0.0555992	0.0143961	0.522288	-0.031887	-0.0614104	-0.0619526	-0.390778	-0.510672	0.493986	NA	0.346168	0.149307	0.19486	0.483754	0.290823	0.11432	-0.212561	-0.319885	-0.0911732	-0.199091	0.00504796	-0.45803	-0.585878	2	3	5
chr19:13927077-13927174	CC2D1A	-0.0859263	0.243595	NA	NA	NA	0.0626479	NA	0.607585	-0.401265	NA	NA	0.652257	-0.189354	-0.630887	0.327981	NA	-0.836167	-0.119899	NA	-0.251779	NA	NA	NA	-0.0416844	NA	NA	-0.524911	-0.691156	NA	NA	-0.0511448	-0.508065	NA	1	0	1
chr22:19398087-19405785	HIRA	NA	NA	NA	NA	NA	NA	NA	NA	NA	NA	NA	NA	NA	-0.0310311	NA	NA	NA	NA	NA	NA	NA	NA	NA	NA	NA	NA	NA	NA	NA	NA	NA	NA	NA	1	0	1
chr2:25241707-25243897	DNMT3A	NA	NA	NA	NA	NA	NA	NA	NA	NA	NA	NA	NA	NA	-0.0371323	NA	NA	NA	NA	NA	NA	NA	NA	NA	NA	NA	NA	NA	NA	NA	NA	NA	NA	NA	1	0	1
chr14:39176149-39176526	PNN	NA	NA	NA	NA	NA	NA	NA	NA	NA	NA	NA	NA	NA	-0.0379646	NA	NA	NA	NA	NA	NA	NA	NA	NA	NA	NA	NA	NA	NA	NA	NA	NA	NA	NA	1	0	1
chr19:34677856-34678736	ZNF302	NA	NA	0.574725	NA	NA	NA	NA	-0.582479	0.563369	NA	NA	0.142099	NA	NA	0.0128552	NA	NA	NA	NA	-0.349156	NA	NA	NA	NA	NA	NA	-0.592866	NA	NA	NA	NA	NA	NA	0	1	1
chr6:25773674-25776594	SLC17A4	NA	NA	NA	NA	NA	NA	NA	NA	NA	NA	NA	0.0182378	NA	NA	NA	NA	NA	NA	NA	NA	NA	NA	NA	NA	NA	NA	NA	NA	NA	NA	NA	NA	NA	0	1	1
chr6:15512390-15512914	JARID2	NA	NA	NA	NA	NA	NA	NA	-0.696406	NA	NA	NA	NA	NA	-0.00264486	NA	NA	NA	NA	NA	NA	NA	NA	NA	NA	NA	NA	0.105566	NA	NA	NA	NA	NA	NA	1	0	1
chr5:146140261-146142871	LARS1	NA	NA	-0.0729635	0.178447	0.487198	NA	NA	0.495117	0.292588	NA	NA	0.119814	-0.231545	-0.0113984	NA	NA	-0.20023	-0.255366	NA	-0.114515	0.742252	0.512986	NA	NA	NA	-0.340725	0.137198	-0.0550189	0.76179	NA	NA	NA	NA	1	0	1
chr3:49022768-49022875	NDUFAF3	NA	NA	NA	NA	NA	NA	NA	NA	NA	NA	NA	NA	NA	-3.042e-05	NA	NA	NA	NA	NA	NA	NA	NA	NA	NA	NA	NA	NA	NA	NA	NA	NA	NA	NA	1	0	1
chr17:13010671-13011662	ELAC2	NA	NA	NA	NA	NA	NA	NA	NA	NA	NA	NA	NA	NA	-0.00994694	NA	NA	NA	NA	NA	NA	NA	NA	NA	NA	NA	NA	NA	NA	NA	NA	NA	NA	NA	1	0	1
chr17:2372488-2372952	SGSM2	NA	-0.00030672	0.78852	0.0595567	-0.599667	NA	NA	-0.686275	-0.428427	-0.10795	-0.721772	0.160205	0.308517	-0.0206054	0.569258	NA	-0.200646	-0.181563	-0.541446	-0.062052	-0.575735	-0.304318	0.00170644	NA	0.234153	-0.297802	0.303975	-0.085723	0.53595	-0.408569	-0.291127	0.350739	-0.117439	2	1	3
chr1:1482614-1485015	ATAD3B	NA	-0.36599	-0.267659	-0.177858	0.302864	NA	0.219216	-0.0868295	-0.33113	-0.0127267	0.999582	0.151215	-0.408578	-0.0676852	0.0172226	NA	0.675304	-0.491704	-0.357554	-0.0458029	0.107433	0.324842	0.290288	NA	-0.606653	-0.400175	0.369415	-0.244664	0.288858	-0.110956	NA	-0.0419989	NA	3	1	4
chr21:44075153-44076551	TRAPPC10	NA	NA	NA	NA	NA	NA	NA	NA	NA	NA	NA	NA	NA	-0.0487769	NA	NA	NA	NA	NA	NA	NA	NA	NA	NA	NA	NA	NA	NA	NA	NA	NA	NA	NA	1	0	1
chr14:20384232-20384390	TEP1	NA	NA	NA	NA	NA	NA	NA	NA	NA	NA	NA	NA	NA	-0.0119083	NA	NA	NA	NA	NA	NA	NA	NA	NA	NA	NA	NA	NA	NA	NA	NA	NA	NA	NA	1	0	1
chr19:14743530-14743615	ADGRE2	NA	NA	NA	NA	NA	NA	NA	NA	NA	NA	NA	NA	NA	-0.0196427	NA	NA	NA	NA	NA	NA	NA	NA	NA	NA	NA	NA	NA	NA	NA	NA	NA	NA	NA	1	0	1
chr10:97467583-97468251	MMS19	NA	NA	NA	NA	NA	NA	NA	NA	NA	NA	NA	NA	NA	-0.0058943	NA	NA	NA	NA	NA	-0.0137759	NA	NA	NA	NA	NA	NA	0.362223	NA	NA	NA	NA	NA	NA	2	0	2
chr6:31629334-31629547	PRRC2A	-0.593952	-0.140629	-0.193682	0.466684	0.131882	0.582217	NA	NA	0.77578	NA	NA	-0.944455	-0.723652	-0.00191599	-0.50852	NA	-0.287002	0.546658	NA	NA	-0.599877	-0.746137	NA	NA	NA	0.333669	0.637894	-0.467439	-0.380768	0.395133	NA	0.399527	0.259541	1	0	1
chr5:79657001-79668891	TENT2	NA	NA	NA	NA	NA	NA	NA	NA	NA	NA	NA	NA	NA	-0.0461246	NA	NA	NA	NA	NA	NA	NA	NA	NA	NA	NA	NA	NA	NA	NA	NA	NA	NA	NA	1	0	1
chr4:159330498-159331430	RAPGEF2	NA	NA	NA	NA	NA	NA	NA	NA	NA	NA	NA	NA	NA	-0.012706	NA	NA	NA	NA	NA	NA	NA	NA	NA	NA	NA	NA	NA	NA	NA	NA	NA	NA	NA	1	0	1
chr2:60468833-60545970	BCL11A	NA	NA	NA	NA	NA	NA	NA	NA	NA	NA	NA	NA	NA	-0.0103212	NA	NA	NA	NA	NA	NA	NA	NA	NA	NA	NA	NA	NA	NA	NA	NA	NA	NA	NA	1	0	1
chr3:32442013-32452391	CMTM7	NA	NA	NA	NA	NA	NA	NA	NA	NA	NA	NA	NA	NA	-0.029947	NA	NA	NA	NA	NA	NA	NA	NA	NA	NA	NA	NA	NA	NA	NA	NA	NA	NA	NA	1	0	1
chr16:1497104-1497360	TELO2	NA	NA	NA	NA	NA	NA	NA	-0.0125864	NA	NA	NA	NA	NA	-0.00744187	NA	NA	NA	NA	NA	NA	NA	NA	NA	NA	NA	NA	NA	NA	NA	NA	NA	NA	NA	2	0	2
chr16:57755917-57755991	KATNB1	0.0420503	-0.00684191	-0.0125573	-0.346528	0.1312	0.404018	-0.413509	0.00755182	0.0139259	NA	0.999168	0.721833	0.436102	-0.0855686	0.0155033	NA	-0.203258	-0.203199	NA	0.0768124	-0.043935	0.561474	-0.281269	-0.771278	NA	NA	0.38223	-0.484888	-0.428353	0.624302	0.259122	0.092402	NA	3	4	7
chr11:20494254-20508303	PRMT3	NA	NA	NA	NA	NA	NA	NA	0.131897	NA	NA	NA	NA	NA	-0.0149193	NA	NA	NA	NA	NA	NA	NA	NA	NA	NA	NA	NA	NA	NA	NA	NA	NA	NA	NA	1	0	1
chr5:179616218-179616868	HNRNPH1	-0.0398017	-0.00961264	-0.162081	0.361892	0.376004	0.0265373	NA	0.190724	0.25464	NA	NA	0.0589249	0.120408	-0.00661171	0.421122	-0.0652228	0.0632094	0.242519	NA	NA	-0.300797	0.157807	NA	-0.154552	NA	0.464057	0.0455285	NA	NA	NA	NA	NA	0.711172	3	2	5
chr10:97390539-97390738	RRP12	NA	NA	NA	NA	NA	NA	NA	NA	NA	NA	NA	NA	NA	-0.00577201	NA	NA	NA	NA	NA	NA	NA	NA	NA	NA	NA	NA	NA	NA	NA	NA	NA	NA	NA	1	0	1
chr9:137277907-137278652	TOR4A	NA	NA	NA	NA	NA	NA	NA	0.325868	NA	NA	NA	NA	NA	-0.042134	NA	NA	NA	NA	NA	NA	NA	NA	NA	NA	NA	NA	0.478145	NA	NA	NA	NA	NA	NA	1	0	1
chr7:44756539-44757042	ZMIZ2	0.513954	-0.0978069	-0.163789	-0.0626795	0.644352	0.16318	NA	0.10529	-0.574487	NA	-0.333983	0.00248626	-0.0616005	-0.684622	0.135868	NA	-0.335579	-0.555324	-0.167576	0.382251	0.755271	0.998534	0.0545568	0.074903	NA	0.701883	0.476086	-0.675049	0.285131	NA	NA	NA	-0.456469	0	1	1
chr1:21679439-21680807	USP48	NA	NA	NA	NA	NA	NA	NA	NA	NA	NA	NA	NA	NA	-0.0390008	NA	NA	NA	NA	NA	NA	NA	NA	NA	NA	NA	NA	NA	NA	NA	NA	NA	NA	NA	1	0	1
chr10:101005715-101006484	LZTS2	NA	NA	-0.205554	NA	NA	NA	NA	NA	0.198512	NA	NA	NA	NA	-0.00522188	NA	NA	-0.176228	NA	NA	NA	NA	NA	NA	NA	NA	NA	0.593137	NA	NA	NA	NA	NA	NA	1	0	1
chr21:32751218-32755229	PAXBP1	NA	NA	-0.0526634	NA	NA	NA	NA	-0.232219	-0.584514	NA	NA	NA	NA	-0.0215515	-0.36596	NA	NA	NA	NA	NA	NA	NA	NA	NA	NA	NA	0.222383	-0.319322	NA	NA	NA	NA	NA	1	0	1
chr1:150504435-150504631	TARS2	NA	-0.281645	-0.0814779	-0.0537466	-0.201882	0.208932	0.496818	0.544971	-0.113325	NA	NA	0.0569991	-0.49904	-0.574894	0.0462871	NA	-0.164272	0.566118	0.461075	0.329546	-0.20037	NA	NA	NA	-0.104752	NA	0.31727	0.480729	0.111	0.668467	NA	-0.952208	NA	0	1	1
chr22:45171683-45175893	NUP50	NA	NA	NA	NA	NA	NA	NA	0.229688	NA	NA	NA	NA	NA	-0.00010971	NA	NA	NA	-0.724859	NA	NA	NA	NA	NA	NA	NA	NA	NA	NA	NA	NA	NA	NA	NA	1	0	1
chr14:91283517-91285394	CCDC88C	NA	NA	NA	NA	NA	NA	NA	0.127296	NA	NA	NA	NA	NA	-0.0003426	NA	NA	NA	NA	NA	NA	NA	NA	NA	NA	NA	NA	-0.566219	NA	NA	NA	NA	NA	NA	1	0	1
chr19:17267527-17268793	BABAM1	0.458332	-0.00263417	-0.110688	0.487819	-0.525958	0.273822	0.564496	0.311818	NA	NA	-0.0751317	0.017184	-0.111756	-0.135693	NA	NA	0.419663	-0.849074	NA	NA	-0.73149	NA	NA	0.316356	NA	0.434877	0.638672	-0.301103	0.851541	-0.251245	0.763206	NA	NA	1	1	2
chr16:660714-661050	WDR90	NA	NA	NA	NA	NA	NA	NA	-0.839028	NA	NA	NA	NA	NA	0.633698	NA	NA	NA	NA	NA	0.20795	NA	NA	NA	NA	NA	NA	-0.0442023	NA	NA	NA	NA	NA	NA	1	0	1
chr16:11698325-11721576	TXNDC11	NA	NA	NA	NA	NA	NA	NA	NA	NA	NA	NA	NA	NA	-0.0469778	NA	NA	NA	NA	NA	NA	NA	NA	NA	NA	NA	NA	NA	NA	NA	NA	NA	NA	NA	1	0	1
chr1:202731939-202733400	KDM5B	NA	NA	NA	NA	NA	NA	NA	NA	NA	NA	NA	NA	NA	-0.0005338	NA	NA	NA	NA	NA	NA	NA	NA	NA	NA	NA	NA	NA	NA	NA	NA	NA	NA	NA	1	0	1
chr22:20585267-20585727	MED15	NA	NA	NA	NA	NA	NA	NA	NA	NA	NA	NA	NA	NA	-0.00451341	NA	NA	NA	NA	NA	NA	NA	NA	NA	NA	NA	NA	NA	NA	NA	NA	NA	NA	NA	1	0	1
chr16:70478650-70479179	FCSK	0.00754206	0.431852	-0.0906698	0.937852	0.881897	0.119483	0.4322	-0.120692	0.7798	NA	NA	0.0168625	0.131353	-0.575068	0.0139498	NA	0.515952	-0.37487	0.329199	-0.431004	0.685031	0.40564	0.161308	-0.182956	0.730729	0.247826	0.443929	0.410626	0.498139	-0.398728	0.384354	-0.185966	NA	0	3	3
chr6:147334222-147353322	STXBP5	NA	NA	NA	NA	NA	NA	NA	NA	NA	NA	NA	NA	NA	-0.00980675	NA	NA	NA	NA	NA	NA	NA	NA	NA	NA	NA	NA	NA	NA	NA	NA	NA	NA	NA	1	0	1
chr11:129883206-129884069	NFRKB	NA	NA	NA	NA	NA	NA	NA	0.568438	NA	NA	NA	NA	NA	-0.00424747	NA	NA	NA	NA	NA	-0.295149	NA	NA	NA	NA	NA	NA	-0.198696	NA	0.335253	NA	NA	NA	NA	1	0	1
chr8:42997637-43002106	HOOK3	NA	NA	NA	NA	NA	NA	NA	0.257482	NA	NA	NA	NA	NA	-0.00650876	NA	NA	NA	NA	NA	NA	NA	NA	NA	NA	NA	NA	NA	NA	NA	NA	NA	NA	NA	1	0	1
chr4:184773154-184773662	ACSL1	NA	NA	NA	NA	NA	NA	NA	NA	NA	NA	NA	NA	NA	-0.00494694	NA	NA	NA	NA	NA	NA	NA	NA	NA	NA	NA	NA	NA	NA	NA	NA	NA	NA	NA	1	0	1
chr5:95516586-95516671	TTC37	0.328596	NA	0.101865	0.372534	NA	NA	NA	0.626778	0.134757	NA	NA	0.0153788	0.106891	-0.955701	-0.11537	NA	-0.695284	NA	0.112831	-0.224048	-0.707802	NA	0.0771958	NA	-0.553265	0.432354	-0.186604	NA	-0.101838	NA	NA	NA	-0.462462	0	1	1
chr1:204122399-204122853	SOX13	NA	-0.0686264	-0.0224541	-0.703893	0.637689	NA	NA	0.216776	-0.33364	NA	NA	0.00011399	NA	NA	-0.613705	-0.141594	-0.404461	-0.510995	NA	-0.084268	-0.468622	NA	0.0487717	NA	NA	0.115519	0.0125437	-0.633858	0.368642	NA	NA	-0.245937	NA	1	3	4
chr19:16361984-16385128	EPS15L1	NA	NA	NA	NA	NA	NA	NA	NA	NA	NA	NA	NA	NA	-0.0328286	NA	NA	NA	NA	NA	NA	NA	NA	NA	NA	NA	NA	NA	NA	NA	NA	NA	NA	NA	1	0	1
chr1:43971189-43971386	DPH2	-0.640886	-0.114162	-0.0436481	-0.307736	-0.527084	0.316496	0.438987	-0.804065	0.611919	0.845497	NA	0.108528	-0.109787	-0.174637	-0.79318	NA	-0.11841	-0.422414	0.259265	-0.552018	-0.105793	NA	0.557263	0.699189	0.897409	0.422052	-0.902919	-0.42383	-0.532643	0.20945	NA	0.654182	NA	1	0	1
chr20:2861280-2861614	VPS16	NA	NA	NA	NA	NA	NA	NA	NA	NA	NA	NA	NA	NA	-0.0359876	NA	NA	NA	NA	NA	NA	NA	NA	NA	NA	NA	NA	NA	NA	NA	NA	NA	NA	NA	1	0	1
chr12:57047407-57047626	MYO1A	NA	NA	NA	NA	NA	NA	NA	NA	NA	NA	NA	NA	NA	NA	NA	NA	NA	NA	NA	NA	NA	NA	NA	NA	NA	NA	0.0107199	NA	NA	NA	NA	NA	NA	0	1	1
chr15:101285801-101286213	SNRPA1	-0.0283196	-0.00594459	-0.186782	-0.654514	-0.651518	0.314531	0.0620854	0.448091	0.227577	NA	-0.255365	0.0454186	-0.0930377	-0.0658375	-0.00022141	-0.00082612	-0.00972788	-0.174998	-0.154792	0.312644	-0.0566972	0.246151	0.0276026	-0.127397	-0.605953	0.683909	-0.602726	-0.35567	0.482627	0.539419	0.68752	0.387385	-0.410121	5	2	7
chr4:109494856-109506330	SEC24B	NA	NA	NA	NA	NA	NA	NA	NA	NA	NA	NA	NA	NA	-0.0232057	NA	NA	NA	NA	NA	NA	NA	NA	NA	NA	NA	NA	NA	NA	NA	NA	NA	NA	NA	1	0	1
chr22:26488488-26490043	SRRD	NA	NA	NA	NA	NA	NA	NA	NA	NA	NA	NA	NA	NA	-0.00985233	NA	NA	NA	NA	NA	NA	NA	NA	NA	NA	NA	NA	NA	NA	NA	NA	NA	NA	NA	1	0	1
chr14:75053659-75063469	ACYP1	NA	NA	0.726856	NA	0.124208	NA	NA	0.692207	NA	NA	NA	NA	NA	-0.0181435	NA	NA	NA	NA	NA	0.1067	NA	NA	NA	NA	NA	-0.162489	-0.0897653	NA	NA	NA	NA	NA	NA	1	0	1
chr11:45910962-45913818	PEX16	NA	NA	NA	NA	NA	NA	NA	NA	NA	NA	NA	NA	NA	-0.0361837	NA	NA	NA	NA	NA	NA	NA	NA	NA	NA	NA	NA	NA	NA	NA	NA	NA	NA	NA	1	0	1
chr12:68741980-68742354	NUP107	NA	NA	NA	NA	0.197738	NA	NA	NA	NA	NA	NA	0.2357	-0.0828717	-0.457721	NA	NA	-0.0297606	NA	NA	NA	0.825134	NA	NA	NA	NA	NA	0.69044	NA	NA	NA	NA	NA	NA	1	0	1
chr8:133545926-133571692	ST3GAL1	NA	NA	NA	NA	NA	NA	NA	NA	NA	NA	NA	NA	NA	-0.0491232	NA	NA	NA	NA	NA	NA	NA	NA	NA	NA	NA	NA	NA	NA	NA	NA	NA	NA	NA	1	0	1
chr2:95101723-95104639	MRPS5	NA	-0.0249987	NA	NA	-0.293951	NA	NA	0.120691	-0.679001	NA	NA	0.140748	-0.33904	0.799571	0.304928	NA	-0.182587	0.68908	0.00197095	NA	-0.0476594	-0.387587	NA	NA	-0.374096	0.48239	NA	-0.224943	NA	-0.0199852	NA	0.378788	NA	3	1	4
chr8:23246994-23249209	CHMP7	NA	NA	NA	NA	NA	NA	0.98602	0.145945	NA	NA	NA	NA	NA	-0.00878855	NA	NA	NA	NA	NA	NA	NA	NA	NA	NA	NA	NA	NA	NA	NA	NA	NA	NA	NA	1	0	1
chr17:35002789-35004272	LIG3	NA	NA	NA	NA	NA	NA	NA	0.285916	NA	NA	NA	NA	NA	0.883235	NA	NA	NA	NA	NA	NA	NA	NA	NA	NA	NA	NA	-0.0302712	NA	NA	NA	NA	NA	NA	1	0	1
chr21:46557069-46557584	DIP2A	NA	NA	NA	NA	NA	NA	NA	0.590067	NA	NA	NA	0.203211	NA	-0.130498	0.0939235	NA	NA	NA	NA	-0.0578403	NA	NA	0.0266051	NA	NA	NA	0.206263	-0.0719428	NA	NA	NA	NA	NA	0	1	1
chr19:17267516-17268755	BABAM1	NA	-0.00744858	NA	0.0946474	NA	NA	-0.418309	0.285355	-0.374554	-0.0574164	-0.090535	NA	NA	NA	0.00148725	NA	NA	0.491057	0.337738	-0.470604	0.806283	NA	NA	NA	0.73925	NA	0.467948	0.70671	NA	-0.222295	NA	0.361719	NA	1	1	2
chr11:64265227-64265309	PLCB3	NA	-0.0449523	NA	0.439611	NA	0.0150076	NA	0.151364	0.773285	NA	NA	NA	NA	NA	NA	NA	NA	-0.0416067	NA	-0.600704	0.857232	0.623073	NA	0.482438	NA	NA	0.018343	-0.609012	NA	NA	NA	NA	NA	2	2	4
chr20:35674617-35675044	NFS1	-0.513041	0.39861	-0.880579	0.725055	0.488234	NA	0.797482	0.452353	-0.387102	NA	NA	0.0112068	-0.123619	-0.121006	NA	NA	-0.207057	-0.686261	-0.87017	0.235685	NA	NA	0.337244	0.103027	NA	-0.883462	0.155365	0.764815	0.0898208	0.542816	NA	NA	NA	0	1	1
chr1:161159678-161160619	USP21	NA	-0.286057	-0.102257	-0.647931	-0.401124	NA	NA	-0.405912	-0.336091	NA	NA	0.647521	-0.229394	-0.0163759	0.676629	NA	-0.0418858	-0.546326	0.873878	0.0791564	-0.483393	0.999157	NA	NA	NA	-0.307945	-0.520963	NA	-0.422078	0.565359	NA	NA	NA	2	0	2
chr1:236541710-236542760	LGALS8	-0.499797	-0.00472758	-0.175487	-0.324626	0.129993	0.208621	-0.372674	-0.824571	-0.194574	-0.550322	-0.98485	0.00970104	0.608001	-0.00451631	-0.00392844	-0.28334	-0.605564	-0.391825	0.0481531	-0.00676839	-0.374692	-0.50464	-0.894902	-0.102505	0.160325	-0.363687	0.334494	-0.738444	-0.497794	-0.339693	0.40294	0.0748094	-0.0917119	4	2	6
chr1:230940556-230943805	TTC13	NA	NA	NA	NA	NA	NA	NA	NA	NA	NA	NA	NA	NA	-0.0467745	NA	NA	NA	NA	NA	NA	NA	NA	NA	NA	NA	NA	NA	NA	NA	NA	NA	NA	NA	1	0	1
chr12:111510582-111513356	ATXN2	NA	NA	NA	NA	NA	NA	NA	0.563897	NA	NA	NA	NA	NA	-0.0181435	NA	NA	NA	NA	NA	-0.0621286	NA	NA	NA	NA	NA	NA	-0.28869	NA	NA	NA	NA	NA	NA	1	0	1
chr1:167396427-167397993	POU2F1	NA	NA	NA	NA	NA	NA	NA	NA	NA	NA	NA	NA	NA	-0.00623334	NA	NA	NA	NA	NA	NA	NA	NA	NA	NA	NA	NA	NA	NA	NA	NA	NA	NA	NA	1	0	1
chr10:12249718-12250310	CDC123	NA	NA	NA	NA	NA	NA	NA	NA	NA	NA	NA	NA	NA	-0.0239792	NA	NA	NA	NA	NA	NA	NA	NA	NA	NA	NA	NA	NA	NA	NA	NA	NA	NA	NA	1	0	1
chr5:177508542-177509474	DOK3	NA	NA	NA	NA	NA	NA	0.122477	-0.0884525	NA	NA	NA	NA	NA	-0.00267926	NA	NA	NA	NA	NA	NA	NA	NA	NA	NA	NA	NA	0.222224	NA	NA	NA	NA	NA	NA	1	0	1
chr7:55157753-55160138	EGFR	NA	NA	NA	NA	NA	NA	NA	0.135528	NA	NA	NA	0.0311638	NA	NA	NA	NA	NA	NA	NA	NA	NA	NA	NA	NA	NA	NA	NA	NA	NA	NA	NA	NA	NA	0	1	1
chr1:2229735-2302977	SKI	NA	NA	NA	NA	NA	NA	NA	NA	NA	NA	NA	NA	NA	-0.00861632	NA	NA	NA	NA	NA	NA	NA	NA	NA	NA	NA	NA	NA	NA	NA	NA	NA	NA	NA	1	0	1
chr1:6218369-6219235	RNF207	NA	NA	NA	NA	NA	NA	NA	0.658425	NA	NA	NA	NA	NA	NA	NA	NA	NA	NA	NA	-0.0876855	NA	NA	NA	NA	NA	NA	0.0372675	NA	NA	NA	NA	NA	NA	0	1	1
chr19:2227127-2229784	DOT1L	-0.115411	-0.00649966	-0.447693	0.413436	-0.868642	0.0667347	0.314258	-0.510281	-0.245326	NA	-0.122756	0.601757	-0.442134	-0.0480961	-0.0320654	-0.0159561	-0.621278	-0.135756	-0.230232	-0.80932	0.393682	0.435103	NA	-0.623203	-0.132001	0.182165	-0.0438054	-0.350922	-0.387963	-0.144248	NA	0.476153	NA	5	0	5
chr3:33396280-33397044	UBP1	NA	-0.00555339	NA	NA	NA	NA	NA	0.164593	0.259435	NA	NA	0.0400194	0.807734	-0.0144702	-0.00169381	NA	0.117498	-0.0457026	-0.358072	-0.525101	0.885292	0.514958	NA	NA	NA	-0.128097	0.451594	NA	0.081879	-0.15554	NA	0.833207	NA	4	1	5
chr5:179795856-179795940	LTC4S	0.109726	NA	NA	NA	NA	NA	NA	-0.341773	-0.74168	NA	NA	-0.483721	0.302565	0.896321	0.256824	NA	NA	NA	0.297234	-0.366795	NA	NA	-0.108674	NA	-0.0403427	NA	0.06181	NA	0.898979	0.405631	NA	NA	NA	1	0	1
chr17:64536748-64537040	CEP95	NA	NA	NA	NA	NA	NA	NA	-0.431806	NA	NA	NA	0.042928	NA	-0.617291	NA	NA	0.132779	0.0281876	0.0916595	0.577703	NA	NA	NA	NA	NA	-0.0281832	0.207613	NA	NA	NA	NA	NA	NA	1	2	3
chr3:177053918-177064919	TBL1XR1	NA	NA	NA	NA	NA	NA	NA	NA	NA	NA	NA	NA	NA	-0.0323796	NA	NA	NA	NA	NA	NA	NA	NA	NA	NA	NA	NA	NA	NA	NA	NA	NA	NA	NA	1	0	1
chr19:18857533-18860320	UPF1	NA	NA	NA	NA	NA	NA	NA	NA	NA	NA	NA	NA	NA	-0.011329	NA	NA	NA	NA	NA	NA	NA	NA	NA	NA	NA	NA	NA	NA	NA	NA	NA	NA	NA	1	0	1
chr5:170270917-170274300	LCP2	NA	NA	NA	NA	NA	NA	NA	-0.133466	NA	NA	NA	NA	NA	-0.00012924	NA	NA	NA	NA	NA	NA	NA	NA	NA	NA	NA	NA	-0.452482	NA	NA	NA	NA	NA	NA	1	0	1
chr17:82444124-82444446	CYBC1	0.646279	-0.0773977	NA	-0.32432	-0.337256	0.359904	0.0897797	0.354466	NA	-0.0611353	NA	0.0456686	0.543896	-0.0504099	0.187292	0.141776	0.407658	-0.977717	0.212896	NA	-0.26956	0.882098	NA	-0.210156	NA	0.330786	NA	-0.0102821	NA	0.259294	0.0643616	0.109747	NA	1	1	2
chr17:82748977-82750416	FN3K	NA	NA	NA	NA	NA	NA	NA	-0.331512	0.185418	NA	NA	0.00529686	-0.452803	NA	NA	NA	NA	NA	NA	NA	NA	NA	NA	NA	NA	NA	NA	NA	NA	NA	NA	NA	NA	0	1	1
chr14:22974890-22974973	AJUBA	NA	NA	NA	NA	NA	NA	NA	-0.26355	NA	NA	NA	0.0202374	NA	NA	NA	NA	NA	NA	NA	NA	NA	NA	NA	NA	NA	NA	NA	NA	NA	NA	NA	NA	NA	0	1	1
chr6:35597404-35619095	FKBP5	NA	NA	NA	NA	NA	NA	NA	NA	NA	NA	NA	NA	NA	-0.0130327	NA	NA	NA	NA	NA	NA	NA	NA	NA	NA	NA	NA	NA	NA	NA	NA	NA	NA	NA	1	0	1
chr18:46812612-46815311	PIAS2	NA	NA	NA	NA	NA	NA	NA	0.391087	0.698979	NA	NA	0.0343881	NA	-0.0573961	NA	NA	NA	NA	NA	0.413877	NA	NA	NA	NA	NA	NA	-0.505552	NA	NA	NA	NA	NA	NA	0	1	1
chr6:118961963-118964666	FAM184A	NA	NA	NA	NA	NA	NA	NA	NA	NA	NA	NA	NA	NA	NA	-0.0145304	NA	NA	NA	NA	NA	NA	NA	NA	NA	NA	NA	NA	NA	NA	NA	NA	NA	NA	1	0	1
chr22:37832744-37832957	ANKRD54	-0.199518	-0.036004	-0.136338	-0.320299	0.184017	NA	NA	0.600936	0.49341	NA	NA	0.614974	NA	-0.473994	-0.238927	NA	-0.548338	-0.147475	NA	-0.469115	NA	-0.999347	0.0211727	NA	-0.27823	0.562587	-0.21487	0.356717	NA	0.134363	-0.78382	0.17823	0.15748	1	1	2
chr3:47588306-47590660	SMARCC1	NA	NA	NA	NA	NA	NA	NA	NA	NA	NA	NA	NA	NA	-0.0475558	NA	NA	NA	NA	NA	NA	NA	NA	NA	NA	NA	NA	NA	NA	NA	NA	NA	NA	NA	1	0	1
chr19:32356733-32360503	ZNF507	NA	NA	NA	NA	NA	NA	NA	0.353698	NA	NA	NA	NA	NA	-0.0185581	NA	NA	NA	NA	NA	NA	NA	NA	NA	NA	NA	NA	0.705891	NA	NA	NA	NA	NA	NA	1	0	1
chr9:137016471-137016573	ABCA2	NA	NA	NA	NA	NA	NA	NA	0.181455	0.0997521	NA	NA	-0.18326	NA	-0.571001	-0.0476012	NA	NA	NA	NA	-0.0696593	NA	NA	NA	NA	NA	NA	0.252533	NA	NA	NA	NA	NA	NA	1	0	1
chr6:134171732-134172192	SGK1	-0.543615	-0.0298871	0.333788	0.0852164	-0.233586	NA	NA	-0.692434	-0.53233	NA	NA	0.00827262	0.133419	0.602456	0.501708	NA	-0.468421	-0.270919	0.62224	0.194746	-0.141854	0.658899	0.330306	NA	NA	0.50081	NA	NA	0.437304	NA	NA	NA	NA	1	1	2
chr22:24091843-24095930	CABIN1	NA	NA	NA	NA	NA	NA	NA	NA	NA	NA	NA	NA	NA	-0.00207008	NA	NA	NA	NA	NA	-0.0211526	NA	NA	NA	NA	NA	NA	NA	NA	NA	NA	NA	NA	NA	2	0	2
chr15:67166853-67170553	SMAD3	NA	NA	NA	NA	NA	NA	NA	NA	NA	NA	NA	NA	NA	-0.0343547	NA	NA	NA	NA	NA	NA	NA	NA	NA	NA	NA	NA	NA	NA	NA	NA	NA	NA	NA	1	0	1
chr7:135363186-135393917	CNOT4	NA	NA	NA	NA	NA	NA	NA	NA	NA	NA	NA	NA	NA	-0.016507	NA	NA	NA	NA	NA	NA	NA	NA	NA	NA	NA	NA	NA	NA	NA	NA	NA	NA	NA	1	0	1
chr6:158055028-158059256	SYNJ2	NA	NA	NA	NA	NA	NA	NA	0.00506045	NA	NA	NA	NA	NA	NA	NA	NA	NA	NA	NA	NA	NA	NA	NA	NA	NA	NA	NA	NA	NA	NA	NA	NA	NA	0	1	1
chr2:39051287-39054613	SOS1	NA	NA	NA	NA	NA	NA	NA	0.0276962	NA	NA	NA	0.00589943	NA	-0.174395	-0.0380731	NA	-0.713866	0.442227	NA	-0.0942216	NA	NA	NA	NA	NA	NA	0.564102	0.253939	NA	NA	NA	NA	NA	1	2	3
chr15:52194054-52195376	MYO5C	NA	NA	NA	NA	NA	NA	NA	-0.513557	NA	NA	NA	NA	NA	NA	NA	NA	-0.735474	NA	NA	-0.0276873	NA	NA	NA	NA	NA	NA	0.203954	NA	NA	NA	NA	NA	NA	1	0	1
chr8:38267391-38267896	PLPP5	0.358379	-0.145592	-0.369431	0.696606	0.764455	0.0063439	-0.278328	0.645981	-0.506257	0.0353581	0.298667	0.070233	-0.0407005	-0.0452745	0.496004	NA	-0.121075	0.398212	0.0424192	-0.560487	-0.340651	-0.698898	0.00108089	-0.206497	0.651759	0.399902	-0.304836	-0.286876	0.36088	-0.417727	0.0189742	0.193924	-0.177211	2	5	7
chr3:142333089-142335447	XRN1	NA	NA	NA	NA	NA	NA	NA	NA	NA	NA	NA	NA	NA	-0.0392059	NA	NA	NA	NA	NA	NA	NA	NA	NA	NA	NA	NA	NA	NA	NA	NA	NA	NA	NA	1	0	1
chr17:7229447-7229587	DVL2	0.091528	NA	NA	-0.611418	NA	NA	NA	0.566998	0.18282	NA	NA	0.0800078	-0.0362017	-0.0104686	-0.225799	NA	NA	-0.133474	NA	NA	NA	NA	NA	NA	NA	0.596805	0.0199845	NA	NA	0.984227	NA	NA	NA	2	1	3
chr11:62620671-62621865	B3GAT3	NA	-0.12631	-0.132543	-0.233649	0.894345	NA	-0.389203	-0.54464	NA	NA	NA	0.370183	NA	-0.0290531	NA	NA	-0.201055	-0.128349	NA	0.247309	0.287327	NA	NA	NA	NA	NA	0.251138	NA	NA	0.482342	NA	-0.179931	NA	1	0	1
chr6:33205725-33205827	HSD17B8	-0.400672	-0.0954626	0.537034	0.37521	-0.385566	0.61042	0.289771	-0.548167	0.751223	NA	NA	0.00670357	0.487316	-0.0841321	0.52491	NA	0.47716	-0.455914	0.0656366	-0.777549	-0.0131739	0.566359	0.00766118	0.56094	NA	NA	-0.397653	-0.729169	NA	-0.111483	0.424715	-0.411225	-0.354038	1	2	3
chr15:41815799-41816558	MAPKBP1	NA	NA	NA	NA	NA	NA	NA	NA	NA	NA	NA	NA	NA	-0.00565954	NA	NA	NA	NA	NA	NA	NA	NA	NA	NA	NA	NA	NA	NA	NA	NA	NA	NA	NA	1	0	1
chr2:99403815-99404443	REV1	-0.0537397	0.0497057	-0.387984	-0.497919	-0.243325	0.313983	NA	-0.180013	0.586619	0.104654	0.824623	0.0174032	-0.0325947	-0.27348	-0.614032	-0.353286	0.123472	-0.400842	0.0557667	0.418556	0.289104	-0.414754	-0.0201039	0.171278	0.451837	-0.110799	0.0719377	0.756657	0.34628	0.0257689	NA	0.508181	NA	2	3	5
chr20:2839271-2839788	PCED1A	0.771816	-0.391233	-0.196338	0.0410398	-0.294993	0.204198	0.306207	0.293781	-0.293335	-0.141005	0.418309	0.0239103	-0.538206	-5.1e-06	0.781864	0.140551	-0.183685	0.870418	-0.280268	-0.472037	-0.478234	-0.866151	0.0343498	0.210109	-0.41232	0.331367	0.204411	0.682886	0.459832	-0.262918	0.323811	-0.726098	0.585101	1	3	4
chr12:50144057-50167100	CERS5	NA	NA	NA	NA	NA	NA	NA	-0.34536	NA	NA	NA	NA	NA	-0.0153088	NA	NA	NA	NA	NA	-0.270355	NA	NA	NA	NA	NA	NA	0.892752	NA	NA	NA	NA	NA	NA	1	0	1
chr11:66814015-66816052	C11orf80	NA	NA	-0.23791	-0.748844	0.520143	NA	NA	0.458695	NA	NA	NA	NA	0.528375	-0.0399882	NA	NA	-0.298775	-0.174953	NA	0.266577	0.405054	NA	NA	NA	NA	NA	0.458745	NA	NA	NA	NA	NA	NA	1	0	1
chrX:49074912-49075135	WDR45	-0.274153	NA	NA	NA	NA	-0.342691	NA	NA	0.7221	NA	NA	NA	NA	-0.0350799	-0.140187	NA	NA	NA	NA	NA	NA	NA	NA	0.552566	NA	NA	NA	-0.411333	NA	NA	NA	NA	NA	1	0	1
chr6:7606195-7608824	SNRNP48	NA	NA	NA	NA	NA	NA	NA	-0.418543	NA	NA	NA	NA	NA	-0.00139048	NA	NA	NA	NA	NA	0.24063	NA	NA	NA	NA	NA	NA	0.433848	NA	NA	NA	NA	NA	NA	1	0	1
chr11:134153363-134157017	NCAPD3	NA	-0.0346022	-0.00084829	0.491506	0.103221	NA	0.411858	-0.0301703	-0.301508	NA	NA	NA	NA	-0.171834	0.263205	NA	-0.11733	0.264878	-0.275843	-0.33134	-0.100105	NA	NA	NA	-0.176644	-0.202309	-0.486708	-0.457302	NA	-0.304566	NA	0.923653	NA	3	0	3
chr10:101004166-101005457	LZTS2	0.253244	-0.411577	-0.139607	-0.10069	0.81626	0.00286716	0.083135	-0.499476	-0.206864	-0.0770824	NA	1.798e-05	0.541828	-0.0825511	0.865457	-0.558928	0.493339	-0.3656	0.190048	-0.598895	0.285105	0.145674	NA	-0.454434	NA	0.131322	-0.0795379	-0.641201	0.0604234	-0.449741	0.0580189	0.686079	NA	0	2	2
chr7:26192338-26192494	HNRNPA2B1	-0.0446158	NA	-0.0911288	NA	NA	NA	NA	0.248815	-0.408738	NA	NA	0.0579926	-0.675355	-0.00097214	0.567032	NA	-0.0233529	-0.575591	-0.198796	-0.599091	-0.203527	0.156956	NA	NA	-0.357126	0.31408	NA	NA	0.11732	0.323363	NA	NA	0.09722	3	0	3
chr12:122855612-122855830	HIP1R	0.19243	-0.225725	NA	-0.500662	0.42884	0.175248	NA	-0.743636	0.455648	NA	0.301807	0.00643036	0.274341	NA	0.0743438	NA	0.752418	0.213099	NA	-0.497603	-0.447123	NA	0.0523407	0.262853	NA	NA	-0.223245	0.114464	0.321748	-0.190611	NA	-0.226809	NA	0	1	1
chr1:53277078-53280586	LRP8	NA	NA	NA	NA	NA	NA	NA	-0.0254475	NA	NA	NA	NA	NA	NA	NA	NA	NA	NA	NA	NA	NA	NA	NA	NA	NA	NA	NA	NA	NA	NA	NA	NA	NA	1	0	1
chr6:26448448-26448616	BTN3A3	NA	NA	NA	-0.722502	NA	NA	0.998827	0.0295891	NA	NA	NA	0.114457	NA	-0.341588	NA	NA	-0.206632	NA	NA	0.798728	NA	NA	NA	NA	NA	NA	0.427449	NA	NA	NA	NA	NA	NA	0	1	1
chr6:30606243-30606467	PPP1R10	NA	NA	NA	NA	NA	NA	NA	NA	0.34943	NA	NA	NA	NA	-0.880556	NA	NA	NA	NA	NA	-0.0491989	NA	NA	NA	NA	NA	NA	NA	NA	0.236068	0.543944	NA	NA	-0.0295335	2	0	2
chr5:138392261-138393170	KDM3B	NA	NA	NA	NA	NA	NA	NA	NA	NA	NA	NA	NA	NA	-0.00169134	NA	NA	NA	NA	NA	NA	NA	NA	NA	NA	NA	NA	NA	NA	NA	NA	NA	NA	NA	1	0	1
chr18:79729069-79736354	CTDP1	NA	NA	NA	NA	NA	NA	NA	0.0456601	NA	NA	NA	NA	NA	-0.0584017	NA	NA	NA	NA	NA	NA	NA	NA	NA	NA	NA	NA	NA	NA	NA	NA	NA	NA	NA	0	1	1
chr12:108531280-108532221	SART3	NA	NA	NA	NA	NA	NA	NA	NA	NA	NA	NA	NA	NA	-0.00844418	NA	NA	NA	NA	NA	NA	NA	NA	NA	NA	NA	NA	NA	NA	NA	NA	NA	NA	NA	1	0	1
chr15:85083644-85089337	PDE8A	NA	NA	NA	NA	NA	NA	NA	NA	NA	NA	NA	NA	NA	-0.0221037	NA	NA	NA	NA	NA	NA	NA	NA	NA	NA	NA	NA	NA	NA	NA	NA	NA	NA	NA	1	0	1
chr17:2300664-2303632	SMG6	NA	NA	NA	NA	NA	NA	NA	0.0268386	NA	NA	NA	NA	NA	NA	NA	NA	NA	NA	NA	NA	NA	NA	NA	NA	NA	NA	NA	NA	NA	NA	NA	NA	NA	0	1	1
chr17:4893067-4893433	MINK1	0.262929	-0.017301	-0.0117585	0.165474	-0.273248	0.0902039	0.468742	0.527843	0.562644	0.144472	-0.507179	0.0039373	-0.283832	-0.0246925	0.437872	NA	-0.426927	-0.668208	0.657013	-0.292311	-0.226687	0.661078	0.0956353	0.712897	NA	-0.352946	-0.736419	-0.399703	0.430707	-0.604157	NA	NA	NA	3	1	4
chr12:123160849-123161135	MPHOSPH9	NA	NA	NA	NA	NA	NA	NA	NA	NA	NA	NA	NA	NA	-0.0416669	NA	NA	NA	NA	NA	NA	NA	NA	NA	NA	NA	NA	NA	NA	NA	NA	NA	NA	NA	1	0	1
chr19:10110020-10110122	PPAN-P2RY11	NA	NA	NA	NA	NA	NA	NA	NA	NA	NA	NA	NA	NA	-0.00045258	NA	NA	NA	NA	NA	NA	NA	NA	NA	NA	NA	NA	NA	0.814138	NA	NA	NA	NA	NA	1	0	1
chr16:88722397-88722582	PIEZO1	NA	NA	NA	NA	NA	NA	NA	NA	NA	NA	NA	NA	NA	-0.00368763	NA	NA	NA	NA	NA	NA	NA	NA	NA	NA	NA	NA	NA	NA	NA	NA	NA	NA	NA	1	0	1
chr12:109907699-109908585	TCHP	NA	NA	NA	NA	NA	NA	NA	0.474133	NA	NA	NA	NA	NA	-0.0407355	NA	NA	NA	NA	NA	NA	NA	NA	NA	NA	NA	NA	NA	NA	NA	NA	NA	NA	NA	1	0	1
chr10:79298580-79299049	ZMIZ1	NA	NA	NA	NA	NA	NA	NA	NA	NA	NA	NA	NA	NA	-0.0309245	NA	NA	NA	NA	NA	NA	NA	NA	NA	NA	NA	NA	NA	NA	NA	NA	NA	NA	NA	1	0	1
chr10:122849439-122850423	FAM24B	NA	-0.0251339	NA	-0.188288	NA	NA	-0.627229	-0.00355915	NA	NA	0.935319	NA	NA	NA	NA	NA	-0.404985	-0.381346	NA	-0.278149	0.468043	NA	NA	NA	NA	NA	-0.110359	NA	NA	0.381781	NA	0.169823	NA	2	0	2
chr1:26766566-26767789	ARID1A	NA	NA	NA	NA	NA	NA	NA	NA	NA	NA	NA	NA	NA	-0.00104647	NA	NA	NA	NA	NA	NA	NA	NA	NA	NA	NA	NA	NA	NA	NA	NA	NA	NA	NA	1	0	1
chr5:138018514-138021030	FAM13B	NA	NA	NA	NA	NA	NA	NA	NA	NA	NA	NA	NA	NA	-0.0160606	NA	NA	NA	NA	NA	NA	NA	NA	NA	NA	NA	NA	NA	NA	NA	NA	NA	NA	NA	1	0	1
chr2:44218537-44230412	PPM1B	NA	NA	NA	NA	NA	NA	NA	NA	NA	NA	NA	NA	NA	-0.0801748	NA	NA	NA	NA	NA	NA	NA	NA	NA	NA	NA	NA	0.00568571	NA	NA	NA	NA	NA	NA	0	1	1
chrX:19917334-19929784	BCLAF3	NA	NA	NA	NA	NA	NA	NA	0.0261461	NA	NA	NA	NA	NA	0.26607	NA	NA	NA	NA	NA	NA	NA	NA	NA	NA	NA	NA	NA	NA	NA	NA	NA	NA	NA	0	1	1
chr6:118960184-118961760	FAM184A	NA	NA	NA	NA	NA	NA	NA	NA	-0.185337	NA	NA	NA	NA	NA	-0.00561788	NA	NA	NA	NA	NA	NA	NA	NA	NA	NA	NA	NA	NA	0.506201	NA	NA	NA	NA	1	0	1
chr16:208188-208600	LUC7L	-0.193469	0.251461	-0.562646	0.841824	0.738067	NA	0.524964	0.600318	0.139569	NA	0.936943	0.00881869	0.232625	-0.1193	0.121781	NA	0.700333	-0.0748874	0.00524237	0.0430225	-0.566342	0.807136	0.295068	NA	-0.235553	0.59563	0.0972245	-0.168354	0.535847	-0.568223	NA	0.490147	NA	0	3	3
chr1:235194211-235196030	ARID4B	NA	NA	NA	NA	NA	NA	NA	NA	NA	NA	NA	NA	NA	-0.0393686	NA	NA	NA	NA	NA	NA	NA	NA	NA	NA	NA	NA	NA	NA	NA	NA	NA	NA	NA	1	0	1
chr6:30578385-30578469	ABCF1	NA	NA	NA	NA	0.586168	NA	NA	NA	NA	NA	NA	NA	NA	-0.00739985	NA	NA	NA	NA	NA	NA	NA	NA	NA	NA	NA	NA	NA	-0.152791	NA	NA	NA	NA	NA	1	0	1
chr22:38128430-38129453	PLA2G6	NA	NA	NA	NA	NA	NA	NA	0.267919	NA	NA	NA	NA	NA	-0.107126	0.00107965	NA	NA	0.168875	NA	0.00887329	NA	NA	NA	NA	NA	NA	0.0172111	NA	NA	-0.551515	NA	NA	NA	0	3	3
chr19:8596219-8596306	ADAMTS10	NA	NA	NA	NA	-0.170149	NA	NA	NA	0.477769	NA	NA	0.0848443	NA	NA	0.53849	NA	NA	NA	0.0958871	NA	-0.180703	NA	NA	NA	0.0398316	NA	NA	NA	0.314665	NA	NA	-0.134391	NA	0	1	1
chr19:44757723-44758245	BCL3	NA	-0.0458498	NA	NA	NA	0.365714	NA	NA	NA	NA	NA	-0.835382	-0.3063	-0.299696	NA	NA	-0.0914432	NA	NA	NA	NA	NA	NA	NA	NA	NA	NA	NA	NA	NA	0.667757	NA	NA	1	0	1
chr2:32508259-32509737	BIRC6	NA	NA	NA	NA	NA	NA	NA	NA	NA	NA	NA	NA	NA	-0.0173572	NA	NA	NA	NA	NA	NA	NA	NA	NA	NA	NA	NA	NA	NA	NA	NA	NA	NA	NA	1	0	1
chr3:52504876-52505002	STAB1	NA	NA	NA	NA	NA	NA	NA	0.0731118	NA	NA	NA	0.0459212	NA	-0.378601	NA	NA	NA	NA	NA	NA	NA	NA	NA	NA	NA	NA	0.317691	NA	NA	NA	NA	NA	NA	0	1	1
chr1:37481835-37482433	ZC3H12A	NA	0.44328	-0.0061837	0.164049	0.361584	0.495216	0.0995992	0.402806	NA	-0.391591	NA	0.780581	NA	-0.45321	NA	NA	0.405767	0.223898	0.275444	-0.529476	-0.125571	NA	0.00293535	0.0295897	NA	NA	0.120016	NA	NA	NA	NA	NA	NA	1	2	3
chr20:49263483-49264715	ZNFX1	NA	NA	NA	NA	NA	NA	NA	0.0126012	NA	NA	NA	NA	NA	-0.563572	NA	NA	NA	NA	NA	NA	NA	NA	NA	NA	NA	NA	0.34787	NA	NA	NA	NA	NA	NA	0	1	1
chr8:26338987-26354467	PPP2R2A	NA	NA	NA	NA	NA	NA	NA	NA	NA	NA	NA	NA	NA	-0.00658017	NA	NA	NA	NA	NA	NA	NA	NA	NA	NA	NA	NA	NA	NA	NA	NA	NA	NA	NA	1	0	1
chr19:7527628-7527863	MCOLN1	-0.507612	-0.534016	-0.302428	0.426971	-0.562678	NA	-0.570798	0.329802	-0.379798	-0.0745548	0.333501	0.00440556	-0.230099	-0.432014	0.109383	-0.685127	0.482251	-0.844784	-0.117121	0.619621	-0.32182	-0.703377	0.0751001	NA	-0.54903	0.0132573	-0.278789	0.268627	-0.325161	-0.608467	NA	0.070259	0.364152	0	2	2
chr10:100746303-100749745	PAX2	NA	NA	NA	NA	NA	NA	NA	NA	NA	NA	NA	0.0103561	0.48785	NA	NA	NA	NA	NA	NA	NA	NA	NA	NA	NA	NA	NA	NA	NA	NA	NA	NA	NA	NA	0	1	1
chr2:239054833-239066721	HDAC4	NA	NA	NA	NA	NA	NA	NA	NA	NA	NA	NA	NA	NA	-0.00156129	NA	NA	NA	NA	NA	NA	NA	NA	NA	NA	NA	NA	NA	NA	NA	NA	NA	NA	NA	1	0	1
chr19:54356267-54356355	LAIR1	NA	NA	0.125077	NA	NA	NA	NA	-0.584775	NA	NA	NA	0.018446	0.628479	-0.0316917	-0.603541	NA	-0.2155	NA	-0.440084	-0.541766	NA	NA	NA	NA	NA	NA	-0.206674	NA	NA	-0.035949	NA	NA	NA	2	1	3
chr7:2539888-2540978	BRAT1	0.417801	-0.00232369	-0.0813996	-0.615921	0.528987	0.00672953	0.665839	-0.298471	-0.748839	-0.744446	0.649214	0.0142452	0.12184	-0.0225553	0.34601	-0.327981	0.0722587	-0.893195	0.505651	-0.126949	0.464837	0.677014	0.00084764	-0.115545	0.458395	0.313159	0.590818	-0.0485689	0.307397	-0.69864	0.265573	0.459745	-0.342638	3	3	6
chr15:65706224-65715477	DENND4A	NA	NA	NA	NA	NA	NA	NA	NA	NA	NA	NA	NA	NA	-0.005161	NA	NA	NA	NA	NA	NA	NA	NA	NA	NA	NA	NA	NA	NA	NA	NA	NA	NA	NA	1	0	1
chr20:33658834-33659496	NECAB3	-0.205477	-0.0538454	-0.454188	-0.457559	0.533023	-0.564724	NA	0.826421	-0.698156	NA	-0.596162	0.689487	-0.660755	-0.15084	0.246772	0.186357	-0.336927	-0.112362	0.382256	-0.470311	0.152014	0.261183	0.00227714	-0.0600999	-0.380454	0.381953	-0.0419997	0.659688	0.0366707	0.597733	-0.378011	0.280252	NA	1	2	3
chr15:44563301-44564546	SPG11	0.0200953	0.302231	0.0112732	0.443311	-0.456589	-0.962765	-0.841474	-0.0700526	-0.783991	-0.341036	0.277239	0.00051289	-0.412046	0.962865	-0.0473128	0.497218	-0.0776288	-0.416973	0.0013468	0.320175	-0.0718099	0.783357	0.0688344	-0.221745	0.0419806	0.0490083	0.0873585	0.654705	0.344309	-0.186666	0.788178	0.908507	-0.379006	1	6	7
chr7:43623620-43623708	STK17A	0.338846	-0.00415049	0.486456	0.16861	-0.0778455	0.0631783	-0.893349	0.642625	NA	NA	-0.301833	-0.139615	-0.504346	-0.0172715	-0.0496414	NA	-0.689625	-0.366382	-0.0175337	-0.159062	-0.414925	NA	0.170577	-0.0902522	-0.147688	0.133645	-0.269211	0.647042	-0.125131	-0.204344	NA	0.158225	NA	4	0	4
chrX:47194024-47198802	UBA1	-0.890212	-0.00898963	-0.0191319	-0.438888	0.125961	NA	NA	0.258058	0.442336	NA	-0.682648	0.0102968	0.186951	-0.0809108	0.0234663	NA	-0.246414	NA	NA	-0.362676	NA	NA	NA	NA	NA	0.680876	0.247976	0.405105	0.7377	NA	0.791073	-0.362165	-0.115793	2	2	4
chr16:67238447-67238902	FHOD1	NA	NA	NA	NA	NA	NA	NA	-0.250206	NA	NA	NA	0.0446372	NA	-0.0282311	NA	NA	-0.0462474	NA	NA	0.0821108	NA	NA	NA	NA	NA	NA	0.115966	NA	0.0701752	NA	NA	NA	NA	2	1	3
chr19:42233383-42234352	GSK3A	NA	NA	NA	NA	NA	NA	NA	NA	NA	NA	NA	NA	NA	-0.00307586	NA	NA	NA	NA	NA	NA	NA	NA	NA	NA	NA	NA	NA	NA	NA	NA	NA	NA	NA	1	0	1
chr1:8422807-8465924	RERE	NA	NA	NA	NA	NA	NA	NA	NA	NA	NA	NA	NA	NA	-0.00976854	NA	NA	NA	NA	NA	NA	NA	NA	NA	NA	NA	NA	NA	NA	NA	NA	NA	NA	NA	1	0	1
chr20:38219768-38222448	KIAA1755	NA	NA	NA	NA	NA	NA	NA	NA	NA	NA	NA	NA	NA	NA	0.0437862	NA	NA	NA	NA	NA	NA	NA	NA	NA	NA	NA	NA	NA	NA	NA	NA	NA	NA	0	1	1
chr9:5066789-5069021	JAK2	NA	NA	NA	NA	NA	NA	NA	0.0413834	NA	NA	NA	NA	NA	-0.136615	NA	NA	NA	NA	NA	NA	NA	NA	NA	NA	NA	NA	NA	NA	NA	NA	NA	NA	NA	0	1	1
chr2:190366895-190369102	INPP1	NA	NA	NA	NA	NA	NA	NA	0.550764	NA	NA	NA	NA	NA	-0.00370671	NA	NA	NA	NA	NA	NA	0.534736	NA	NA	NA	NA	NA	-0.148437	NA	NA	NA	NA	NA	NA	1	0	1
chr17:76473902-76474032	RHBDF2	NA	NA	NA	NA	NA	NA	NA	NA	NA	NA	NA	NA	NA	-0.021548	NA	NA	NA	NA	NA	NA	NA	NA	NA	NA	NA	NA	0.205859	NA	NA	NA	NA	NA	NA	1	0	1
chr9:4833228-4834140	RCL1	NA	NA	NA	NA	NA	NA	NA	NA	NA	NA	NA	NA	NA	-0.0160622	NA	NA	NA	NA	NA	NA	NA	NA	NA	NA	NA	NA	NA	NA	NA	NA	NA	NA	NA	1	0	1
chr6:33573907-33574033	BAK1	-0.00562364	-0.0560085	-0.0394793	NA	-0.465939	0.0274255	-0.488579	NA	-0.233089	NA	NA	0.120906	NA	-0.0888458	-0.296419	NA	-0.063444	NA	-0.843748	NA	-0.156255	0.660389	NA	-0.185989	-0.0820357	0.391537	0.372715	-0.195053	NA	0.436582	NA	0.545112	-0.261391	2	1	3
chr6:157167185-157174007	ARID1B	NA	NA	NA	NA	NA	NA	NA	NA	NA	NA	NA	NA	NA	-0.0377837	NA	NA	NA	NA	NA	NA	NA	NA	NA	NA	NA	NA	NA	NA	NA	NA	NA	NA	NA	1	0	1
chr8:17966473-17966979	PCM1	NA	NA	NA	NA	NA	NA	NA	NA	NA	NA	NA	NA	NA	-0.0392186	NA	NA	NA	NA	NA	NA	NA	NA	NA	NA	NA	NA	NA	NA	NA	NA	NA	NA	NA	1	0	1
chr17:50473806-50473893	ACSF2	NA	NA	NA	NA	NA	NA	NA	-0.803021	NA	NA	NA	-0.170629	NA	-0.00843492	NA	0.5592	NA	NA	NA	NA	NA	NA	NA	NA	NA	NA	NA	NA	NA	NA	NA	NA	NA	1	0	1
chr20:3035710-3035789	PTPRA	NA	NA	NA	NA	NA	NA	NA	NA	NA	NA	NA	NA	NA	-0.0410828	NA	NA	NA	NA	NA	NA	NA	NA	NA	NA	NA	NA	NA	NA	NA	NA	NA	NA	NA	1	0	1
chr7:151381981-151385087	WDR86	NA	NA	NA	NA	NA	NA	NA	NA	NA	NA	NA	NA	NA	NA	-0.411559	NA	NA	NA	NA	-0.135546	NA	NA	NA	NA	NA	NA	NA	NA	0.00568887	NA	NA	-0.0717006	NA	0	1	1
chr17:82036643-82036720	DCXR	NA	-0.474569	0.0162757	-0.353688	0.113511	0.304375	NA	0.871534	0.466687	0.544715	0.202345	-0.0916858	-0.263612	-0.00114344	-0.272024	NA	0.605349	-0.177167	-0.388872	-0.0317573	-0.0272527	NA	NA	-0.363414	-0.491855	0.0253225	-0.0489136	0.438982	NA	NA	0.191584	0.512433	-0.518806	4	2	6
chr3:157157083-157158865	CCNL1	NA	NA	-0.0485071	NA	NA	NA	NA	0.512402	NA	NA	0.737603	0.0590152	-0.334411	-0.0984301	NA	NA	-0.844554	NA	NA	NA	-0.367549	NA	-0.724561	NA	NA	NA	-0.303846	NA	0.827407	NA	NA	NA	NA	1	0	1
chr6:44307394-44310298	AARS2	NA	NA	NA	NA	NA	NA	NA	0.406329	NA	NA	NA	NA	NA	-0.444388	NA	NA	NA	-0.443948	NA	-0.0325182	NA	NA	NA	NA	NA	0.540999	0.168927	-0.456437	NA	NA	NA	NA	NA	1	0	1
chr2:101008273-101010928	TBC1D8	NA	NA	0.590752	NA	0.348219	NA	NA	0.568344	NA	NA	NA	0.064852	-0.0800811	-0.581258	-0.0473388	NA	NA	0.307897	NA	-0.035611	-0.303124	-0.345073	0.126425	NA	NA	NA	0.161968	NA	NA	NA	NA	NA	NA	2	0	2
chr17:18318149-18322616	SMCR8	NA	NA	NA	NA	NA	NA	NA	0.0406421	NA	NA	NA	NA	NA	-0.317482	NA	NA	NA	NA	NA	NA	NA	NA	NA	NA	NA	NA	NA	NA	NA	NA	NA	NA	NA	0	1	1
chr17:44091492-44091699	HDAC5	NA	NA	NA	NA	NA	NA	NA	NA	NA	NA	NA	NA	NA	-0.00013187	NA	NA	NA	NA	NA	NA	NA	NA	NA	NA	NA	NA	NA	NA	NA	NA	NA	NA	NA	1	0	1
chr9:136432586-136432955	INPP5E	NA	-0.510432	NA	0.0281977	-0.503716	NA	NA	0.0594602	0.151491	NA	NA	-0.437338	NA	-0.102695	0.0212724	NA	NA	-0.169627	NA	0.56615	NA	NA	NA	NA	0.679775	NA	-0.673259	0.463187	NA	NA	NA	NA	NA	0	2	2
chr9:34649564-34650368	GALT	NA	0.443324	NA	NA	-0.11736	NA	-0.449601	0.393822	NA	NA	NA	NA	NA	-0.00566467	NA	NA	0.345105	-0.389531	NA	-0.421849	NA	NA	NA	NA	NA	NA	0.0478541	0.382126	NA	NA	NA	NA	NA	1	1	2
chr20:63685872-63687637	RTEL1	0.487127	0.140337	-0.880343	0.38853	0.273005	0.134468	NA	-0.15751	-0.249107	NA	0.829559	0.0916133	-0.213963	-0.325137	-0.0207965	NA	0.092313	-0.14216	-0.27645	-0.127	-0.0235129	0.205209	0.024299	0.242069	-0.123873	0.302905	-0.103578	0.350162	0.165431	0.232942	NA	-0.442655	NA	2	1	3
chr16:2003120-2003615	ZNF598	NA	NA	NA	NA	NA	NA	NA	NA	NA	NA	0.504572	NA	NA	-0.00706538	NA	NA	NA	NA	NA	NA	NA	NA	NA	NA	NA	NA	NA	NA	NA	NA	NA	NA	NA	1	0	1
chr8:65739597-65745406	PDE7A	NA	NA	NA	NA	NA	NA	NA	0.133155	NA	NA	NA	NA	NA	-0.0134122	NA	NA	NA	NA	NA	NA	NA	NA	NA	NA	NA	NA	NA	NA	NA	NA	NA	NA	NA	1	0	1
chr12:56322482-56322614	PAN2	-0.107171	NA	NA	NA	NA	NA	NA	-0.134904	0.160838	NA	NA	0.00493414	NA	-0.23932	0.14061	NA	NA	NA	NA	-0.223287	NA	NA	NA	NA	NA	NA	-0.169093	NA	0.0838038	-0.574081	NA	NA	NA	0	1	1
chr22:25351902-25354595	LRP5L	NA	NA	NA	NA	NA	NA	0.354108	0.657712	NA	NA	NA	NA	NA	-0.0139331	NA	NA	0.0918837	0.0558627	NA	NA	NA	NA	NA	NA	NA	NA	-0.711568	NA	-0.523663	NA	NA	NA	NA	1	0	1
chr11:33348013-33348521	HIPK3	NA	NA	NA	NA	NA	NA	NA	0.446368	NA	NA	NA	NA	NA	-0.0404699	NA	NA	NA	NA	NA	NA	NA	NA	NA	NA	NA	NA	-0.676289	NA	NA	NA	NA	NA	NA	1	0	1
chr10:110919657-110964124	SHOC2	NA	NA	NA	NA	NA	NA	NA	NA	NA	NA	NA	NA	NA	-0.0426528	NA	NA	NA	NA	NA	NA	NA	NA	NA	NA	NA	NA	NA	NA	NA	NA	NA	NA	NA	1	0	1
chr1:943058-943252	SAMD11	NA	NA	NA	NA	NA	NA	NA	NA	NA	NA	NA	NA	NA	NA	0.56026	NA	NA	NA	0.00707028	0.0185871	-0.469132	-0.166054	0.0267703	NA	NA	NA	NA	-0.0755954	0.105964	NA	NA	0.0997534	NA	0	3	3
chr2:53949283-53970542	PSME4	NA	NA	NA	NA	NA	NA	NA	NA	NA	NA	NA	NA	NA	-0.00131883	NA	NA	NA	NA	NA	NA	NA	NA	NA	NA	NA	NA	NA	NA	NA	NA	NA	NA	NA	1	0	1
chr6:70486244-70491033	FAM135A	NA	NA	NA	NA	NA	NA	NA	0.0345866	NA	NA	NA	NA	NA	NA	NA	NA	NA	NA	NA	NA	NA	NA	NA	NA	NA	NA	NA	NA	NA	NA	NA	NA	NA	0	1	1
chr1:150967484-150967663	CERS2	0.740426	-0.151282	NA	-0.276234	0.119692	NA	NA	NA	NA	NA	NA	NA	0.375973	-0.0257904	NA	NA	NA	NA	NA	NA	NA	-0.960499	NA	NA	NA	NA	NA	-0.900421	NA	-0.0843751	NA	NA	NA	1	0	1
chr17:39742716-39742897	GRB7	NA	0.771648	-0.0155296	-0.159952	0.322045	-0.965391	NA	0.212443	NA	0.0976103	0.91989	0.0446616	-0.147455	NA	NA	NA	-0.08556	-0.206776	0.258002	0.454589	-0.612822	NA	0.0142486	0.354028	NA	NA	-0.0675045	-0.440908	0.234447	NA	-0.274293	-0.997488	NA	1	2	3
chr8:43196540-43196947	HGSNAT	NA	NA	-0.296115	-0.297957	0.140156	NA	NA	0.212054	NA	NA	-0.117203	0.00096124	NA	NA	NA	NA	-0.490731	-0.167647	-0.231042	-0.421997	-0.0153623	0.244037	0.00672812	NA	NA	NA	-0.161235	NA	0.908902	NA	NA	NA	NA	1	2	3
chr9:127944684-127944776	FAM102A	0.0859809	-0.35552	NA	0.477112	0.386783	0.260921	0.307862	0.585415	NA	NA	NA	NA	NA	-0.0175643	NA	-0.224894	-0.123896	-0.0467911	NA	-0.0637814	0.843036	NA	0.0945575	-0.421114	NA	0.174312	-0.207441	-0.288514	-0.322246	-0.168179	NA	NA	NA	2	0	2
chr10:101531333-101532294	BTRC	NA	NA	NA	NA	NA	NA	NA	NA	NA	NA	NA	NA	NA	-0.0441251	NA	NA	NA	NA	NA	NA	NA	NA	NA	NA	NA	NA	NA	NA	NA	NA	NA	NA	NA	1	0	1
chr19:35754319-35754392	LIN37	-0.117591	0.400103	-0.040595	0.57821	0.674517	NA	NA	0.740696	0.341769	NA	NA	-0.411765	0.99852	-0.491626	0.439506	NA	NA	-0.287485	NA	NA	NA	NA	NA	NA	-0.271851	NA	-0.527952	NA	NA	NA	-0.265819	0.63051	NA	1	0	1
chr10:68754827-68755369	CCAR1	NA	NA	NA	NA	NA	NA	NA	NA	NA	NA	NA	NA	NA	-0.035514	NA	NA	NA	NA	NA	NA	NA	NA	NA	NA	NA	NA	NA	NA	NA	NA	NA	NA	NA	1	0	1
chr16:4870972-4871154	UBN1	NA	NA	NA	NA	NA	NA	NA	0.152393	NA	NA	NA	NA	NA	-0.0335083	NA	NA	NA	NA	NA	-0.113244	NA	NA	NA	NA	NA	NA	0.265499	NA	NA	NA	NA	NA	NA	1	0	1
chr8:67193602-67195381	CSPP1	NA	NA	-0.178935	NA	0.19737	NA	NA	0.799183	NA	NA	NA	NA	NA	-0.032944	NA	NA	NA	NA	NA	-0.103242	NA	NA	NA	NA	NA	NA	0.0389695	-0.454236	NA	NA	NA	NA	NA	1	1	2
chr1:155966479-155966819	ARHGEF2	NA	NA	NA	NA	NA	NA	NA	NA	0.265957	NA	NA	NA	NA	-0.0213366	NA	NA	NA	NA	NA	0.289288	NA	NA	NA	NA	NA	NA	NA	NA	NA	NA	NA	-0.984294	NA	1	0	1
chr10:29415412-29420490	SVIL-AS1	NA	NA	NA	NA	NA	NA	NA	0.29271	NA	NA	NA	NA	NA	-0.0262587	NA	NA	NA	NA	NA	NA	NA	NA	NA	NA	NA	NA	NA	NA	NA	NA	NA	NA	NA	1	0	1
chr12:38724899-38730282	CPNE8	NA	NA	NA	NA	NA	NA	NA	NA	NA	NA	NA	NA	NA	-0.0260652	NA	NA	NA	NA	NA	NA	NA	NA	NA	NA	NA	NA	NA	NA	NA	NA	NA	NA	NA	1	0	1
chr9:136447015-136447226	SEC16A	NA	NA	NA	NA	NA	NA	NA	NA	NA	NA	NA	NA	NA	-0.00077115	NA	NA	NA	NA	NA	NA	NA	NA	NA	NA	NA	NA	NA	NA	NA	NA	NA	NA	NA	1	0	1
chr16:88625267-88627621	ZC3H18	NA	0.486924	NA	NA	NA	NA	NA	0.313589	0.679144	NA	NA	0.0322035	-0.238895	-0.300712	0.317493	NA	-0.0126102	0.327826	NA	NA	-0.715014	NA	NA	NA	NA	NA	-0.874145	-0.448991	NA	NA	NA	NA	NA	1	1	2
chr15:74800746-74800822	CSK	NA	NA	NA	NA	NA	NA	NA	NA	NA	NA	NA	NA	NA	-0.00259895	NA	NA	NA	NA	NA	NA	NA	NA	NA	NA	NA	NA	NA	NA	NA	NA	NA	NA	NA	1	0	1
chr6:36076608-36100187	MAPK14	NA	NA	NA	NA	NA	NA	NA	NA	NA	NA	NA	NA	NA	-0.00066882	NA	NA	NA	NA	NA	NA	NA	NA	NA	NA	NA	NA	NA	NA	NA	NA	NA	NA	NA	1	0	1
chr5:95906782-95913770	ELL2	NA	NA	NA	NA	NA	NA	NA	-0.465784	NA	NA	NA	NA	NA	-0.0215521	NA	NA	NA	NA	NA	NA	NA	NA	NA	NA	NA	NA	-0.241785	NA	NA	NA	NA	NA	NA	1	0	1
chr7:151240247-151240424	SMARCD3	-0.106153	-0.037792	0.245019	0.581159	-0.467744	0.162752	-0.176767	-0.194811	0.352054	-0.151901	0.244326	0.0138012	0.187446	-0.820525	0.076385	0.117017	-0.373795	-0.0117703	-0.294918	-0.133867	-0.203104	-0.367555	0.00156792	-0.11415	0.406082	0.696187	-0.0786248	-0.536562	0.129484	-0.161853	0.450574	0.0769961	-0.7548	2	2	4
chr7:729847-740818	DNAAF5	NA	NA	NA	NA	NA	NA	NA	NA	NA	NA	NA	NA	NA	-0.00652623	NA	NA	NA	NA	NA	NA	NA	NA	NA	NA	NA	NA	NA	NA	NA	NA	NA	NA	NA	1	0	1
chr8:94958179-94980854	NDUFAF6	NA	NA	NA	NA	NA	NA	NA	NA	NA	NA	NA	NA	NA	-0.0313042	NA	NA	NA	NA	NA	NA	NA	NA	NA	NA	NA	NA	NA	NA	NA	NA	NA	NA	NA	1	0	1
chr5:137985389-137987460	FAM13B	NA	NA	NA	NA	NA	NA	NA	NA	NA	NA	NA	NA	NA	-0.0276668	NA	NA	NA	NA	NA	NA	NA	NA	NA	NA	NA	NA	NA	NA	NA	NA	NA	NA	NA	1	0	1
chr16:1766142-1766219	MAPK8IP3	-0.152267	NA	NA	NA	NA	NA	NA	NA	NA	NA	NA	NA	NA	-0.0353338	NA	NA	NA	NA	NA	-0.0916204	NA	NA	NA	NA	NA	NA	-0.713113	NA	NA	NA	NA	NA	NA	1	0	1
chr2:27617571-27621152	ZNF512	NA	NA	NA	NA	NA	NA	0.999074	-0.636295	NA	NA	NA	NA	NA	-0.0247471	NA	NA	NA	NA	NA	NA	NA	NA	NA	NA	NA	NA	0.55852	NA	NA	NA	NA	NA	NA	1	0	1
chr6:7108060-7176654	RREB1	NA	NA	NA	NA	NA	NA	NA	NA	NA	NA	NA	NA	NA	-0.00076898	NA	NA	NA	NA	NA	NA	NA	NA	NA	NA	NA	NA	NA	NA	NA	NA	NA	NA	NA	1	0	1
chr8:143837755-143838679	NRBP2	NA	-0.662289	-0.037644	-0.475605	0.521834	NA	NA	-0.0551103	-0.804388	-0.721019	-0.188452	0.140211	0.554123	NA	-0.06444	0.176394	-0.153845	-0.248671	0.0503992	-0.275298	-0.487459	0.356315	0.0693989	0.543436	0.0690179	-0.53525	0.48039	-0.602006	0.399377	NA	NA	-0.00341215	0.664828	2	0	2
chr12:50660319-50671185	DIP2B	NA	NA	NA	NA	NA	NA	NA	NA	NA	NA	NA	NA	NA	-0.0287286	NA	NA	NA	NA	NA	NA	NA	NA	NA	NA	NA	NA	NA	NA	NA	NA	NA	NA	NA	1	0	1
chr1:55107430-55110184	USP24	NA	NA	NA	NA	NA	NA	NA	NA	NA	NA	NA	NA	NA	-0.00229048	NA	NA	NA	NA	NA	NA	NA	NA	NA	NA	NA	NA	NA	NA	NA	NA	NA	NA	NA	1	0	1
chr18:62280442-62280645	RELCH	NA	-0.340192	0.712084	-0.436285	-0.549675	NA	NA	0.495263	NA	NA	0.722935	0.352319	NA	-0.284524	NA	NA	-0.0294068	0.343386	NA	0.599825	0.261021	-0.668575	0.0487978	NA	NA	NA	0.157501	NA	-0.343486	0.279755	NA	NA	NA	1	1	2
chr14:24000933-24001032	DHRS4L2	0.820346	0.57612	-0.37669	0.129842	NA	0.283593	0.468229	0.292337	-0.15933	-0.239819	0.515498	0.144313	0.8025	-0.0139244	0.115513	0.205855	0.39012	-0.242712	NA	-0.189172	-0.226629	0.486845	NA	-0.0831089	-0.388088	-0.585313	-0.425863	NA	NA	0.649226	NA	0.276228	NA	1	0	1
chr2:74481086-74481222	CCDC142	NA	NA	NA	NA	NA	NA	NA	-0.810572	NA	NA	NA	NA	NA	-0.0423401	NA	NA	NA	NA	NA	0.867108	NA	NA	NA	NA	NA	NA	-0.584908	NA	NA	NA	NA	NA	NA	1	0	1
chr19:1061888-1062171	ABCA7	NA	NA	NA	-0.41541	NA	NA	0.600984	0.413984	NA	NA	NA	NA	NA	-0.0523141	NA	NA	-0.857537	0.11316	NA	NA	0.0243287	NA	NA	NA	NA	NA	0.0934179	NA	NA	-0.525287	NA	NA	NA	0	1	1
chr3:38006252-38006448	VILL	NA	0.0742175	NA	-0.439213	NA	0.0299157	0.255349	0.691991	NA	NA	NA	NA	NA	-0.0412049	NA	NA	NA	NA	NA	0.0488767	-0.00700026	NA	NA	0.521471	NA	NA	NA	-0.896281	NA	0.405925	NA	0.402123	NA	2	2	4
chr6:147334222-147339178	STXBP5	NA	NA	NA	NA	NA	NA	NA	NA	NA	NA	NA	NA	NA	-0.00042681	NA	NA	NA	NA	NA	NA	NA	NA	NA	NA	NA	NA	NA	NA	NA	NA	NA	NA	NA	1	0	1
chr1:225846932-225847033	TMEM63A	NA	NA	NA	NA	NA	NA	NA	NA	NA	NA	NA	NA	NA	-0.0260427	NA	NA	NA	NA	NA	NA	NA	NA	NA	NA	NA	NA	NA	NA	NA	NA	NA	NA	NA	1	0	1
chr13:20788616-20790461	XPO4	NA	NA	NA	NA	NA	NA	NA	0.508441	NA	NA	NA	NA	NA	-0.0135108	NA	NA	NA	NA	NA	NA	NA	NA	NA	NA	NA	NA	-0.472255	NA	NA	NA	NA	NA	NA	1	0	1
chr9:439388-441285	DOCK8	NA	NA	NA	NA	NA	NA	NA	NA	NA	NA	NA	NA	NA	-0.0155178	NA	NA	NA	NA	NA	NA	NA	NA	NA	NA	NA	NA	NA	NA	NA	NA	NA	NA	NA	1	0	1
chr5:179766741-179768849	MAML1	NA	NA	NA	NA	NA	NA	NA	NA	NA	NA	NA	NA	NA	-0.00125159	NA	NA	NA	NA	NA	NA	NA	NA	NA	NA	NA	NA	NA	NA	NA	NA	NA	NA	NA	1	0	1
chr5:179618323-179619268	HNRNPH1	-0.00151052	-0.00100421	-0.105932	0.17797	-0.461102	0.245854	0.0705853	-0.60836	-0.446919	0.0533569	-0.0999092	0.0254643	0.206016	-0.407276	0.46078	-0.236997	0.342378	-0.143633	-0.162132	-0.265201	-0.142805	-0.374843	0.194073	0.102438	-0.0923381	0.730138	0.832661	-0.596463	0.201331	0.508025	-0.25416	0.0816895	0.548551	2	1	3
chr3:52248237-52248334	PPM1M	NA	-0.00524042	0.242117	-0.441157	NA	NA	0.269574	-0.147219	0.591119	NA	NA	0.108667	-0.585847	-0.070826	-0.0918701	NA	-0.247455	-0.143142	0.356829	-0.69295	-0.222398	NA	NA	NA	0.385868	0.533609	0.881233	0.575445	0.708131	0.57235	NA	NA	NA	1	0	1
chr2:233529512-233533478	USP40	NA	NA	NA	NA	NA	NA	NA	0.410711	NA	NA	NA	NA	NA	-0.0484293	NA	NA	NA	NA	NA	NA	NA	NA	NA	NA	NA	NA	NA	NA	NA	NA	NA	NA	NA	1	0	1
chr15:50586488-50589591	TRPM7	NA	NA	NA	NA	NA	NA	NA	NA	NA	NA	NA	NA	NA	-0.0287277	NA	NA	NA	NA	NA	NA	NA	NA	NA	NA	NA	NA	NA	NA	NA	NA	NA	NA	NA	1	0	1
chr7:112461916-112462000	IFRD1	NA	NA	NA	NA	NA	NA	NA	NA	NA	NA	NA	NA	NA	-0.00288587	NA	NA	NA	NA	NA	NA	NA	NA	NA	NA	NA	NA	NA	NA	NA	NA	NA	NA	NA	1	0	1
chr19:10110866-10110944	PPAN-P2RY11	NA	NA	NA	NA	NA	NA	NA	NA	NA	NA	NA	NA	NA	-0.0382278	NA	NA	NA	NA	NA	NA	NA	NA	NA	NA	NA	NA	NA	NA	NA	NA	NA	NA	NA	1	0	1
chr11:70419856-70420399	CTTN	-0.711322	-0.0103369	NA	0.508445	0.35399	0.00903342	NA	0.690472	-0.627633	NA	NA	0.00036487	0.195098	NA	-0.530277	NA	-0.247197	0.641667	NA	-0.489529	-0.420065	-0.237899	NA	-0.243072	NA	0.592602	-0.26253	-0.231057	-0.740879	NA	-0.494212	0.175524	NA	1	2	3
chr5:141577591-141578224	DIAPH1	NA	NA	NA	NA	NA	NA	NA	NA	NA	NA	NA	NA	NA	-0.00340796	NA	NA	NA	NA	NA	NA	NA	NA	NA	NA	NA	NA	NA	NA	NA	NA	NA	NA	NA	1	0	1
chr5:94708609-94710817	MCTP1	NA	NA	NA	NA	NA	NA	NA	NA	NA	NA	NA	NA	NA	-0.0231093	NA	NA	NA	NA	NA	NA	NA	NA	NA	NA	NA	NA	NA	NA	NA	NA	NA	NA	NA	1	0	1
chr10:102398864-102399287	NFKB2	NA	-0.038097	-0.252567	-0.314523	0.275153	0.186121	-0.678068	0.520944	NA	0.290988	NA	0.00419615	-0.0399654	-0.338228	NA	0.341869	-0.383077	-0.568656	-0.711058	-0.176093	0.594819	NA	-0.411997	NA	0.154209	NA	0.0737262	-0.0576423	-0.336652	-0.263729	NA	-0.244118	NA	2	1	3
chr2:85599317-85599524	TMEM150A	NA	NA	NA	NA	NA	NA	NA	-0.123588	-0.567723	NA	NA	0.032704	-0.229979	-0.0872561	-0.297028	0.188841	-0.572069	NA	NA	NA	NA	NA	NA	NA	NA	0.0509524	-0.37992	-0.679509	NA	NA	NA	NA	NA	0	1	1
chr20:35740597-35740823	RBM39	0.37136	-0.0030879	0.297367	NA	0.0848194	NA	NA	0.557205	NA	NA	NA	0.00340986	-0.223726	-0.157799	0.913559	-0.0905897	0.18843	NA	NA	-0.368007	0.250731	0.390595	NA	NA	NA	0.698795	-0.2317	NA	-0.711773	-0.28821	-0.108376	NA	0.660027	1	1	2
chr22:50197995-50198074	TRABD	-0.121751	-0.0726884	-0.261056	-0.510942	-0.740347	0.124106	-0.051458	0.320904	0.525023	-0.0444715	0.281865	0.0413821	0.448125	-0.0969848	0.0353077	0.143776	-0.0534225	0.468619	0.196479	0.0851442	-0.116368	0.364485	0.0592058	-0.346668	-0.513609	0.784952	0.270574	-0.77957	0.134406	-0.304728	0.402762	0.689365	0.480817	1	2	3
chr1:236542787-236543559	LGALS8	0.271176	-0.00392633	-0.00114629	0.415765	0.781199	0.0207682	0.454252	0.269951	-0.408741	-0.0674375	0.579636	0.0187531	-0.650052	-0.0166164	-0.0476899	0.392146	0.581157	0.919995	-0.315109	-0.81844	-0.57482	0.354643	0.00367607	-0.0734747	0.0419891	0.398983	-0.853154	-0.401331	0.0733267	-0.172849	0.653046	-0.10862	-0.214197	4	4	8
chr6:30585343-30585557	ABCF1	NA	0.205634	NA	NA	NA	NA	NA	NA	NA	NA	NA	0.00043408	NA	-0.106574	NA	NA	NA	NA	NA	NA	NA	NA	NA	NA	NA	NA	NA	NA	NA	NA	NA	NA	NA	0	1	1
chr1:113970197-113971823	HIPK1	NA	NA	NA	NA	NA	NA	NA	NA	NA	NA	NA	NA	NA	-0.00614114	NA	NA	NA	NA	NA	NA	NA	NA	NA	NA	NA	NA	NA	NA	NA	NA	NA	NA	NA	1	0	1
chr20:64076954-64079293	RGS19	NA	NA	NA	NA	NA	NA	0.410102	NA	NA	NA	NA	NA	NA	-0.0327917	NA	NA	NA	NA	NA	NA	NA	NA	NA	NA	NA	NA	NA	NA	NA	NA	NA	NA	NA	1	0	1
chr2:9490518-9491100	ADAM17	NA	-0.0227606	-0.265397	-0.029327	0.102289	NA	NA	0.232442	NA	NA	NA	0.205509	-0.0183743	-0.0135374	-0.0316992	NA	-0.157927	-0.165892	-0.00545241	-0.478083	-0.172765	0.871028	NA	NA	NA	NA	0.24977	0.667977	0.424031	NA	NA	-0.176607	NA	6	0	6
chr16:30765499-30766162	RNF40	NA	NA	NA	NA	NA	NA	NA	NA	NA	NA	NA	NA	NA	-0.00067565	NA	NA	NA	NA	NA	NA	NA	NA	NA	NA	NA	NA	NA	NA	NA	NA	NA	NA	NA	1	0	1
chr8:144514362-144514441	RECQL4	NA	-0.0828817	-0.0910488	0.18724	0.999236	0.130406	-0.541061	0.584422	0.658041	NA	NA	NA	NA	-0.63194	NA	NA	-0.540666	0.419016	NA	0.259244	NA	NA	NA	-0.336374	NA	-0.253215	0.500169	-0.353203	NA	NA	NA	-0.0114237	NA	1	0	1
chr2:27583716-27598066	ZNF512	NA	NA	NA	NA	NA	NA	NA	-0.347869	NA	NA	NA	NA	NA	-0.0461647	NA	NA	NA	NA	NA	NA	NA	NA	NA	NA	NA	NA	NA	NA	NA	NA	NA	NA	NA	1	0	1
chr12:116988869-117010322	FBXW8	NA	NA	NA	NA	NA	NA	NA	NA	NA	NA	NA	NA	NA	-0.0163254	NA	NA	NA	NA	NA	NA	NA	NA	NA	NA	NA	NA	NA	NA	NA	NA	NA	NA	NA	1	0	1
chr2:189754064-189754140	OSGEPL1	NA	NA	0.219558	NA	0.353279	NA	NA	0.0376039	-0.257776	NA	NA	-0.530505	-0.171393	0.654886	-0.121589	NA	NA	NA	NA	0.0899413	NA	NA	NA	NA	NA	NA	0.346271	NA	-0.175837	-0.29249	NA	-0.610076	NA	0	1	1
chr5:61538971-61539595	ZSWIM6	NA	NA	NA	NA	NA	NA	NA	NA	NA	NA	NA	NA	NA	-0.00363846	NA	NA	NA	NA	NA	NA	NA	NA	NA	NA	NA	NA	NA	NA	NA	NA	NA	NA	NA	1	0	1
chr7:70786038-70787208	AUTS2	NA	NA	-0.0650442	NA	NA	NA	NA	0.38215	NA	NA	NA	0.00196661	NA	NA	NA	NA	NA	-0.0953699	NA	-0.226642	NA	NA	NA	NA	NA	NA	0.221085	NA	NA	NA	NA	NA	NA	0	1	1
chr11:117182105-117182518	SIDT2	NA	NA	NA	NA	NA	NA	NA	NA	NA	NA	NA	NA	NA	-0.00247813	NA	NA	NA	NA	NA	NA	NA	NA	NA	NA	NA	NA	NA	NA	NA	NA	NA	NA	NA	1	0	1
chr7:38745613-38752175	VPS41	NA	NA	NA	NA	NA	NA	NA	0.707263	NA	NA	NA	0.0225169	0.455249	-0.0217401	NA	NA	NA	NA	NA	NA	NA	NA	NA	NA	NA	0.873094	-0.206435	-0.512443	NA	NA	NA	NA	NA	1	1	2
chr20:3218632-3221840	ITPA	NA	-0.0101199	-0.00536951	NA	0.595147	NA	NA	0.740754	-0.372872	NA	NA	0.0515498	0.138615	-0.0276831	0.591324	NA	-0.137595	-0.542137	NA	-0.893856	NA	NA	NA	NA	NA	NA	0.788076	NA	NA	NA	NA	NA	-0.0495035	4	0	4
chr6:136377868-136383670	MAP7	NA	NA	NA	NA	NA	NA	NA	NA	NA	NA	NA	NA	NA	-0.0150167	NA	NA	NA	NA	NA	NA	NA	NA	NA	NA	NA	NA	NA	NA	NA	NA	NA	NA	NA	1	0	1
chr17:42955972-42956203	AARSD1	NA	-0.195849	NA	NA	-0.424786	0.211615	NA	0.26906	-0.547692	NA	NA	0.00514981	NA	-0.298951	NA	NA	-0.067445	0.0990144	0.0942929	-0.248788	0.160645	NA	NA	NA	NA	NA	0.471278	-0.174036	NA	NA	NA	NA	NA	0	1	1
chr12:132571524-132572287	FBRSL1	-0.059517	-0.127318	-0.237192	0.562475	0.240738	0.515112	0.194221	0.408032	-0.591042	-0.124143	NA	0.0117658	0.269733	-0.0735882	0.167208	NA	-0.202815	-0.0463613	0.157207	0.542026	-0.0941435	0.491229	0.212875	-0.289306	-0.893713	-0.53971	0.662506	-0.202299	0.185893	-0.880264	-0.258484	0.08615	-0.565464	1	1	2
chr18:45917819-45922340	EPG5	NA	NA	NA	NA	NA	NA	NA	NA	NA	NA	NA	NA	NA	-0.0268244	NA	NA	NA	NA	NA	NA	NA	NA	NA	NA	NA	NA	NA	NA	NA	NA	NA	NA	NA	1	0	1
chr1:150464727-150470560	RPRD2	NA	NA	NA	NA	NA	NA	NA	NA	NA	NA	NA	NA	NA	-0.00575135	NA	NA	NA	NA	NA	NA	NA	NA	NA	NA	NA	NA	NA	NA	NA	NA	NA	NA	NA	1	0	1
chr11:134259084-134259607	ACAD8	NA	NA	NA	NA	NA	NA	NA	0.69166	NA	NA	NA	NA	NA	-0.0359257	0.787024	NA	-0.0333423	NA	NA	NA	NA	0.359009	-0.176883	NA	NA	NA	0.87323	NA	0.471754	NA	NA	NA	NA	2	0	2
chr16:67170574-67171151	NOL3	NA	NA	NA	-0.268191	-0.402296	NA	NA	0.161007	NA	NA	NA	0.0375869	0.262853	NA	NA	NA	0.867567	NA	-0.755476	NA	0.0133094	0.584068	0.213527	NA	NA	NA	NA	NA	NA	NA	NA	NA	-0.589503	0	2	2
chr6:37171031-37171124	PIM1	NA	-0.291765	NA	0.531481	NA	NA	NA	0.846358	0.273663	NA	NA	0.248026	-0.0483094	-0.391838	NA	NA	-0.584339	0.745494	-0.169332	0.461522	-0.203791	NA	NA	NA	NA	NA	-0.205724	-0.326909	NA	-0.604522	NA	NA	NA	1	0	1
chr17:75592541-75592678	MYO15B	NA	NA	NA	NA	NA	NA	NA	0.00539489	NA	NA	NA	NA	NA	0.507099	NA	NA	NA	NA	NA	-0.33599	NA	NA	NA	NA	NA	NA	NA	NA	NA	NA	NA	NA	NA	0	1	1
chr7:149262357-149266334	ZNF783	NA	NA	NA	NA	NA	NA	NA	0.0706106	NA	NA	NA	NA	NA	-0.148645	NA	NA	NA	NA	NA	-0.00112131	NA	NA	NA	NA	NA	NA	NA	NA	NA	NA	NA	NA	NA	1	0	1
chr21:33569087-33573307	SON	-0.790417	-0.120651	NA	NA	-0.279933	NA	NA	-0.355047	0.533658	NA	-0.403816	-0.0244054	-0.047976	-0.940859	0.136275	NA	0.0852908	NA	-0.933109	0.366722	-0.376988	-0.30322	NA	NA	-0.447662	0.393111	0.18758	NA	NA	NA	NA	NA	-0.513129	2	0	2
chr14:91473370-91475810	PPP4R3A	NA	NA	-0.0206592	-0.402291	NA	NA	NA	0.527943	NA	NA	NA	0.00349477	NA	-0.0326472	NA	NA	-0.124342	-0.337236	NA	0.833436	0.801806	NA	0.0149596	NA	NA	NA	0.257729	-0.340638	0.168326	-0.1027	NA	NA	NA	2	2	4
chr11:77353599-77355667	PAK1	NA	NA	NA	NA	NA	NA	NA	NA	NA	NA	NA	NA	NA	-0.0086561	NA	NA	NA	NA	NA	NA	NA	NA	NA	NA	NA	NA	NA	NA	NA	NA	NA	NA	NA	1	0	1
chr16:30756520-30756589	PHKG2	-0.471805	-0.181355	-0.624454	0.695087	-0.723935	-0.481536	-0.305507	0.307004	0.496073	-0.375487	0.742743	0.00047766	0.220838	-0.00044819	5.724e-05	0.08027	0.296368	-0.191128	0.0557926	0.0695993	-0.103299	0.222715	0.00609076	-0.0838019	0.110272	0.0433662	-0.0995399	-0.424184	0.264409	-0.360496	-0.335701	-0.645557	0.0939789	1	4	5
chr17:5426299-5428070	RPAIN	NA	-0.26507	-0.0293556	NA	-0.382843	-0.566922	0.413959	0.428626	-0.264798	NA	NA	0.0180141	0.401175	-0.0313815	-0.0703059	NA	-0.397425	0.730715	0.232044	0.064122	0.00287605	NA	NA	-0.0442937	-0.663694	NA	0.298176	-0.699461	NA	-0.236622	NA	0.728082	0.416594	3	2	5
chr6:31979553-31980450	STK19	-0.166227	-0.0916633	-0.0002653	-0.388021	-0.283159	0.760211	0.327494	0.763495	-0.496212	-0.618902	0.614531	0.0735851	-0.10492	-0.183283	-0.311325	0.0844704	0.276117	-0.60743	0.475568	-0.14159	-0.00484743	-0.594471	0.0377694	-0.728375	0.0452126	-0.156068	0.896427	-0.505059	0.126591	0.115449	0.267753	0.174348	0.725457	2	2	4
chr19:5667450-5667819	SAFB	NA	NA	NA	NA	NA	NA	NA	NA	NA	NA	NA	0.0482752	NA	-0.0125461	NA	NA	NA	NA	NA	NA	NA	NA	NA	NA	NA	NA	NA	NA	NA	NA	NA	NA	NA	1	1	2
chr2:201011472-201016990	FAM126B	NA	NA	NA	NA	NA	NA	NA	0.691566	NA	NA	NA	NA	NA	-0.0328012	NA	NA	NA	NA	NA	NA	NA	NA	NA	NA	NA	NA	NA	NA	NA	NA	NA	NA	NA	1	0	1
chr2:11819598-11820410	LPIN1	NA	NA	NA	NA	NA	NA	NA	-0.147836	NA	NA	NA	NA	NA	-0.00393564	NA	NA	NA	NA	NA	NA	NA	NA	NA	NA	NA	NA	NA	NA	NA	NA	NA	NA	NA	1	0	1
chr7:1482707-1483741	INTS1	0.111192	-3.195e-05	0.661292	-0.500205	0.770599	0.00174718	0.12413	0.15077	0.652125	NA	-0.464175	0.183957	0.446797	-0.00700173	-0.552299	NA	-0.0967865	-0.261783	-0.196396	-0.146013	-0.214661	0.154606	0.111452	0.348641	-0.831824	0.449518	0.395473	-0.173885	-0.304572	-0.431651	NA	-0.331101	-0.433686	2	1	3
chr14:76173625-76176622	GPATCH2L	NA	NA	NA	NA	NA	NA	NA	0.373502	NA	NA	-0.998246	NA	NA	-0.00700641	NA	NA	NA	0.325548	NA	NA	NA	NA	NA	NA	NA	NA	-0.347751	NA	NA	NA	NA	NA	NA	1	0	1
chr8:123810351-123812518	FAM91A1	NA	-0.017004	-0.367133	0.927254	0.37396	0.0238944	0.793655	-0.803333	-0.243077	-0.126156	0.248321	-0.0715748	-0.615868	-0.16876	0.00016689	-0.448373	-0.0480118	0.437661	-0.430802	-0.550618	-0.0618769	-0.321644	0.068046	0.195403	-0.0280508	-0.247342	0.0817275	0.686878	0.366853	NA	NA	0.237036	NA	3	2	5
chr5:177367557-177367713	RGS14	NA	NA	NA	-0.356745	NA	NA	NA	0.0696036	NA	NA	NA	0.0201904	NA	-0.0161768	NA	NA	NA	NA	NA	-0.775625	NA	NA	NA	NA	NA	NA	-0.691124	NA	NA	0.19022	NA	NA	NA	1	1	2
chr19:17338255-17338364	GTPBP3	NA	NA	NA	NA	NA	NA	NA	-0.611865	0.52846	NA	NA	NA	NA	0.740301	NA	NA	NA	-0.0244354	NA	-0.00179945	NA	NA	NA	NA	NA	NA	-0.331089	0.857815	NA	NA	NA	NA	NA	2	0	2
chr2:237772198-237772865	LRRFIP1	NA	-0.113443	-0.47503	0.792353	0.352028	NA	NA	0.951498	NA	NA	NA	0.00055591	-0.536366	-0.0509668	NA	NA	0.12155	-0.44139	-0.0568398	0.950262	0.250351	NA	NA	NA	NA	NA	-0.196884	NA	0.37893	-0.551778	NA	0.29563	NA	0	1	1
chr11:119131646-119131829	HINFP	NA	NA	NA	NA	NA	NA	NA	0.0382076	-0.401354	NA	NA	NA	NA	-0.308619	NA	NA	NA	NA	NA	NA	NA	NA	NA	NA	NA	NA	0.0344369	NA	NA	NA	NA	NA	NA	0	2	2
chr3:195308837-195320700	ACAP2	NA	NA	NA	NA	NA	NA	NA	0.461476	NA	NA	NA	NA	NA	-0.0454858	NA	NA	NA	NA	NA	NA	NA	NA	NA	NA	NA	NA	NA	NA	NA	NA	NA	NA	NA	1	0	1
chr17:4894093-4894173	MINK1	0.125754	-0.182831	0.693309	0.274344	0.676799	0.0511255	-0.933161	-0.130802	NA	0.498146	NA	0.00643052	-0.0482073	-0.0752619	NA	NA	-0.506637	0.485993	NA	-0.161731	-0.540375	NA	0.108846	0.168521	NA	0.65686	0.174405	-0.178316	-0.0829011	-0.305317	-0.153573	NA	NA	1	1	2
chr6:167913423-167914167	AFDN	NA	NA	-0.165249	NA	0.255021	NA	NA	0.0665034	NA	NA	NA	0.00014847	NA	NA	NA	NA	-0.633545	0.125895	-0.789208	NA	0.327237	NA	NA	NA	NA	NA	0.263547	NA	-0.424303	NA	NA	NA	NA	0	1	1
chr3:10142187-10146513	VHL	NA	NA	NA	NA	NA	NA	NA	NA	NA	NA	NA	NA	NA	-0.0209047	NA	NA	NA	NA	NA	NA	NA	NA	NA	NA	NA	NA	NA	NA	NA	NA	NA	NA	NA	1	0	1
chr2:174568073-174571675	WIPF1	NA	NA	NA	NA	NA	NA	NA	0.298638	NA	NA	NA	NA	NA	-0.0265159	NA	NA	NA	NA	NA	NA	NA	NA	NA	NA	NA	NA	NA	NA	NA	NA	NA	NA	NA	1	0	1
chr20:62798668-62798974	MRGBP	0.629012	-0.105796	-0.16042	-0.550886	0.562065	0.0260728	0.25244	-0.420091	-0.578564	-0.0265462	-0.414937	-0.217237	-0.0751909	-0.652465	-0.107789	-0.0623141	0.171101	-0.351134	-0.0084274	-0.739882	-0.0114647	-0.207899	0.0163171	-0.662952	-0.351321	-0.731702	0.39593	-0.500656	0.178254	0.861111	-0.365352	0.0984904	-0.10258	3	2	5
chr19:3547547-3547847	MFSD12	NA	NA	NA	NA	NA	NA	NA	NA	NA	NA	NA	NA	NA	-2.444e-05	NA	NA	NA	NA	NA	NA	NA	NA	NA	NA	NA	NA	NA	NA	NA	NA	NA	NA	NA	1	0	1
chr3:47004590-47004971	NBEAL2	0.181039	-0.0289685	-0.0484433	-0.169855	0.621476	0.589252	0.188674	0.590414	-0.250416	-0.57813	-0.795421	0.0012305	0.201641	0.905465	0.206365	-0.0418642	-0.399513	0.608459	-0.252288	-0.0816357	-0.150576	-0.299567	0.148536	0.051461	0.454408	0.219255	-0.536503	-0.21061	0.460838	0.473446	0.57148	0.0149806	-0.295049	3	2	5
chr6:109447440-109447680	MICAL1	NA	-0.0401897	-0.00182854	0.284434	0.0979656	0.0246709	0.0389836	0.55273	0.158747	-0.662018	0.342525	0.0946268	-0.397011	-0.0542336	-0.314214	NA	-0.365795	-0.21453	-0.278266	-0.167125	-0.218429	0.161973	0.190897	0.0273205	0.0555087	0.593779	-0.554912	-0.575921	-0.685397	-0.457052	-0.348254	0.178682	-0.165715	2	3	5
chr11:65624581-65624924	PCNX3	NA	NA	NA	NA	NA	NA	NA	NA	NA	NA	NA	NA	NA	-0.0190637	NA	NA	NA	NA	NA	NA	NA	NA	NA	NA	NA	NA	NA	NA	NA	NA	NA	NA	NA	1	0	1
chr12:440742-440843	CCDC77	NA	NA	NA	NA	NA	NA	NA	0.0164773	NA	NA	NA	NA	NA	-0.0591809	NA	NA	NA	NA	NA	0.093039	NA	NA	NA	NA	NA	NA	NA	-0.789604	NA	NA	NA	NA	NA	0	1	1
chr14:60249677-60282683	PPM1A	NA	NA	NA	NA	NA	NA	NA	NA	NA	NA	NA	NA	NA	-0.0246682	NA	NA	NA	NA	NA	NA	NA	NA	NA	NA	NA	NA	NA	NA	NA	NA	NA	NA	NA	1	0	1
chr12:27317453-27317895	STK38L	NA	NA	NA	NA	NA	NA	NA	0.391775	NA	NA	NA	NA	NA	-0.0372761	NA	NA	NA	-0.345618	NA	-0.372634	-0.596553	NA	NA	NA	NA	NA	-0.616384	NA	NA	NA	NA	NA	NA	1	0	1
chr1:44804024-44804162	PLK3	NA	NA	NA	NA	NA	NA	-0.0524126	0.0231206	NA	NA	NA	0.835825	NA	-0.0360386	NA	NA	NA	NA	-0.473205	-0.273199	-0.557417	NA	NA	NA	NA	NA	0.22927	NA	0.27795	NA	NA	NA	NA	1	1	2
chr12:131941983-131943538	PUS1	NA	NA	NA	NA	NA	NA	NA	0.976755	NA	NA	NA	NA	NA	-0.00123447	NA	NA	NA	NA	NA	0.79311	NA	NA	NA	NA	NA	NA	-0.265216	NA	NA	NA	NA	NA	NA	1	0	1
chr9:136443900-136445051	SEC16A	NA	-0.0372557	NA	NA	-0.435121	NA	NA	NA	-0.291459	NA	NA	0.369011	NA	-0.174217	0.600656	NA	0.845256	-0.10632	NA	NA	-0.235927	0.819833	NA	NA	NA	NA	NA	0.430283	NA	NA	NA	NA	NA	1	0	1
chr16:89722834-89723136	ZNF276	NA	-0.124576	NA	-0.187433	NA	NA	0.795987	0.709133	-0.405196	-0.0488704	0.612746	-0.207242	0.127425	-0.101074	-0.0002606	NA	-0.551512	0.032487	0.578449	-0.0457945	0.410144	0.860326	NA	NA	NA	-0.0694323	-0.0496411	NA	-0.712764	0.153823	NA	NA	0.117344	4	1	5
chr16:57457015-57458245	COQ9	NA	-0.00398754	-0.0429822	0.113368	-0.322785	0.300086	0.276281	-0.735675	-0.607604	NA	NA	0.0277143	0.159051	-0.610865	-0.0442743	NA	-0.1532	-0.434761	NA	0.562517	-0.351852	0.280818	NA	0.352389	NA	0.191423	0.664321	-0.593654	0.133641	-0.267476	NA	-0.84161	NA	3	1	4
chr2:109544324-109546049	SEPTIN10	0.533376	0.147611	-0.258156	-0.0839404	-0.762131	-0.266935	NA	-0.717688	0.169494	-0.00028607	-0.320179	-0.170279	-0.0960061	NA	-0.124313	-0.626827	-0.0168571	-0.586623	-0.129052	-0.250612	-0.0783887	0.247344	-0.547007	0.445212	0.0611227	-0.23411	-0.137972	0.955591	0.237191	0.400316	0.131345	0.851757	0.0552024	2	0	2
chr14:64738224-64738741	PLEKHG3	NA	NA	NA	NA	NA	NA	NA	-0.288181	NA	NA	NA	0.00895298	-0.157593	NA	-0.656699	NA	NA	NA	-0.24436	-0.105057	NA	NA	NA	NA	NA	0.265949	NA	-0.966439	NA	NA	NA	NA	0.468508	0	1	1
chr2:37241791-37242634	NDUFAF7	NA	NA	-0.357467	0.484345	NA	NA	0.118361	0.487375	0.352639	NA	NA	0.471169	-0.325128	-0.160602	0.0142039	NA	-0.412999	-0.274002	0.363427	-0.330306	0.124797	0.372858	NA	NA	NA	-0.781493	0.53603	-0.132471	0.675165	0.743571	NA	-0.143423	NA	0	1	1
chr17:4675362-4675796	PELP1	NA	-0.477128	-0.0275786	-0.438641	0.85651	NA	NA	-0.639563	-0.262993	NA	NA	0.137855	-0.36035	-0.00225871	NA	NA	0.311262	0.63013	0.281798	NA	0.192964	NA	NA	NA	NA	0.723529	0.102675	NA	0.945067	0.195103	NA	-0.410425	NA	2	0	2
chr9:137431341-137433028	NOXA1	NA	NA	NA	-0.100272	-0.0404147	-0.298281	NA	0.548509	0.0913204	NA	0.185789	NA	0.0597591	NA	0.363645	NA	0.49368	NA	NA	0.805533	-0.829895	0.641852	0.107554	-0.481543	NA	NA	-0.585721	NA	NA	0.245808	0.0859952	NA	NA	1	0	1
chr2:61295032-61295167	USP34	NA	NA	NA	NA	NA	NA	NA	NA	NA	NA	NA	NA	NA	-0.00726657	NA	NA	NA	NA	NA	NA	NA	NA	NA	NA	NA	NA	NA	NA	NA	NA	NA	NA	NA	1	0	1
chr10:98429642-98429790	HPS1	0.182997	-0.403391	-0.328446	-0.587517	0.25299	0.100935	0.286046	0.305639	-0.441093	-0.298082	0.756863	0.00049216	0.0501487	-0.0886555	-0.351021	-0.549577	0.0247092	-0.779807	-0.232715	NA	-0.0575459	-0.588098	0.0456188	-0.55054	0.885613	0.0637018	NA	0.503164	-0.549282	0.272341	-0.866	0.195899	0.182334	0	3	3
chr19:38405635-38406909	FAM98C	0.569153	-0.0526117	-0.0102814	0.104733	-0.585878	0.15782	0.262257	0.0439056	-0.565852	NA	NA	0.00034673	0.329474	-0.00282321	0.344748	NA	0.597629	0.277991	0.330431	-0.124762	-0.250145	0.344749	0.0114502	-0.029665	0.0398315	0.510401	0.722874	-0.859398	-0.22116	-0.510146	0.360079	-0.251343	-0.225424	3	4	7
chr7:1530898-1539148	MAFK	NA	NA	NA	NA	0.733365	NA	NA	0.104412	NA	NA	-0.650749	-0.291965	NA	-0.0512673	NA	NA	-0.0104633	NA	-0.253671	NA	0.152633	NA	0.0734848	NA	NA	NA	0.446958	NA	NA	NA	NA	NA	NA	1	0	1
chr21:46658920-46660832	PRMT2	-0.709026	-0.0593985	0.0476063	-0.0649215	0.0693844	0.531545	0.419504	0.0241728	0.0878606	0.190002	-0.413348	0.0117871	-0.802284	-0.525173	0.740912	-0.0004613	-0.258746	0.531356	0.107177	0.72921	-0.0497106	-0.286458	0.0378414	0.775718	-0.30682	0.0928602	0.868628	-0.0408601	-0.532007	0.73531	-0.38187	0.307955	0.063166	3	4	7
chr2:206790686-206791682	FASTKD2	NA	-0.0247868	NA	NA	-0.679779	NA	NA	-0.949419	NA	NA	NA	0.0532084	-0.22188	0.769803	-0.179279	NA	-0.8091	0.229834	NA	0.442418	-0.0662046	-0.790101	NA	NA	0.592518	-0.0273918	-0.601927	NA	-0.191033	NA	NA	NA	NA	2	0	2
chr3:105550259-105552143	ALCAM	NA	NA	NA	NA	NA	NA	NA	NA	NA	NA	NA	NA	NA	-0.0111887	NA	NA	NA	NA	NA	NA	NA	NA	NA	NA	NA	NA	NA	NA	NA	NA	NA	NA	NA	1	0	1
chr17:27577639-27582645	KSR1	NA	NA	NA	NA	NA	NA	NA	0.102309	NA	NA	NA	NA	NA	-0.0287475	NA	NA	NA	NA	NA	NA	NA	NA	NA	NA	NA	NA	NA	NA	NA	NA	NA	NA	NA	1	0	1
chr11:65572960-65573401	FAM89B	NA	NA	NA	NA	NA	NA	NA	NA	NA	NA	NA	NA	NA	-0.00037598	NA	NA	NA	NA	NA	NA	NA	NA	NA	NA	NA	NA	NA	NA	NA	NA	NA	NA	NA	1	0	1
chr10:128047683-128047763	PTPRE	NA	NA	NA	NA	NA	NA	NA	0.00447783	NA	NA	NA	NA	NA	-0.323317	NA	NA	NA	NA	NA	NA	NA	NA	NA	NA	NA	NA	NA	NA	NA	NA	NA	NA	NA	0	1	1
chr10:97738674-97743093	ZFYVE27	NA	NA	NA	NA	NA	NA	NA	0.201376	NA	NA	NA	NA	NA	-0.0176423	NA	NA	NA	NA	NA	NA	NA	NA	NA	NA	NA	NA	0.417994	NA	NA	NA	NA	NA	NA	1	0	1
chr1:155668777-155670319	YY1AP1	NA	NA	NA	NA	NA	NA	NA	NA	NA	NA	NA	NA	NA	-0.00040765	NA	NA	NA	NA	NA	NA	NA	NA	NA	NA	NA	NA	NA	NA	NA	NA	NA	NA	NA	1	0	1
chr22:41168599-41168720	EP300	NA	NA	NA	NA	NA	NA	NA	NA	NA	NA	NA	NA	NA	-0.0452698	NA	NA	NA	NA	NA	NA	NA	NA	NA	NA	NA	NA	NA	NA	NA	NA	NA	NA	NA	1	0	1
chr10:101792943-101793912	OGA	-0.227992	-0.150776	-0.11462	0.342212	-0.895861	0.00172533	-0.725422	-0.279324	-0.293805	-0.305934	-0.199586	0.00850462	-0.343221	-0.492148	0.334771	0.695256	0.476539	0.270427	0.0716073	-0.63142	-0.606832	0.508036	0.0398066	-0.129673	-0.514651	-0.182473	0.574651	0.412919	0.358768	0.325425	0.457431	-0.378498	0.966312	0	3	3
chr8:143380783-143381267	RHPN1	NA	0.247284	-0.535253	0.0161602	NA	0.425428	NA	0.113396	-0.554345	NA	NA	0.0895794	0.057089	-0.0208864	0.123101	NA	0.237236	0.0914742	0.244315	0.661805	-0.475457	NA	0.150052	-0.225681	NA	0.0896778	-0.62999	NA	NA	-0.672825	0.0389	-0.249427	NA	1	2	3
chr1:32156945-32157345	KPNA6	NA	NA	NA	NA	NA	NA	NA	0.501776	NA	NA	NA	NA	NA	-0.0195878	NA	NA	NA	NA	NA	NA	NA	NA	NA	NA	NA	NA	0.195375	NA	NA	NA	NA	NA	NA	1	0	1
chr9:128826152-128826383	AL441992.2	-0.349948	-0.0354245	-0.107223	0.189045	-0.605797	0.0678109	0.156787	0.0954657	-0.580233	-0.0579637	-0.733138	0.0141493	0.0158841	-0.0292798	0.821346	-0.416241	-0.18624	0.375548	0.402794	0.49783	-0.0328776	-0.462587	0.231178	-0.413209	0.492776	0.574777	0.728456	-0.667681	0.879984	-0.10575	0.190325	-0.323958	0.204394	3	2	5
chr15:84790883-84797868	ZNF592	NA	NA	NA	NA	NA	NA	NA	NA	NA	NA	NA	NA	NA	-0.0291637	NA	NA	NA	NA	NA	NA	NA	NA	NA	NA	NA	NA	NA	NA	NA	NA	NA	NA	NA	1	0	1
chr12:56346955-56348528	STAT2	NA	-0.285363	-0.24723	0.387722	0.191483	NA	0.213748	0.762142	0.106907	0.304756	NA	-0.252888	-0.701256	-0.0327778	0.122511	NA	-0.111423	-0.140479	-0.880014	-0.260691	-0.0287069	NA	0.388042	NA	-0.609284	0.255403	-0.500178	-0.814877	NA	0.142512	NA	NA	-0.819169	2	0	2
chr1:6073770-6082194	KCNAB2	NA	NA	NA	NA	NA	NA	NA	NA	NA	NA	NA	NA	NA	-0.00062753	NA	NA	NA	NA	NA	NA	NA	NA	NA	NA	NA	NA	NA	NA	NA	NA	NA	NA	NA	1	0	1
chr11:34133142-34134318	NAT10	NA	NA	NA	NA	NA	NA	NA	NA	NA	NA	NA	NA	NA	-0.00377942	NA	NA	NA	NA	NA	NA	NA	NA	NA	NA	NA	NA	NA	NA	NA	NA	NA	NA	NA	1	0	1
chr2:29160467-29163830	CLIP4	NA	NA	NA	NA	NA	NA	NA	-0.0343068	NA	NA	NA	NA	NA	-0.204314	NA	NA	NA	NA	NA	NA	NA	NA	NA	NA	NA	NA	NA	NA	NA	NA	NA	NA	NA	1	0	1
chr17:8150125-8150218	PER1	NA	NA	NA	NA	NA	NA	NA	NA	NA	NA	NA	NA	NA	-0.0228881	NA	NA	NA	NA	NA	NA	NA	NA	NA	NA	NA	NA	NA	NA	NA	NA	NA	NA	NA	1	0	1
chr6:29607218-29608600	GABBR1	NA	NA	NA	NA	-0.15298	NA	NA	-0.485813	-0.648725	NA	NA	NA	NA	NA	NA	NA	NA	0.212915	NA	NA	NA	0.152609	NA	NA	NA	0.0212436	NA	0.465422	NA	NA	NA	NA	NA	0	1	1
chr11:67353077-67353293	POLD4	0.371053	-0.347383	-0.0773425	-0.274888	-0.672141	0.270672	0.538809	0.745348	0.499977	-0.0376997	0.0495416	-0.124666	-0.642171	NA	0.37815	0.0703678	-0.107198	-0.526887	0.34287	-0.0659833	-0.018901	0.877319	0.00186861	-0.406538	0.550739	0.687176	-0.0956538	0.794875	0.0345691	-0.530804	NA	0.839342	0.359429	2	3	5
chr17:49312845-49316825	ZNF652	NA	NA	NA	NA	NA	NA	NA	-0.236988	NA	NA	NA	NA	NA	-0.0143201	NA	NA	NA	NA	NA	NA	NA	NA	NA	NA	NA	NA	NA	NA	NA	NA	NA	NA	NA	1	0	1
chr8:143567465-143567610	MROH6	NA	NA	NA	NA	NA	NA	NA	0.246166	NA	NA	NA	NA	NA	-0.31502	NA	NA	-0.00081097	NA	NA	-0.205739	NA	NA	NA	NA	NA	NA	-0.735533	NA	NA	NA	NA	NA	NA	1	0	1
chr2:88170456-88173138	THNSL2	NA	NA	0.317087	NA	NA	NA	NA	NA	NA	NA	NA	0.164583	-0.401539	NA	NA	NA	NA	NA	NA	0.647989	NA	NA	0.478461	NA	NA	0.767903	NA	NA	0.0144368	NA	NA	NA	0.190476	0	1	1
chr11:126264539-126264958	SRPRA	NA	NA	NA	NA	NA	NA	NA	NA	NA	NA	NA	NA	NA	-0.0709079	-0.0017181	NA	NA	NA	NA	NA	NA	NA	NA	NA	NA	NA	NA	NA	NA	NA	NA	NA	NA	1	0	1
chr5:180571432-180573987	CNOT6	NA	NA	NA	NA	NA	NA	NA	NA	NA	NA	NA	NA	NA	-0.00631148	NA	NA	NA	NA	NA	NA	NA	NA	NA	NA	NA	NA	NA	NA	NA	NA	NA	NA	NA	1	0	1
chr4:87084164-87089983	AFF1	NA	NA	NA	NA	NA	NA	NA	NA	NA	NA	NA	NA	NA	-0.0250267	NA	NA	NA	NA	NA	NA	NA	NA	NA	NA	NA	NA	NA	NA	NA	NA	NA	NA	NA	1	0	1
chr1:52813733-52813859	ZYG11B	NA	NA	NA	NA	NA	NA	NA	0.141956	NA	NA	NA	NA	NA	-0.0496442	NA	NA	NA	NA	NA	NA	NA	NA	NA	NA	NA	NA	NA	NA	NA	NA	NA	NA	NA	1	0	1
chr19:48136125-48137007	LIG1	NA	NA	NA	NA	NA	NA	NA	NA	NA	NA	NA	NA	NA	-0.0070121	NA	NA	NA	NA	NA	NA	NA	NA	NA	NA	NA	NA	NA	NA	NA	NA	NA	NA	NA	1	0	1
chr8:144099205-144099276	SHARPIN	0.00129138	-0.00686374	-0.283895	-0.910817	-0.35052	0.00028499	-0.474104	0.121872	0.266354	-0.556622	0.268215	0.00705934	0.460073	-0.0502558	0.07096	0.0223557	-0.192166	-0.484915	0.0106451	0.767361	-0.102954	-0.397296	0.0990735	-0.619188	0.119809	0.0415689	0.144465	-0.0395597	0.477754	-0.0651931	0.215698	0.394114	NA	2	6	8
chr12:103982934-103983135	TDG	NA	-0.00893152	-0.365896	-0.892671	0.0601548	NA	0.832771	0.675439	-0.578512	NA	NA	0.285947	NA	-0.946785	NA	NA	-0.11055	0.773752	-0.206093	-0.265205	-0.664317	NA	NA	NA	NA	NA	-0.239579	NA	NA	NA	NA	NA	NA	1	0	1
chr15:68181354-68183629	PIAS1	NA	NA	NA	NA	NA	NA	NA	NA	NA	NA	NA	NA	NA	-0.00601347	NA	NA	NA	NA	NA	NA	NA	NA	NA	NA	NA	NA	NA	NA	NA	NA	NA	NA	NA	1	0	1
chr17:45139160-45143442	ACBD4	NA	NA	-0.458098	NA	0.72012	NA	NA	0.129409	-0.0128689	NA	NA	0.0806491	-0.465708	-0.899364	0.00179624	0.279845	-0.0331687	NA	0.00947016	-0.168417	0.165387	-0.81466	NA	NA	NA	NA	-0.845769	NA	0.550664	NA	NA	NA	NA	2	2	4
chr1:45333170-45333284	MUTYH	NA	0.573225	NA	0.482423	0.852024	0.563443	-0.128168	0.0970159	0.0811839	NA	NA	0.357953	-0.00015182	-0.125025	0.358257	NA	-0.0802252	0.34305	NA	0.141175	-0.0999547	NA	NA	-0.273822	0.120894	NA	0.11378	0.562408	0.150918	-0.572727	NA	-0.739394	NA	1	0	1
chr18:46821072-46827958	PIAS2	NA	NA	NA	NA	NA	NA	NA	0.440939	NA	NA	NA	0.204428	NA	-7.838e-05	NA	NA	NA	NA	NA	NA	NA	NA	NA	NA	NA	NA	0.558217	NA	NA	NA	NA	NA	NA	1	0	1
chr8:144436920-144437026	TONSL	NA	-0.721534	-0.27008	NA	NA	NA	NA	-0.713284	-0.877311	-0.272571	NA	NA	NA	-0.094696	NA	NA	NA	-0.3324	-0.0597542	-0.726201	0.679543	NA	0.699461	NA	NA	-0.225535	0.00202476	0.554763	NA	-0.486966	NA	-0.205945	0.108001	0	1	1
chr16:28133933-28135215	XPO6	NA	NA	NA	NA	NA	NA	NA	NA	NA	NA	NA	NA	NA	-0.0227329	NA	NA	NA	NA	NA	NA	NA	NA	NA	NA	NA	NA	NA	NA	NA	NA	NA	NA	NA	1	0	1
chr2:237774462-237779421	LRRFIP1	NA	NA	NA	NA	NA	NA	NA	0.732724	NA	NA	NA	NA	NA	-0.0123323	NA	NA	NA	NA	NA	NA	NA	NA	NA	NA	NA	NA	NA	NA	NA	NA	NA	NA	NA	1	0	1
chr18:62575550-62576511	ZCCHC2	NA	-0.265397	-0.117116	0.407058	-0.587266	NA	-0.232801	-0.496497	NA	0.359639	-0.291451	0.0123116	0.360335	-0.00115687	0.144543	0.368273	-0.590183	-0.0414884	-0.689224	-0.606626	0.328847	0.340527	-0.0660708	NA	NA	-0.348067	0.557039	NA	0.369941	-0.239381	NA	NA	-0.274318	2	1	3
chr12:122602740-122602828	KNTC1	NA	NA	NA	NA	NA	NA	NA	0.00797336	NA	NA	NA	NA	NA	0.151433	NA	NA	NA	NA	NA	NA	NA	NA	NA	NA	NA	NA	NA	NA	NA	NA	NA	NA	NA	0	1	1
chr8:89762982-89765340	RIPK2	NA	NA	NA	NA	NA	NA	NA	NA	NA	NA	NA	NA	NA	-0.0384976	NA	NA	NA	NA	NA	NA	NA	NA	NA	NA	NA	NA	NA	NA	NA	NA	NA	NA	NA	1	0	1
chr22:17100481-17101995	IL17RA	NA	NA	NA	NA	NA	NA	NA	0.280637	NA	NA	NA	NA	NA	-0.016069	NA	NA	NA	NA	NA	NA	NA	NA	NA	NA	NA	NA	0.786203	NA	NA	NA	NA	NA	NA	1	0	1
chr19:39416597-39416849	PLEKHG2	NA	NA	NA	NA	NA	NA	NA	-0.3515	0.271235	NA	NA	NA	NA	-0.671014	NA	NA	NA	NA	NA	-0.0339769	NA	NA	NA	NA	NA	NA	-0.49977	NA	NA	NA	NA	NA	NA	1	0	1
chrX:100837449-100838238	CSTF2	NA	-0.241979	NA	NA	NA	NA	NA	-0.101527	0.531955	NA	NA	NA	NA	-0.00630171	-0.0196623	NA	-0.00613028	0.830209	NA	-0.38238	NA	NA	NA	NA	NA	-0.492279	0.141815	-0.666709	NA	NA	NA	NA	NA	3	0	3
chr15:75353866-75354249	NEIL1	-0.248252	-0.525798	-0.0279196	0.220982	-0.964444	0.279925	-0.380598	0.257391	-0.0385893	NA	0.202401	0.152942	-0.611349	NA	0.196085	0.0446568	0.489853	-0.170324	-0.414744	0.340015	-0.812017	0.659289	0.0481306	0.0824346	NA	NA	-0.30948	-0.0108428	0.0624008	0.114074	0.571631	0.432661	-0.125555	3	2	5
chr8:47729465-47735306	SPIDR	NA	NA	NA	NA	0.239331	NA	NA	0.472265	0.420569	NA	NA	0.0360579	-0.135175	-0.0174137	-0.272428	NA	0.755734	NA	NA	0.886059	NA	NA	NA	NA	NA	NA	0.0936489	NA	NA	NA	NA	NA	NA	1	1	2
chr11:67497679-67497916	PITPNM1	NA	NA	NA	NA	NA	NA	NA	NA	NA	NA	NA	NA	NA	-0.00126688	NA	NA	NA	NA	NA	NA	NA	NA	NA	NA	NA	NA	NA	NA	NA	NA	NA	NA	NA	1	0	1
chr12:30632011-30634082	IPO8	NA	NA	NA	NA	NA	NA	NA	-0.189204	NA	NA	NA	0.0120867	NA	-0.110932	0.147224	NA	NA	NA	NA	NA	NA	NA	NA	NA	NA	NA	NA	-0.34371	-0.833164	NA	NA	NA	NA	0	1	1
chr4:1717428-1717515	TMEM129	0.516146	0.408105	-0.178087	0.341617	0.432174	-0.395105	0.854203	0.334476	-0.169151	0.220346	0.377087	0.00590329	0.211494	-0.29833	0.0340114	0.244207	-0.640183	-0.12942	0.070491	-0.0848045	-0.011305	0.252684	0.108903	-0.684585	0.341801	0.213124	0.290333	0.687185	-0.423531	0.351246	0.0699104	0.506711	0.507924	1	2	3
chr8:144291874-144308905	HSF1	NA	NA	NA	NA	NA	NA	NA	NA	NA	NA	NA	NA	NA	-0.0120684	NA	NA	NA	NA	NA	NA	NA	NA	NA	NA	NA	NA	NA	NA	NA	NA	NA	NA	NA	1	0	1
chr19:42292859-42292958	CIC	-0.358066	NA	NA	-0.869068	NA	NA	NA	NA	-0.0308776	NA	NA	-0.353241	-0.101188	-0.865724	-0.739149	NA	NA	NA	NA	NA	NA	0.781342	NA	NA	NA	0.256847	-0.595284	NA	0.851097	-0.726295	NA	0.42194	NA	1	0	1
chr17:76002612-76003194	CDK3	NA	0.262931	NA	0.38903	-0.200438	NA	NA	0.0286251	0.245867	NA	NA	-0.265976	0.562995	0.166451	0.108652	NA	0.0389914	0.124334	0.696811	0.452032	0.737578	NA	0.139375	NA	NA	-0.288134	-0.19037	-0.397751	0.0644529	-0.434265	NA	0.516307	NA	0	2	2
chr17:75843266-75843483	UNC13D	NA	NA	NA	NA	NA	NA	NA	0.0725379	NA	NA	NA	NA	NA	-0.0327115	NA	NA	NA	NA	NA	NA	NA	NA	NA	NA	NA	NA	0.703839	NA	NA	NA	NA	NA	NA	1	0	1
chr13:112547752-112548107	TUBGCP3	NA	NA	NA	NA	NA	NA	NA	NA	NA	NA	NA	NA	NA	-0.00397713	NA	NA	NA	NA	NA	NA	NA	NA	NA	NA	NA	NA	NA	NA	NA	NA	NA	NA	NA	1	0	1
chr1:153942625-153942877	DENND4B	NA	NA	NA	NA	-0.612746	NA	NA	0.458366	NA	NA	NA	0.246866	NA	-0.00018197	NA	NA	-0.468328	0.381525	NA	-0.267796	NA	NA	NA	NA	NA	NA	0.195434	NA	NA	NA	NA	NA	NA	1	0	1
chr2:237577382-237578003	RAB17	NA	NA	-0.00899921	NA	0.733645	0.310385	NA	-0.413928	NA	NA	NA	0.00370801	0.480812	NA	NA	0.448154	0.0979895	NA	0.0465324	0.161349	-0.445182	NA	0.0728927	0.296774	NA	0.502889	0.182753	NA	0.302088	NA	NA	NA	0.84168	1	2	3
chr12:132677443-132677577	POLE	NA	NA	NA	NA	NA	NA	NA	NA	NA	NA	NA	NA	NA	-0.016429	NA	NA	NA	NA	NA	NA	NA	NA	NA	NA	NA	NA	NA	NA	NA	NA	NA	NA	NA	1	0	1
chr17:41514674-41515471	KRT15	NA	-0.0398083	-0.656154	0.0813275	NA	NA	NA	0.505314	NA	NA	NA	NA	NA	NA	NA	NA	0.400691	NA	NA	NA	-0.40929	NA	NA	NA	NA	NA	NA	NA	NA	NA	NA	NA	NA	1	0	1
chr1:207322567-207324558	CD55	NA	NA	NA	NA	NA	NA	NA	NA	NA	NA	NA	NA	NA	-0.0115723	NA	NA	NA	NA	NA	NA	NA	NA	NA	NA	NA	NA	NA	NA	NA	NA	NA	NA	NA	1	0	1
chrX:15688858-15692962	CA5BP1	NA	NA	NA	NA	NA	NA	NA	-0.230088	NA	NA	NA	NA	NA	-0.0225671	NA	NA	NA	NA	NA	NA	NA	NA	NA	NA	NA	NA	NA	NA	NA	NA	NA	NA	NA	1	0	1
chr1:78660654-78662703	IFI44	-0.0935687	-0.120642	0.254452	0.304622	-0.514849	NA	NA	0.552002	-0.426461	-0.00470315	NA	0.0134605	-0.433762	-0.0531739	-0.37317	NA	0.232084	-0.605557	-0.784391	-0.697842	-0.505332	0.27469	NA	NA	-0.468253	-0.136848	-0.302104	-0.330856	0.200247	-0.203035	NA	-0.68333	NA	1	1	2
chr16:3479600-3482501	NAA60	NA	NA	NA	NA	NA	NA	NA	NA	NA	NA	NA	NA	NA	-0.00014083	NA	NA	NA	NA	NA	NA	NA	NA	NA	NA	NA	NA	NA	NA	NA	NA	NA	NA	NA	1	0	1
chr16:3774693-3777612	CREBBP	NA	NA	NA	NA	NA	NA	NA	NA	NA	NA	NA	NA	NA	-0.0413795	NA	NA	NA	NA	NA	NA	NA	NA	NA	NA	NA	NA	NA	NA	NA	NA	NA	NA	NA	1	0	1
chr17:12995978-12996546	ELAC2	NA	-0.01472	NA	NA	NA	NA	NA	NA	NA	NA	NA	NA	NA	-0.0323501	NA	NA	-0.00687215	NA	NA	NA	NA	NA	NA	NA	NA	0.366153	NA	NA	NA	NA	NA	NA	NA	3	0	3
chr22:41903155-41904862	SREBF2	NA	-0.00161538	NA	NA	0.136671	NA	NA	NA	NA	NA	NA	NA	NA	-0.0615896	NA	NA	-0.33708	0.291205	NA	NA	0.0276178	NA	NA	NA	NA	NA	NA	-0.571409	NA	NA	NA	NA	NA	1	1	2
chr4:128030672-128035761	ABHD18	NA	NA	NA	NA	NA	NA	NA	0.810802	NA	NA	NA	NA	NA	-0.0203744	NA	NA	NA	NA	NA	NA	NA	NA	NA	NA	NA	NA	0.0682528	NA	NA	NA	NA	NA	NA	1	0	1
chr4:8471200-8475771	TRMT44	NA	NA	NA	NA	NA	NA	NA	0.297764	NA	NA	NA	NA	NA	-0.0434612	NA	NA	NA	NA	NA	NA	NA	NA	NA	NA	NA	NA	NA	NA	NA	NA	NA	NA	NA	1	0	1
chr22:29825780-29832244	ASCC2	NA	NA	NA	NA	NA	NA	NA	NA	NA	NA	NA	NA	NA	-0.0378331	NA	NA	NA	NA	NA	NA	NA	NA	NA	NA	NA	NA	NA	NA	NA	NA	NA	NA	NA	1	0	1
chr4:68318753-68318825	YTHDC1	NA	-0.286172	NA	NA	NA	NA	NA	-0.181603	NA	NA	NA	0.0343865	0.677082	-0.0493686	NA	NA	0.328492	0.764335	0.704027	NA	0.701993	0.692631	NA	NA	NA	NA	0.610678	NA	NA	NA	NA	0.20267	NA	1	1	2
chr17:76328862-76330042	PRPSAP1	NA	-0.148817	NA	0.00930933	NA	NA	NA	NA	NA	NA	NA	0.172523	0.789256	NA	0.267399	NA	-0.0277794	0.03549	NA	NA	-0.609757	NA	NA	NA	NA	-0.337649	NA	NA	0.117313	NA	NA	-0.350197	NA	1	2	3
chr13:26401624-26403955	CDK8	NA	NA	NA	NA	NA	NA	NA	NA	NA	NA	NA	NA	NA	-0.00419086	NA	NA	NA	NA	NA	NA	NA	NA	NA	NA	NA	NA	NA	NA	NA	NA	NA	NA	NA	1	0	1
chr1:156598319-156598420	GPATCH4	NA	NA	0.407107	NA	0.255452	NA	NA	NA	-0.0117668	NA	-0.627989	0.0890784	-0.0159589	-0.257153	-0.00033948	NA	NA	-0.140301	-0.241474	0.808332	NA	-0.448301	-0.643157	NA	-0.462094	NA	NA	NA	-0.366049	NA	NA	NA	NA	3	0	3
chr12:113280195-113284580	TPCN1	NA	NA	-0.361834	NA	NA	NA	NA	0.887787	NA	NA	NA	0.180905	0.75029	-0.0116713	NA	NA	-0.0583191	NA	NA	-0.194259	NA	NA	NA	NA	NA	NA	0.376136	NA	0.293029	NA	NA	NA	NA	1	0	1
chr1:3632338-3633397	WRAP73	NA	-0.214006	NA	-0.184811	0.787922	NA	-0.463362	-0.204167	-0.814279	-0.0569096	NA	0.731777	-0.322001	-0.368764	-0.476624	NA	-0.113156	-0.0890965	0.42699	0.122367	0.0182651	NA	NA	NA	0.0871733	0.371727	-0.00577758	-0.617829	NA	0.198587	NA	0.174493	NA	1	1	2
chr3:48674747-48678563	NCKIPSD	NA	NA	-0.606553	0.748655	-0.611693	0.0231445	NA	-0.29884	-0.050825	NA	NA	0.0501656	0.212806	-0.0882169	0.485799	NA	-0.480355	0.254117	0.355738	NA	-0.6874	0.13374	0.323853	-0.00301729	NA	0.0219293	NA	0.892223	-0.190043	NA	NA	NA	NA	1	2	3
chr3:48627052-48627945	SLC26A6	-0.0763811	0.228007	0.0739664	0.0283608	0.336326	0.00713811	0.55	-0.180601	-0.242096	-0.507683	NA	NA	-0.419228	-0.61049	-0.770838	0.0842887	-0.238288	-0.112577	-0.243141	0.36034	-0.436074	NA	0.0571997	0.0489373	-0.676062	0.655875	0.0125841	-0.00768983	0.249481	-0.129508	-0.247168	-0.372666	NA	1	4	5
chrX:53084622-53084754	TSPYL2	-0.168508	NA	NA	0.217714	-0.49595	NA	0.237786	0.0118222	0.451968	NA	NA	-0.852985	NA	-0.496423	0.132093	NA	0.191889	0.101669	0.110248	-0.357204	-0.333778	-0.244305	0.00825188	NA	0.0470969	-0.571935	-0.0384513	0.217408	0.659177	0.53692	NA	0.132311	NA	1	3	4
chr12:112053657-112054387	NAA25	NA	NA	NA	NA	NA	NA	NA	NA	NA	NA	NA	NA	NA	-0.0252806	NA	NA	NA	NA	NA	NA	NA	NA	NA	NA	NA	NA	NA	NA	NA	NA	NA	NA	NA	1	0	1
chr15:74838192-74838265	ULK3	NA	0.108547	NA	0.102089	NA	0.27104	-0.131526	0.34686	-0.138314	NA	NA	0.867938	NA	-0.013257	0.617979	NA	-0.555033	0.250047	0.79573	-0.714001	0.048686	NA	NA	NA	-0.0835755	NA	-0.722967	0.121293	NA	-0.336188	NA	NA	0.425451	1	1	2
chr4:48548793-48549472	FRYL	NA	NA	NA	NA	NA	NA	NA	NA	NA	NA	NA	NA	NA	-0.0289389	NA	NA	NA	NA	NA	NA	NA	NA	NA	NA	NA	NA	NA	NA	NA	NA	NA	NA	NA	1	0	1
chr6:30171008-30171831	TRIM15	NA	NA	NA	NA	-0.575878	0.0777986	NA	NA	NA	NA	NA	0.00027046	NA	NA	NA	NA	NA	NA	NA	NA	-0.406512	NA	NA	0.125598	NA	NA	0.179911	NA	NA	NA	NA	NA	NA	0	1	1
chr14:49800696-49802452	NEMF	NA	NA	NA	NA	NA	NA	NA	NA	NA	NA	NA	NA	NA	-0.00156481	NA	NA	NA	NA	NA	NA	NA	NA	NA	NA	NA	NA	NA	NA	NA	NA	NA	NA	NA	1	0	1
chr17:80372734-80372974	RNF213	NA	NA	NA	NA	NA	NA	NA	NA	NA	NA	NA	0.0866306	-0.246373	-0.0465334	NA	NA	NA	NA	NA	-0.275556	NA	NA	NA	NA	NA	NA	NA	NA	NA	NA	NA	NA	NA	1	0	1
chr17:4969337-4969629	CAMTA2	-0.230061	-0.270607	-0.122109	0.713252	0.253066	NA	-0.494002	-0.258975	-0.44952	NA	NA	0.00124509	0.114566	-0.123167	0.435305	NA	0.195962	-0.206511	0.00268174	0.375423	0.068171	NA	0.082108	NA	0.56223	0.143715	0.15929	0.612259	0.325709	-0.699766	NA	0.247238	NA	0	2	2
chr2:27024252-27025582	MAPRE3	-0.830397	-0.0054302	0.423092	0.795455	0.112385	NA	NA	0.320669	-0.768837	NA	-0.286001	0.676393	-0.358531	NA	-0.45911	NA	0.623593	0.256697	NA	0.222589	0.0663697	NA	0.14693	-0.687055	NA	0.957148	-0.134406	-0.148968	-0.383336	NA	NA	0.740704	NA	1	0	1
chr7:498574-500430	PDGFA	NA	NA	NA	NA	-0.286082	NA	NA	-0.791622	NA	NA	NA	0.00185057	-0.234047	NA	NA	NA	-0.363874	NA	NA	NA	-0.371879	NA	NA	NA	NA	NA	0.656361	NA	NA	NA	NA	NA	NA	0	1	1
chr4:684856-686531	SLC49A3	NA	NA	-0.272327	NA	-0.0439303	NA	NA	NA	NA	NA	-0.492057	NA	0.739176	NA	NA	NA	0.165712	NA	NA	0.263513	-0.0551757	NA	NA	NA	NA	NA	NA	NA	0.0648259	NA	NA	NA	NA	1	0	1
chr10:97599216-97599679	HOGA1	NA	NA	NA	NA	0.890296	NA	NA	NA	NA	NA	NA	0.0313403	0.370268	NA	NA	NA	NA	NA	NA	NA	NA	NA	NA	NA	NA	NA	NA	NA	NA	NA	NA	NA	NA	0	1	1
chr3:51984158-51985206	ABHD14A-ACY1	NA	-0.146534	NA	NA	NA	NA	NA	-0.673353	NA	NA	NA	NA	-0.404951	-0.0233867	NA	NA	NA	NA	NA	NA	NA	NA	NA	NA	NA	NA	NA	NA	NA	NA	NA	NA	NA	1	0	1
chr3:56627145-56627581	TASOR	NA	NA	NA	NA	NA	NA	NA	NA	NA	NA	NA	NA	NA	-0.0101125	NA	NA	NA	NA	NA	NA	NA	NA	NA	NA	NA	NA	NA	NA	NA	NA	NA	NA	NA	1	0	1
chr15:84778312-84782656	ZNF592	NA	NA	NA	NA	NA	NA	NA	NA	NA	NA	NA	NA	NA	-0.009577	NA	NA	NA	NA	NA	NA	NA	NA	NA	NA	NA	NA	NA	NA	NA	NA	NA	NA	NA	1	0	1
chr1:52355449-52355607	CC2D1B	NA	-0.0285403	0.605083	NA	0.675251	NA	-0.447038	0.232034	-0.482807	NA	NA	0.11716	NA	-0.00952013	NA	NA	-0.356543	-0.43234	NA	-0.033744	0.209113	NA	NA	NA	-0.127821	NA	-0.0451501	-0.639382	NA	NA	NA	NA	NA	4	0	4
chr5:14461311-14462754	TRIO	NA	NA	NA	NA	NA	NA	NA	NA	NA	NA	NA	NA	NA	-0.00611348	NA	NA	NA	NA	NA	NA	NA	NA	NA	NA	NA	NA	NA	NA	NA	NA	NA	NA	NA	1	0	1
chr20:47651276-47652405	NCOA3	NA	-0.648515	-0.0171272	-0.698892	0.378807	NA	0.695638	-0.708095	0.550009	NA	NA	0.00065212	-0.0722605	-0.328567	-6e-08	NA	NA	0.583035	0.589351	-0.132007	-0.0806617	NA	NA	NA	NA	NA	0.623696	NA	NA	NA	NA	-0.429091	NA	2	1	3
chr19:37907358-38029088	SIPA1L3	NA	NA	NA	NA	NA	NA	NA	NA	NA	NA	NA	NA	NA	-0.0253475	NA	NA	NA	NA	NA	NA	NA	NA	NA	NA	NA	NA	NA	NA	NA	NA	NA	NA	NA	1	0	1
chr17:46067667-46082440	KANSL1	NA	NA	NA	NA	NA	NA	NA	NA	NA	NA	NA	NA	NA	-0.0231895	NA	NA	NA	NA	NA	NA	NA	NA	NA	NA	NA	NA	NA	NA	NA	NA	NA	NA	NA	1	0	1
chr17:63698938-63699027	LIMD2	NA	-0.0324078	NA	0.625917	0.866284	NA	NA	-0.446909	0.400819	NA	NA	0.0927488	NA	-0.00011408	NA	NA	-0.502989	-0.477002	0.39816	-0.561561	NA	NA	NA	NA	-0.0433191	NA	-0.054869	-0.0820759	NA	NA	-0.0191807	NA	NA	4	0	4
chr2:219210475-219210710	ABCB6	-0.0817964	-0.218711	-0.205473	-0.36657	0.72454	0.385163	-0.376317	0.274467	0.661062	0.813334	NA	0.00866119	-0.238975	NA	0.115746	NA	-0.712306	-0.255936	-0.0883319	-0.551098	0.482217	-0.960913	NA	-0.808832	0.151146	0.527075	-0.276596	-0.792056	0.0725885	0.383772	0.0224629	0.259172	-0.185998	0	2	2
chr5:61332948-61472680	ZSWIM6	NA	NA	NA	NA	NA	NA	NA	NA	NA	NA	NA	NA	NA	-0.00826038	NA	NA	NA	NA	NA	NA	NA	NA	NA	NA	NA	NA	NA	NA	NA	NA	NA	NA	NA	1	0	1
chr15:72756447-72760406	ADPGK	-0.476081	-0.0191735	-0.0353826	-0.637728	-0.139334	0.388375	0.443742	0.63892	0.717114	0.219089	-0.137403	0.0163709	-0.43338	-0.290626	-0.920997	-0.0623536	0.146107	0.321909	-0.157523	-0.380772	-0.0392483	0.378901	9.621e-05	0.118861	-0.0124342	0.565581	0.73826	-0.374744	0.594595	-0.295666	NA	NA	0.736614	4	2	6
chr19:49878572-49880278	TBC1D17	-0.818024	-0.00027806	-0.0792807	-0.195451	0.575842	0.347175	0.51104	0.603701	0.141858	-0.342079	-0.196167	0.00112076	0.263165	-0.127325	0.00296006	0.280256	0.335081	-0.60655	0.723997	-0.0852955	-0.909695	0.136472	0.00094774	-0.0757301	0.323704	0.378601	-0.135874	-0.083458	0.184453	0.111625	0.747051	0.221647	0.109287	1	3	4
chr12:132571231-132572287	FBRSL1	-0.430167	-0.242993	-0.332401	0.591595	-0.400552	0.387345	0.151316	0.524572	-0.455227	NA	NA	0.0305573	0.410021	-0.0483906	0.324924	NA	-0.147887	-0.260274	0.141632	0.449746	-0.150997	0.399106	0.0968353	-0.119682	0.737205	-0.514407	0.661786	-0.119886	0.13683	-0.803276	-0.134635	0.08615	-0.565464	1	1	2
chr8:38295952-38299443	NSD3	NA	NA	NA	NA	NA	NA	NA	NA	NA	NA	NA	NA	NA	-0.0319483	NA	NA	NA	NA	NA	NA	NA	NA	NA	NA	NA	NA	NA	NA	NA	NA	NA	NA	NA	1	0	1
chr16:30108264-30108372	GDPD3	NA	NA	NA	NA	NA	NA	NA	-0.553029	NA	NA	NA	NA	NA	NA	NA	NA	NA	NA	NA	NA	NA	NA	NA	NA	NA	NA	-0.0364361	NA	NA	NA	NA	NA	NA	1	0	1
chr16:53318340-53321525	CHD9	NA	NA	NA	NA	NA	NA	NA	0.0241532	NA	NA	NA	0.017948	NA	-0.0893259	0.261854	NA	NA	NA	NA	NA	NA	NA	NA	NA	NA	NA	0.0737946	NA	NA	NA	NA	NA	NA	0	2	2
chr17:50483487-50483705	RSAD1	0.263723	-0.20466	0.0630228	-0.272781	0.34284	0.142559	0.0916416	-0.639214	-0.484112	NA	NA	0.00021615	-0.211038	-0.0129342	-0.681239	0.247997	-0.435585	-0.547762	0.223205	-0.454915	-0.109026	0.230109	0.346732	0.321814	0.722611	0.450902	0.540695	0.634187	0.395961	0.57277	-0.176845	0.06242	-0.382991	1	1	2
chr1:8361876-8362682	RERE	NA	NA	NA	NA	NA	NA	NA	NA	NA	NA	NA	NA	NA	-1.013e-05	NA	NA	NA	NA	NA	NA	NA	NA	NA	NA	NA	NA	NA	NA	NA	NA	NA	NA	NA	1	0	1
chr16:15949799-16007815	ABCC1	NA	NA	NA	NA	NA	NA	NA	NA	NA	NA	NA	NA	NA	-0.0305981	NA	NA	NA	NA	NA	NA	NA	NA	NA	NA	NA	NA	NA	NA	NA	NA	NA	NA	NA	1	0	1
chr22:49794294-49797804	BRD1	NA	NA	NA	NA	NA	NA	NA	NA	NA	NA	NA	NA	NA	-0.0271274	NA	NA	NA	NA	NA	NA	NA	NA	NA	NA	NA	NA	NA	NA	NA	NA	NA	NA	NA	1	0	1
chr7:40047877-40062825	CDK13	NA	NA	NA	NA	NA	NA	NA	0.0232181	NA	NA	NA	NA	NA	-0.0385614	NA	NA	NA	NA	NA	NA	NA	NA	NA	NA	NA	NA	0.453493	NA	NA	NA	NA	NA	NA	1	1	2
chr12:132076593-132077400	EP400	NA	NA	NA	NA	NA	NA	NA	0.0785345	0.487436	NA	NA	0.0280243	NA	-0.00278199	NA	NA	-0.13911	-0.450304	NA	-0.0281182	NA	NA	NA	NA	NA	NA	0.0762923	NA	NA	NA	NA	NA	NA	2	1	3
chr16:2077726-2079031	TSC2	NA	-0.19214	-0.081285	0.263365	0.433868	NA	NA	0.52206	NA	NA	-0.37826	NA	NA	NA	NA	NA	0.280273	0.092692	NA	0.350739	-0.0291081	-0.560702	0.00242997	NA	-0.0953479	NA	-0.544013	-0.378704	-0.347923	-0.207901	NA	0.268838	NA	1	1	2
chr10:119580010-119580470	TIAL1	-0.14333	-0.00052439	-0.0136341	0.319729	-0.532384	0.0435617	-0.275028	0.283042	-0.469279	NA	NA	0.0258792	-0.687024	-0.42193	0.204459	NA	0.736979	-0.454763	0.312943	-0.506906	0.319133	0.230439	0.0163923	0.135848	0.751075	0.499226	-0.0911987	-0.193017	0.487005	0.591211	-0.0675454	0.42967	NA	2	3	5
chr11:67291521-67291602	ANKRD13D	NA	NA	NA	NA	NA	NA	NA	NA	NA	NA	NA	NA	NA	-0.0146606	NA	NA	NA	NA	NA	NA	NA	NA	NA	NA	NA	NA	NA	NA	NA	NA	NA	NA	NA	1	0	1
chr11:117181537-117181806	SIDT2	NA	NA	NA	NA	NA	NA	NA	NA	NA	NA	NA	NA	NA	-0.0304542	NA	NA	NA	NA	NA	NA	NA	NA	NA	NA	NA	NA	NA	NA	NA	NA	NA	NA	NA	1	0	1
chr9:127936655-127937433	DPM2	0.094329	-0.0706603	0.394673	0.144123	0.231539	0.0991581	0.904348	-0.178727	-0.425722	-0.152954	0.152827	0.0473144	0.361147	-0.38874	-0.0314764	0.020429	-0.00262332	-0.551124	0.213975	-0.420145	-0.173584	0.239291	-0.0503461	-0.599608	0.0195185	0.100702	0.346194	0.602362	-0.796665	-0.113564	0.00653771	-0.346218	-0.048273	3	4	7
chr12:19287556-19320561	PLEKHA5	NA	NA	NA	NA	NA	NA	NA	0.170151	NA	NA	NA	NA	NA	-0.0390722	NA	NA	NA	NA	NA	NA	NA	NA	NA	NA	NA	NA	0.39993	NA	NA	NA	NA	NA	NA	1	0	1
chr16:67646784-67646899	CARMIL2	NA	NA	NA	NA	NA	NA	NA	NA	NA	NA	NA	NA	NA	-2.244e-05	NA	NA	NA	NA	NA	NA	NA	NA	NA	NA	NA	NA	NA	NA	NA	NA	NA	NA	NA	1	0	1
chr4:2824759-2825125	SH3BP2	NA	NA	NA	NA	NA	NA	NA	NA	NA	NA	NA	0.00077083	NA	NA	NA	NA	NA	NA	NA	-0.0376269	NA	NA	NA	NA	NA	NA	NA	NA	NA	NA	NA	NA	NA	1	1	2
chr1:214331070-214332017	SMYD2	NA	NA	NA	NA	NA	NA	NA	-0.437672	NA	NA	NA	NA	0.343711	-0.767965	NA	NA	NA	-0.280916	NA	NA	0.725805	NA	NA	-0.00285454	NA	NA	0.471938	NA	NA	NA	NA	NA	NA	1	0	1
chr17:42666484-42666602	TUBG2	0.104743	-0.00858708	0.761307	0.432798	-0.354914	NA	0.832266	0.305117	-0.222752	NA	NA	0.039036	0.406437	NA	NA	NA	0.335857	0.00383886	0.25372	-0.0403003	0.368247	NA	NA	NA	0.0835972	0.738327	-0.499702	-0.812379	NA	0.263427	NA	-0.0164128	NA	3	2	5
chr16:1449327-1450496	CLCN7	-0.331258	-0.003058	-0.137697	0.672565	-0.796634	0.362819	0.310167	-0.167576	0.229594	0.350223	-0.288312	0.0485988	0.305232	-0.00057763	-0.447748	0.325371	0.515168	-0.701834	0.92407	0.745227	-0.406946	0.16067	0.00455439	0.596974	0.778117	0.25748	-0.227705	-0.260673	-0.362815	0.644528	-0.0843346	0.490859	0.117948	2	2	4
chr15:41729349-41734521	MGA	NA	NA	NA	NA	NA	NA	NA	NA	NA	NA	NA	NA	NA	-0.0393505	NA	NA	NA	NA	NA	NA	NA	NA	NA	NA	NA	NA	NA	NA	NA	NA	NA	NA	NA	1	0	1
chr2:233435924-233436315	DGKD	NA	NA	NA	NA	NA	NA	NA	NA	NA	NA	NA	NA	NA	-0.0328087	NA	NA	NA	NA	NA	NA	NA	NA	NA	NA	NA	NA	NA	NA	NA	NA	NA	NA	NA	1	0	1
chr2:61184800-61185501	AHSA2P	NA	0.0393686	-0.405494	NA	0.721234	NA	NA	-0.0839587	NA	NA	NA	-0.016303	0.451871	-0.202585	-0.0912876	NA	0.451181	0.204749	NA	-0.0183239	0.213621	-0.998851	-0.00357966	NA	NA	NA	0.221204	NA	-0.434359	NA	NA	-0.455765	NA	3	1	4
chr17:2336140-2336330	TSR1	NA	NA	NA	0.11132	NA	NA	NA	0.760554	NA	NA	NA	0.141681	NA	-0.0347499	-0.672838	NA	NA	-0.129334	NA	-0.0710356	NA	NA	NA	NA	NA	-0.104624	0.689123	0.327998	NA	NA	NA	-0.336576	-0.109478	1	0	1
chr2:219499254-219499955	GMPPA	NA	NA	NA	NA	0.647188	NA	NA	NA	NA	NA	NA	0.00114394	NA	NA	NA	NA	-0.255363	NA	NA	NA	-0.14954	NA	NA	-0.698542	NA	NA	NA	NA	NA	NA	NA	NA	NA	0	1	1
chr18:77105286-77132579	MBP	NA	NA	NA	NA	NA	NA	NA	NA	NA	NA	NA	NA	NA	-0.0232296	NA	NA	NA	NA	NA	NA	NA	NA	NA	NA	NA	NA	NA	NA	NA	NA	NA	NA	NA	1	0	1
chr1:1649637-1652438	CDK11B	NA	NA	NA	NA	NA	NA	NA	NA	NA	NA	NA	NA	NA	-0.0374275	NA	NA	NA	NA	NA	NA	NA	NA	NA	NA	NA	NA	NA	NA	NA	NA	NA	NA	NA	1	0	1
chr2:61246477-61248510	USP34	NA	NA	NA	NA	NA	NA	NA	NA	NA	NA	NA	NA	NA	-0.0066565	NA	NA	NA	NA	NA	NA	NA	NA	NA	NA	NA	NA	NA	NA	NA	NA	NA	NA	NA	1	0	1
chr11:67431515-67432599	RPS6KB2	-0.302047	-0.00192854	-0.279614	NA	-0.323572	0.255083	0.320567	0.216759	-0.782544	NA	NA	0.0356334	-0.169928	-0.0149448	-0.126106	-0.2172	-0.0598096	-0.401495	-0.283988	NA	-0.172045	0.481323	0.0555978	-0.252981	-0.0175706	0.792752	NA	-0.0177164	0.155131	-0.200913	0.260218	NA	-0.470204	4	1	5
chr22:50281499-50281565	PLXNB2	0.514002	-0.140936	NA	-0.0677909	0.486029	NA	-0.0693497	NA	NA	NA	-0.61097	NA	-0.341954	-0.0848897	0.0322371	NA	NA	-0.402627	NA	NA	-0.189104	-0.515298	NA	NA	NA	-0.103571	NA	0.652986	NA	-0.537792	0.632973	0.173155	NA	0	1	1
chr22:47111603-47173497	TBC1D22A	NA	NA	NA	NA	NA	NA	NA	NA	NA	NA	NA	NA	NA	-0.00208657	NA	NA	NA	NA	NA	NA	NA	NA	NA	NA	NA	NA	NA	NA	NA	NA	NA	NA	NA	1	0	1
chr8:66667701-66676744	C8orf44	NA	NA	NA	NA	NA	NA	NA	-0.348449	NA	NA	NA	NA	NA	NA	NA	NA	NA	NA	NA	0.0253875	NA	NA	NA	NA	NA	NA	-0.374067	NA	NA	NA	NA	NA	NA	0	1	1
chr1:211312487-211312719	RCOR3	NA	-0.0155969	-0.343949	0.221357	0.460426	NA	NA	0.490397	-0.572965	NA	NA	0.00060127	0.721311	-0.0105033	0.124726	-0.102951	-0.846884	-0.286583	-0.423248	0.397895	-0.279979	0.438221	0.0370284	NA	0.607301	0.128842	-0.505749	-0.302064	0.57962	0.34775	NA	0.0469456	NA	2	3	5
chr14:24432852-24432935	KHNYN	-0.28521	NA	NA	NA	NA	NA	NA	NA	NA	NA	NA	0.0403324	NA	-0.235913	NA	NA	NA	NA	NA	0.571562	NA	NA	NA	NA	NA	NA	NA	NA	NA	NA	NA	NA	NA	0	1	1
chr6:136642569-136650983	MAP3K5	NA	NA	NA	NA	NA	NA	NA	NA	NA	NA	NA	NA	NA	-0.00023089	NA	NA	NA	NA	NA	NA	NA	NA	NA	NA	NA	NA	NA	NA	NA	NA	NA	NA	NA	1	0	1
chr6:43520427-43520624	POLR1C	0.0988135	0.0616471	0.104507	0.492203	-0.260148	-0.147417	NA	0.599606	-0.687115	-0.119037	NA	-0.785458	-0.0302511	-0.982812	NA	-0.366628	0.140461	0.442391	0.0188298	-0.89181	NA	-0.425255	NA	NA	NA	-0.149418	-0.0265239	NA	NA	NA	-0.774202	0.837293	NA	2	1	3
chr7:100029952-100030248	ZKSCAN1	NA	NA	NA	NA	NA	NA	NA	0.0248006	NA	NA	NA	NA	NA	-0.0842094	NA	NA	NA	NA	NA	-0.560539	NA	NA	NA	NA	NA	NA	0.413421	NA	NA	NA	NA	NA	NA	0	1	1
chr6:43520774-43520931	POLR1C	-0.0585405	-0.878244	0.416576	0.126686	0.883328	0.181854	NA	0.196608	NA	-0.397144	NA	0.0340993	0.513219	-0.0418128	0.335242	0.630399	-0.502051	0.553551	0.0453054	0.77798	0.863156	-0.492263	NA	0.144274	-0.127244	-0.276749	0.401389	0.493959	NA	0.57334	0.268236	0.615577	NA	1	2	3
chr1:21850498-21851545	HSPG2	NA	NA	NA	NA	NA	NA	NA	NA	NA	NA	NA	0.058072	NA	0.420644	NA	NA	NA	NA	NA	-0.00374943	NA	NA	NA	NA	NA	NA	NA	NA	NA	NA	NA	NA	NA	1	0	1
chr17:7512923-7513020	POLR2A	NA	-0.0553651	NA	NA	NA	NA	NA	NA	NA	NA	NA	0.00485148	-0.127384	-0.8691	NA	NA	NA	NA	NA	NA	-0.772281	NA	NA	NA	NA	NA	NA	0.371109	NA	NA	NA	NA	NA	0	1	1
chr7:87191027-87193197	DMTF1	NA	-0.142415	-0.0135356	-0.747374	-0.290014	NA	-0.434185	-0.673328	NA	NA	-0.107898	0.104046	0.251226	-0.852538	0.46235	NA	-0.323173	-0.801413	0.181607	0.386126	0.480965	0.835824	NA	NA	0.0434656	-0.733078	0.0220252	0.153358	-0.254394	0.259898	NA	NA	NA	1	2	3
chr10:133401590-133402148	MTG1	0.611274	-0.00085235	-0.0874844	0.16877	0.249667	0.324468	0.223713	0.56922	0.174698	-0.175889	-0.737544	0.0458972	0.241126	-0.29432	0.132036	-0.406622	-0.178229	0.429309	-0.263436	0.0900475	-0.0510726	0.553878	0.00040802	0.143297	-0.795512	0.406239	-0.35189	-0.147337	0.185708	0.247135	-0.682584	0.24235	0.161211	1	2	3
chr9:35105374-35105681	FAM214B	0.445087	-0.282615	-0.0953461	-0.111551	0.425365	NA	NA	0.167918	-0.839066	-0.582236	NA	0.00490993	-0.42114	-0.185505	0.0809202	NA	-0.162378	-0.0703772	-0.361971	-0.00313052	-0.637079	-0.7218	0.0167846	NA	0.250504	-0.166923	0.639582	-0.753912	-0.575193	NA	NA	-0.362362	NA	1	2	3
chr18:23548108-23551626	NPC1	NA	NA	NA	NA	NA	NA	NA	0.390247	NA	NA	NA	NA	NA	-0.0194741	NA	NA	NA	NA	NA	NA	NA	NA	NA	NA	NA	NA	-0.686159	NA	NA	NA	NA	NA	NA	1	0	1
chr12:56269251-56269459	COQ10A	-0.184319	NA	NA	0.527164	NA	NA	0.460983	-0.104814	0.00676705	NA	0.483987	0.0980416	0.296226	-0.108113	0.068196	0.844802	0.326871	NA	NA	0.336414	NA	-0.787848	NA	NA	NA	0.798988	0.165045	-0.443109	0.575586	-0.754153	NA	0.0674371	0.543578	0	1	1
chr2:219606858-219607052	STK11IP	NA	NA	NA	NA	NA	NA	NA	0.0726652	-0.0619773	NA	NA	NA	NA	0.638284	-0.038537	NA	NA	NA	NA	-0.304315	NA	NA	NA	NA	NA	NA	NA	NA	NA	NA	NA	NA	NA	1	0	1
chr1:161162390-161162614	USP21	-0.0686729	-0.0283368	-0.0157888	0.409331	0.0966716	-0.288985	-0.891416	0.589147	-0.285159	0.333887	NA	0.0297362	-0.0492012	-0.57666	0.388841	0.144039	-0.443179	-0.0960787	0.167174	0.158554	-0.329318	-0.562366	0.117861	0.783311	0.454274	0.316903	-0.454798	-0.111278	0.15326	0.152512	NA	0.396795	NA	3	1	4
chr13:19851448-19851688	ZMYM5	NA	-0.0479251	0.434868	-0.0212941	NA	NA	NA	0.266303	-0.559755	NA	NA	0.00779573	-0.252784	-0.477221	-0.256052	NA	0.55336	0.270803	NA	0.280496	-0.448058	-0.958239	0.261389	NA	-0.57764	NA	0.101571	-0.172966	-0.470628	-0.186713	NA	-0.48489	NA	2	1	3
chr19:18774986-18775640	CRTC1	NA	NA	NA	NA	NA	NA	NA	0.392427	NA	NA	NA	NA	NA	-0.0416635	NA	NA	NA	NA	NA	-0.347713	NA	NA	NA	NA	NA	NA	0.237458	0.5022	NA	NA	NA	NA	NA	1	0	1
chr16:27777029-27777609	KIAA0556	NA	NA	NA	NA	NA	NA	NA	-0.658316	NA	NA	NA	NA	NA	-0.0285208	NA	NA	NA	NA	NA	-0.808694	NA	NA	NA	NA	NA	NA	0.331302	NA	NA	NA	NA	NA	NA	1	0	1
chr22:38716087-38716651	GTPBP1	NA	NA	NA	NA	NA	NA	NA	NA	NA	NA	NA	NA	NA	-0.00386089	NA	NA	NA	NA	NA	NA	NA	NA	NA	NA	NA	NA	NA	NA	NA	NA	NA	NA	NA	1	0	1
chr1:161076475-161077452	NECTIN4	NA	-0.00286901	-0.074267	0.453876	NA	NA	NA	-0.702554	NA	NA	NA	NA	NA	NA	NA	NA	-0.347142	-0.421645	NA	NA	0.130729	NA	NA	NA	NA	NA	0.441376	NA	NA	NA	NA	NA	NA	1	0	1
chr16:3770986-3773750	CREBBP	NA	NA	NA	NA	NA	NA	NA	NA	NA	NA	NA	NA	NA	-0.0460692	NA	NA	NA	NA	NA	NA	NA	NA	NA	NA	NA	NA	NA	NA	NA	NA	NA	NA	NA	1	0	1
chr11:104942973-104944747	CASP4	NA	NA	-0.628596	NA	-0.411072	NA	NA	0.625458	-0.547297	NA	NA	0.071016	0.662856	-0.790205	NA	0.362971	-0.372654	-0.223594	NA	NA	-0.0181053	NA	0.0900988	NA	-0.251391	NA	NA	NA	-0.0861573	NA	NA	NA	NA	1	0	1
chr9:7014001-7015852	KDM4C	NA	NA	NA	NA	NA	NA	NA	NA	NA	NA	NA	NA	NA	-0.0396089	NA	NA	NA	NA	NA	NA	NA	NA	NA	NA	NA	NA	NA	NA	NA	NA	NA	NA	NA	1	0	1
chr6:31400763-31410542	MICA	NA	NA	NA	NA	NA	NA	NA	0.93844	NA	NA	NA	0.0447367	-0.789018	-0.165061	NA	NA	NA	NA	NA	-0.612085	NA	NA	NA	NA	NA	NA	0.289504	NA	0.0401978	NA	NA	NA	NA	0	2	2
chr16:31109783-31110076	BCKDK	0.00914807	-0.00866944	NA	NA	0.0774547	NA	NA	NA	NA	NA	NA	NA	0.642532	-0.0716112	NA	NA	NA	NA	NA	NA	NA	NA	NA	NA	NA	-0.296375	NA	-0.372431	NA	NA	NA	-0.515695	NA	1	1	2
chr16:30959186-30961266	SETD1A	NA	NA	NA	NA	NA	NA	NA	NA	NA	NA	NA	NA	NA	-0.00911906	NA	NA	NA	NA	NA	NA	NA	NA	NA	NA	NA	NA	NA	NA	NA	NA	NA	NA	NA	1	0	1
chr19:40806674-40807137	EGLN2	0.759298	-0.030629	NA	NA	0.577499	NA	NA	0.470826	-0.79964	NA	NA	0.030104	-0.36002	-0.0141992	-0.202569	NA	-0.709028	-0.275948	NA	NA	0.381283	0.256884	NA	NA	NA	0.314353	-0.704921	NA	NA	NA	0.50721	NA	NA	2	1	3
chr3:195888606-195908484	TNK2	NA	NA	NA	NA	NA	NA	NA	0.655264	NA	NA	NA	NA	NA	-0.0387773	NA	NA	NA	NA	NA	NA	NA	NA	NA	NA	NA	NA	NA	NA	NA	NA	NA	NA	NA	1	0	1
chr21:44079704-44080014	TRAPPC10	NA	NA	NA	NA	NA	NA	NA	NA	NA	NA	NA	NA	NA	-0.0250612	NA	NA	NA	NA	NA	NA	NA	NA	NA	NA	NA	NA	NA	NA	NA	NA	NA	NA	NA	1	0	1
chr6:154808798-154810014	SCAF8	NA	NA	NA	NA	NA	NA	NA	NA	NA	NA	NA	NA	NA	-0.00851741	NA	NA	NA	NA	NA	NA	NA	NA	NA	NA	NA	NA	NA	NA	NA	NA	NA	NA	NA	1	0	1
chr1:112710310-112710459	PPM1J	NA	NA	-0.310492	0.674287	NA	NA	NA	0.316656	NA	NA	NA	NA	NA	NA	NA	NA	NA	NA	NA	0.108005	NA	0.727419	NA	NA	NA	NA	NA	NA	0.026544	NA	NA	NA	NA	0	1	1
chr17:40167612-40167849	CASC3	NA	-0.323446	NA	-0.443173	0.916458	0.0373469	NA	NA	NA	NA	NA	0.00933705	NA	-0.0499055	NA	NA	-0.484193	-0.118204	NA	NA	-0.906701	NA	NA	0.503791	NA	NA	NA	NA	0.468203	0.612421	NA	NA	NA	1	2	3
chr19:11402247-11402454	RGL3	NA	0.191147	-0.0002701	NA	0.150153	NA	NA	NA	NA	NA	-0.388832	0.00506944	-0.183875	NA	NA	0.459825	-0.128976	NA	NA	-0.438132	-0.577063	0.99886	NA	NA	NA	NA	0.354447	-0.599828	-0.798874	NA	-0.155017	-0.814866	NA	1	1	2
chr11:125086260-125088118	SLC37A2	NA	-0.0432135	NA	NA	NA	NA	NA	0.392412	NA	NA	NA	NA	NA	NA	NA	NA	NA	NA	NA	NA	NA	NA	NA	NA	NA	NA	NA	NA	NA	NA	NA	NA	NA	1	0	1
chr22:19356288-19356889	HIRA	NA	NA	NA	NA	NA	NA	NA	NA	NA	NA	NA	NA	NA	-0.0473412	NA	NA	NA	NA	NA	NA	NA	NA	NA	NA	NA	NA	NA	NA	NA	NA	NA	NA	NA	1	0	1
chr21:44074470-44075038	TRAPPC10	NA	NA	NA	NA	NA	NA	NA	NA	NA	NA	NA	NA	NA	-0.00506117	NA	NA	NA	NA	NA	NA	NA	NA	NA	NA	NA	NA	NA	NA	NA	NA	NA	NA	NA	1	0	1
chr13:37012297-37017244	SUPT20H	NA	NA	NA	NA	NA	NA	NA	NA	NA	NA	NA	NA	NA	-0.0282259	NA	NA	NA	NA	NA	NA	NA	NA	NA	NA	NA	NA	NA	NA	NA	NA	NA	NA	NA	1	0	1
chr12:122138295-122138423	MLXIP	0.836157	NA	NA	NA	0.334602	0.135804	NA	-0.648314	NA	NA	NA	0.44549	-0.102686	0.467481	NA	NA	-0.819305	-0.140237	-0.222088	-0.0275365	-0.497184	NA	NA	-0.763334	NA	0.374836	-0.313464	-0.74022	0.0998309	NA	NA	NA	NA	1	0	1
chr17:82444591-82445863	CYBC1	NA	-0.0308107	NA	NA	-0.748328	NA	NA	NA	NA	NA	NA	NA	NA	-0.0459185	NA	NA	-0.255126	NA	NA	NA	NA	NA	NA	NA	NA	0.430271	NA	-0.528962	NA	NA	NA	NA	NA	2	0	2
chr11:117989620-117993240	IL10RA	NA	NA	NA	NA	NA	NA	NA	NA	NA	NA	NA	NA	NA	-0.0309438	NA	NA	NA	NA	NA	NA	NA	NA	NA	NA	NA	NA	NA	NA	NA	NA	NA	NA	NA	1	0	1
chr4:1803064-1804329	FGFR3	NA	-0.0627686	NA	0.219017	-0.648457	0.232493	NA	0.0577045	NA	-0.0411448	NA	NA	NA	NA	NA	0.275367	NA	-0.309848	NA	NA	0.75607	NA	0.00442748	0.282313	NA	NA	0.277641	NA	NA	NA	NA	NA	NA	1	1	2
chr17:32366757-32367771	ZNF207	NA	NA	NA	NA	NA	NA	NA	NA	NA	NA	NA	NA	NA	-0.00328389	NA	NA	NA	NA	NA	NA	NA	NA	NA	NA	NA	NA	NA	NA	NA	NA	NA	NA	NA	1	0	1
chr11:72828984-72829302	ATG16L2	NA	NA	NA	NA	NA	NA	0.42398	0.884332	0.871061	NA	NA	0.438952	NA	-0.0684329	NA	NA	0.0251961	0.533105	NA	-0.339127	NA	NA	NA	NA	NA	NA	0.214603	NA	NA	NA	NA	NA	NA	0	1	1
chr11:614534-614796	IRF7	NA	NA	NA	NA	NA	NA	NA	NA	NA	NA	NA	NA	NA	-0.00131725	NA	NA	NA	NA	NA	NA	NA	NA	NA	NA	NA	NA	NA	NA	NA	NA	NA	NA	NA	1	0	1
chr15:72518134-72544819	ARIH1	NA	NA	NA	NA	NA	NA	NA	NA	NA	NA	NA	NA	NA	-8.282e-05	NA	NA	NA	NA	NA	NA	NA	NA	NA	NA	NA	NA	NA	NA	NA	NA	NA	NA	NA	1	0	1
chr17:82246039-82246197	CSNK1D	0.889356	-0.00459349	-0.120106	0.029317	0.694367	0.301201	0.16967	-0.670073	0.877347	NA	NA	0.00933285	-0.356684	-0.500835	NA	NA	-0.133388	-0.44805	-0.335171	0.204466	-0.177254	NA	0.00285277	0.582616	-0.537685	-0.520402	-0.294152	-0.413031	NA	-0.225128	0.239203	NA	NA	1	3	4
chr6:26466088-26467718	BTN2A1	NA	NA	-0.235135	NA	NA	NA	NA	0.60273	-0.263542	NA	NA	0.00535775	NA	-0.0616156	0.021829	NA	NA	NA	NA	-0.273345	-0.113207	0.326898	NA	NA	0.457554	NA	0.34693	NA	NA	NA	NA	NA	NA	0	2	2
chr4:184773875-184776483	ACSL1	NA	NA	NA	NA	NA	NA	NA	NA	NA	NA	NA	NA	NA	-0.00021621	NA	NA	NA	NA	NA	NA	NA	NA	NA	NA	NA	NA	NA	NA	NA	NA	NA	NA	NA	1	0	1
chr2:19897126-19897868	TTC32	-0.015282	-0.128627	0.406269	0.201418	-0.168282	0.367873	0.337035	-0.668278	-0.598222	NA	-0.334031	0.0337247	0.655187	-0.0869885	0.60189	-0.6165	0.303249	-0.4329	0.200604	-0.276677	-0.622529	-0.754242	0.107022	-0.40964	-0.0142907	-0.59669	0.115542	-0.191371	-0.0828482	-0.0389065	-0.271812	0.389143	0.261487	3	1	4
chr2:27494134-27494350	FNDC4	-0.0456006	NA	NA	NA	0.530205	NA	NA	NA	NA	NA	NA	NA	NA	NA	NA	-0.0396531	NA	NA	NA	NA	NA	NA	NA	NA	NA	NA	NA	NA	NA	NA	NA	NA	NA	2	0	2
chr7:4783460-4783688	AP5Z1	-0.560477	NA	NA	NA	NA	NA	0.417329	-0.273568	-0.297894	NA	NA	NA	NA	-0.165532	NA	NA	-0.0727061	NA	NA	-0.019564	NA	NA	NA	NA	NA	0.106097	-0.619174	-0.86798	NA	0.316588	NA	NA	NA	1	0	1
chr2:85542373-85542564	MAT2A	0.482075	-0.235845	0.770421	-0.743068	0.438997	0.11181	NA	-0.115168	NA	0.35264	NA	5.56e-06	0.12918	-0.0848671	0.274318	0.320646	0.229972	0.240489	0.237461	NA	0.0588902	-0.414705	0.0423782	0.149275	0.297847	0.191407	-0.480995	-0.04062	-0.47227	0.200426	-0.138859	0.694855	-0.400563	1	2	3
chr4:52082510-52084915	SPATA18	NA	NA	NA	NA	NA	NA	NA	NA	NA	NA	NA	0.00511949	0.222173	NA	NA	NA	NA	NA	NA	NA	NA	NA	NA	NA	NA	NA	NA	NA	NA	NA	NA	NA	NA	0	1	1
chr1:78659483-78660553	IFI44	NA	NA	-0.118317	NA	0.846636	NA	NA	0.219255	-0.28614	NA	NA	0.144839	-0.165313	-0.843202	-0.331443	NA	-0.117689	0.246731	NA	0.3401	-0.35098	NA	NA	NA	-0.0574065	0.123597	-0.294534	-0.487982	0.350223	-0.0487687	NA	NA	NA	1	0	1
chr15:40383044-40383227	KNSTRN	NA	NA	NA	NA	NA	NA	NA	-0.377656	NA	NA	NA	NA	NA	NA	NA	NA	NA	-0.0102705	NA	NA	NA	NA	NA	NA	NA	NA	0.0778239	NA	-0.307059	NA	NA	NA	NA	1	0	1
chr4:105837889-105842064	GSTCD	NA	NA	NA	NA	NA	NA	NA	0.0269536	NA	NA	NA	NA	NA	0.946949	NA	NA	NA	NA	NA	NA	NA	NA	NA	NA	NA	NA	NA	NA	NA	NA	NA	NA	NA	0	1	1
chr11:61415784-61416104	CPSF7	-0.0236946	-0.0551647	-0.535596	0.0792033	0.307006	NA	0.147155	0.372479	0.292753	0.746364	-0.843464	-0.192685	0.133968	-0.0980877	0.56729	0.505133	0.153893	0.0957	-0.557341	0.0762936	-0.178817	0.137691	0.312073	NA	-0.825311	0.162842	0.149594	0.198229	-0.885665	-0.548114	NA	0.323706	0.116071	1	0	1
chr3:127577076-127579739	TPRA1	NA	NA	NA	NA	NA	NA	NA	NA	NA	NA	NA	NA	NA	-0.00792225	NA	NA	NA	NA	NA	NA	NA	NA	NA	NA	NA	NA	NA	NA	NA	NA	NA	NA	NA	1	0	1
chr9:32457418-32459370	DDX58	NA	NA	NA	NA	NA	NA	NA	0.537697	NA	NA	NA	NA	NA	-0.00753537	NA	NA	NA	NA	NA	NA	NA	NA	NA	NA	NA	NA	NA	NA	NA	NA	NA	NA	NA	1	0	1
chr7:66082936-66083076	ASL	NA	NA	NA	NA	NA	NA	NA	-0.568491	NA	NA	NA	NA	NA	-0.00019705	NA	NA	NA	NA	NA	NA	NA	NA	NA	NA	NA	NA	NA	NA	NA	NA	NA	NA	NA	1	0	1
chr8:144317109-144317186	DGAT1	0.0210397	-0.0756125	-0.318175	0.650669	-0.872718	0.0268344	0.20485	-0.170044	0.733874	-0.126959	0.579074	0.00259937	0.142228	-0.209344	0.0195937	0.220308	0.219842	-0.0560683	-0.404117	0.100587	-0.199795	-0.308767	0.00163459	-0.262559	0.413186	0.155465	0.0986255	0.56769	0.358327	0.562048	-0.446693	-0.211635	0.262193	0	5	5
chr16:30751603-30753231	PHKG2	-0.188894	-0.00131186	-0.864992	-0.676535	0.100903	0.065471	0.210888	0.278131	0.327447	-0.875641	NA	0.169753	0.219315	-0.00025821	0.00957969	NA	0.226369	0.364221	0.0841596	-0.626896	0.684065	0.290503	NA	0.621041	NA	0.364283	-0.312275	-0.818706	NA	NA	NA	0.785677	NA	2	1	3
chr12:56324493-56324580	PAN2	NA	NA	NA	NA	NA	NA	NA	NA	NA	NA	NA	NA	NA	-0.00564329	NA	NA	NA	NA	NA	NA	NA	NA	NA	NA	NA	NA	NA	NA	NA	NA	NA	NA	NA	1	0	1
chr1:213167973-213176399	RPS6KC1	NA	NA	NA	NA	NA	NA	NA	NA	NA	NA	NA	NA	NA	-0.020107	NA	NA	NA	NA	NA	NA	NA	NA	NA	NA	NA	NA	NA	NA	NA	NA	NA	NA	NA	1	0	1
chr8:143983811-143984007	PARP10	-0.184076	-0.170844	0.206474	0.324052	0.27572	0.0286721	0.408075	0.0193279	0.140321	-0.0691203	0.0306238	0.00070608	0.402693	-0.0115319	0.00231403	0.0730741	-0.617979	-0.479208	0.0315159	-0.0304491	-0.296037	0.361626	0.0188777	0.513605	0.183206	0.0261302	-0.397346	-0.103135	0.62991	-0.0618348	0.126185	-0.7829	-0.632335	2	8	10
chr12:118389946-118391125	SUDS3	NA	NA	NA	NA	NA	NA	NA	NA	NA	NA	NA	NA	NA	-0.0124702	NA	NA	NA	NA	NA	NA	NA	NA	NA	NA	NA	NA	NA	NA	NA	NA	NA	NA	NA	1	0	1
chr19:13137575-13138146	NACC1	0.0886043	0.353632	-0.0934244	-0.176325	-0.0914972	0.0504732	-0.122193	0.0215366	NA	-0.221636	0.445682	0.0282784	-0.296946	-0.0371103	NA	-0.0377394	0.352512	-0.682541	-0.507501	NA	-0.290828	-0.627754	0.0681447	0.34263	-0.166271	-0.322067	NA	-0.0425803	0.695638	-0.17348	0.315222	-0.191015	0.0373739	3	3	6
chr15:90931944-90932054	HDDC3	NA	-0.489311	-0.122589	-0.221376	-0.398009	NA	NA	0.431504	-0.115792	NA	NA	NA	0.193234	NA	-0.280919	NA	NA	-0.0272969	NA	-0.434435	NA	0.99909	NA	NA	-0.542713	NA	0.013681	NA	-0.39029	-0.0631679	NA	-0.420989	NA	1	1	2
chr2:68380904-68382541	PLEK	NA	NA	NA	NA	NA	NA	NA	NA	NA	NA	NA	NA	NA	-0.0472437	NA	NA	NA	NA	NA	NA	NA	NA	NA	NA	NA	NA	NA	NA	NA	NA	NA	NA	NA	1	0	1
chr7:30425710-30429373	NOD1	NA	NA	NA	NA	NA	NA	0.999191	0.529472	NA	NA	NA	NA	NA	0.0492113	NA	NA	NA	NA	NA	NA	NA	NA	NA	NA	NA	NA	-0.68861	NA	NA	NA	NA	NA	NA	0	1	1
chr2:218693983-218694263	STK36	NA	NA	NA	NA	NA	NA	NA	0.0970181	NA	NA	NA	NA	NA	-0.0197294	NA	NA	NA	NA	NA	-0.0315973	NA	NA	NA	NA	NA	NA	NA	NA	NA	NA	NA	NA	NA	2	0	2
chr10:3782214-3784912	KLF6	NA	-0.0158348	-0.00390679	-0.352454	0.177477	0.100164	NA	0.185989	NA	0.148138	-0.380646	0.00704487	-0.649669	-0.00416211	NA	NA	-0.23609	-0.857649	-0.231599	0.728273	-0.500018	NA	NA	NA	NA	0.564435	NA	NA	0.556734	NA	NA	NA	NA	3	1	4
chr2:27240361-27240910	CAD	NA	-0.00773509	-0.197912	NA	0.474826	NA	NA	0.349699	-0.524113	NA	NA	-0.43281	-0.846948	-0.234637	-0.131275	NA	-0.0954148	0.646084	NA	0.12132	-0.118137	NA	NA	NA	NA	0.597075	NA	NA	-0.693018	NA	NA	NA	NA	1	0	1
chr12:132567526-132569925	FBRSL1	NA	NA	NA	NA	NA	NA	NA	NA	NA	NA	NA	NA	NA	-0.0233242	NA	NA	NA	NA	NA	NA	NA	NA	NA	NA	NA	NA	NA	NA	NA	NA	NA	NA	NA	1	0	1
chr19:52893619-52893778	ZNF320	NA	NA	NA	NA	NA	NA	NA	NA	NA	NA	NA	0.0316566	NA	NA	NA	NA	NA	NA	NA	NA	NA	NA	NA	NA	NA	NA	0.589953	NA	NA	NA	NA	NA	NA	0	1	1
chr22:41900498-41902969	SREBF2	NA	NA	NA	NA	NA	NA	NA	NA	NA	NA	NA	NA	NA	-0.0122427	NA	NA	NA	NA	NA	NA	NA	NA	NA	NA	NA	NA	NA	NA	NA	NA	NA	NA	NA	1	0	1
chr7:50605406-50606336	GRB10	NA	NA	NA	NA	NA	NA	NA	NA	NA	NA	NA	NA	NA	-0.0222762	NA	NA	NA	NA	NA	NA	NA	NA	NA	NA	NA	NA	NA	NA	NA	NA	NA	NA	NA	1	0	1
chr5:123545841-123553106	CSNK1G3	NA	NA	NA	NA	NA	NA	NA	NA	NA	NA	NA	NA	NA	-0.0491192	NA	NA	NA	NA	NA	NA	NA	NA	NA	NA	NA	NA	NA	NA	NA	NA	NA	NA	NA	1	0	1
chr11:11943112-11947944	USP47	NA	NA	NA	NA	NA	NA	NA	NA	NA	NA	NA	NA	NA	-0.0197799	NA	NA	NA	NA	NA	NA	NA	NA	NA	NA	NA	NA	NA	NA	NA	NA	NA	NA	NA	1	0	1
chr20:34850060-34851230	GGT7	-0.0281555	0.474991	-0.387629	0.148181	0.522883	0.129036	NA	-0.316547	0.425297	NA	-0.311999	0.162878	0.27337	NA	0.643898	-0.754846	-0.337363	-0.347701	0.558841	0.204388	0.495852	0.222545	0.121836	0.345482	0.384981	0.335923	0.230183	-0.184988	0.728649	0.0608871	NA	0.357237	-0.219667	1	0	1
chr22:20140217-20140616	ZDHHC8	-0.540793	-0.417614	-0.480435	0.330283	0.128807	0.287834	0.253653	0.416974	-0.789069	0.254097	0.610274	0.0174791	-0.164376	-0.175967	0.0316144	NA	0.217061	0.346681	0.0954701	-0.665913	-0.201515	0.205339	0.143034	-0.320564	0.754277	0.154162	-0.396888	-0.46552	0.608912	-0.187112	0.171229	0.0788216	0.064065	0	2	2
chr2:160274764-160275629	RBMS1	NA	-0.169155	NA	NA	NA	NA	NA	NA	NA	NA	NA	NA	NA	-0.0258238	NA	NA	NA	NA	NA	NA	NA	NA	NA	NA	NA	NA	NA	NA	NA	NA	NA	NA	NA	1	0	1
chr10:96209907-96216652	BLNK	NA	NA	NA	NA	NA	NA	NA	0.0255751	NA	NA	NA	NA	NA	NA	NA	NA	NA	NA	NA	NA	NA	NA	NA	NA	NA	NA	0.43371	NA	NA	NA	NA	NA	NA	0	1	1
chr13:51675243-51703595	WDFY2	NA	NA	NA	NA	NA	NA	NA	NA	NA	NA	NA	NA	NA	-0.0099151	NA	NA	NA	NA	NA	NA	NA	NA	NA	NA	NA	NA	NA	NA	NA	NA	NA	NA	NA	1	0	1
chr16:3773930-3774568	CREBBP	NA	NA	NA	NA	NA	NA	NA	NA	NA	NA	NA	NA	NA	-0.0328213	NA	NA	NA	NA	NA	NA	NA	NA	NA	NA	NA	NA	NA	NA	NA	NA	NA	NA	NA	1	0	1
chr1:36307607-36307769	SH3D21	NA	NA	0.509409	NA	NA	NA	NA	0.274652	-0.234729	-0.540128	NA	-0.376912	NA	NA	NA	NA	NA	-0.580944	NA	-0.460945	NA	NA	NA	NA	NA	0.247086	0.0147482	0.130526	0.242831	NA	NA	NA	-0.0478254	1	1	2
chr22:38740432-38741006	SUN2	0.274402	-0.0143065	-0.0126451	-0.0905953	-0.473664	0.412571	0.0282895	0.469962	0.197373	-0.304649	0.64401	0.0182678	0.835364	-0.00798202	-0.677268	0.787485	-0.802221	0.959859	-0.128419	-0.150271	-0.00694748	0.162954	0.00379747	-0.513926	-0.793402	0.666336	-0.489411	-0.0768339	0.392736	0.170973	-0.485645	-0.217185	0.62128	4	3	7
chr3:185931852-185937824	TRA2B	NA	NA	NA	NA	NA	NA	NA	NA	NA	NA	NA	NA	NA	-0.00620317	NA	NA	NA	NA	NA	NA	NA	NA	NA	NA	NA	NA	NA	NA	NA	NA	NA	NA	NA	1	0	1
chr2:172566933-172568740	PDK1	NA	NA	NA	NA	NA	NA	NA	0.171146	NA	NA	NA	NA	NA	-0.00970588	NA	NA	NA	NA	NA	-0.0471582	NA	NA	NA	NA	NA	NA	NA	NA	NA	NA	NA	NA	NA	2	0	2
chr22:19142633-19142725	ESS2	NA	NA	NA	NA	NA	NA	NA	0.0124772	NA	NA	NA	NA	NA	-0.0894224	NA	NA	NA	NA	NA	NA	NA	NA	NA	NA	NA	NA	-0.412958	NA	NA	NA	NA	NA	NA	0	1	1
chr6:26406256-26407670	BTN3A1	NA	NA	0.604506	0.469315	-0.963628	0.361313	0.26476	0.268034	-0.306062	NA	NA	0.00101516	-0.224516	-0.01336	NA	NA	0.218615	0.874716	0.407249	0.916136	-0.147119	NA	NA	NA	NA	-0.393421	0.530661	NA	NA	NA	NA	NA	NA	1	1	2
chr2:219499254-219499960	GMPPA	NA	NA	-0.230961	NA	-0.519985	NA	NA	0.752238	NA	NA	NA	0.00391323	NA	NA	NA	NA	-0.00639223	0.450555	0.163475	-0.00435971	-0.26086	NA	0.188106	-0.570475	NA	NA	NA	NA	NA	NA	NA	NA	NA	2	1	3
chr1:15716816-15717892	PLEKHM2	NA	NA	NA	NA	NA	NA	NA	NA	NA	NA	NA	NA	NA	-0.0333257	NA	NA	NA	NA	NA	NA	NA	NA	NA	NA	NA	NA	NA	NA	NA	NA	NA	NA	NA	1	0	1
chr1:202013298-202013828	ELF3	NA	-0.048411	0.77611	0.0842993	0.272537	0.00306556	NA	-0.358137	NA	-0.276907	NA	0.00535146	0.338139	NA	NA	0.0046985	-0.707615	0.295179	NA	0.658597	-0.231267	NA	0.296561	0.403105	NA	NA	0.0981461	-0.516191	-0.490806	NA	-0.864547	-0.554321	NA	1	3	4
chr3:139373808-139374488	COPB2	NA	-0.245028	NA	-0.314663	-0.88222	NA	NA	NA	NA	NA	NA	NA	-0.365296	-0.0392395	NA	NA	-0.159704	NA	NA	NA	-0.565303	NA	NA	NA	NA	NA	NA	NA	0.582691	NA	NA	NA	NA	1	0	1
chr16:3745354-3749626	CREBBP	NA	NA	NA	NA	NA	NA	NA	NA	NA	NA	NA	NA	NA	-0.00827011	NA	NA	NA	NA	NA	NA	NA	NA	NA	NA	NA	NA	NA	NA	NA	NA	NA	NA	NA	1	0	1
chr17:45136620-45136691	ACBD4	0.192789	-0.309597	-0.727116	-0.147932	-0.240413	0.187237	0.383778	0.361936	-0.458306	NA	0.394915	0.031421	0.664022	-0.859003	0.0320108	0.200475	0.170623	0.0668797	0.18113	-0.480067	-0.365301	0.659157	0.222116	NA	0.162934	0.205639	-0.563244	NA	0.116105	-0.153856	NA	0.587916	0.998659	0	2	2
chr7:2525318-2525413	LFNG	NA	-0.179085	-0.332181	-0.626431	0.895915	0.052844	NA	0.114874	0.78776	-0.674402	NA	0.106265	0.258358	-0.0580407	0.52259	NA	0.669806	-0.662967	-0.720835	0.126968	-0.0299817	NA	0.085255	-0.401579	-0.057405	NA	0.40008	-0.211289	NA	0.493159	-0.187911	0.436297	NA	1	0	1
chr12:56253086-56253287	ANKRD52	NA	NA	NA	NA	NA	NA	NA	NA	NA	NA	NA	NA	NA	-0.0202478	NA	NA	NA	NA	NA	NA	NA	NA	NA	NA	NA	NA	NA	NA	NA	NA	NA	NA	NA	1	0	1
chr11:67353077-67353363	POLD4	-0.471457	-0.0742876	-0.0756166	-0.451514	-0.672141	0.956023	0.538809	0.523177	0.36347	-0.00702889	0.0495507	-0.116552	-0.505669	0.255947	0.13897	0.0614021	0.123701	0.356864	0.34287	-0.0626874	-0.00972409	-0.314483	0.00132648	-0.705535	0.597071	0.598126	-0.134395	0.484844	-0.0526393	-0.337427	0.0328493	0.565635	0.287383	2	3	5
chr13:49522107-49523174	PHF11	NA	0.620391	NA	NA	0.224232	NA	NA	-0.275133	NA	NA	NA	0.0886626	-0.595774	-0.0580996	NA	NA	0.448628	-0.00965013	NA	NA	-0.30912	NA	NA	NA	NA	NA	NA	NA	NA	NA	NA	NA	NA	1	0	1
chr1:151535898-151536236	CGN	NA	-0.40071	NA	NA	NA	0.151815	NA	-0.330419	NA	NA	NA	NA	NA	NA	NA	NA	-0.0364601	NA	NA	-0.130512	-0.592385	NA	NA	0.396603	NA	NA	-0.0906863	NA	NA	NA	NA	NA	NA	1	0	1
chr9:37780880-37781985	EXOSC3	NA	NA	NA	NA	NA	NA	NA	NA	NA	NA	NA	NA	NA	-0.0419755	NA	NA	NA	NA	NA	NA	NA	NA	NA	NA	NA	NA	NA	NA	NA	NA	NA	NA	NA	1	0	1
chr19:17338741-17338953	GTPBP3	NA	0.0931434	-0.430026	-0.474896	0.535419	0.15727	0.562903	0.0203974	0.853725	NA	NA	0.0481952	0.138585	-0.36664	-0.699387	NA	-0.108666	-0.080008	NA	-0.150119	NA	NA	NA	NA	NA	0.07577	-0.551835	-0.00813037	NA	-0.441358	NA	0.269144	NA	1	2	3
chr9:33468422-33468507	NOL6	NA	NA	NA	NA	NA	NA	NA	NA	NA	NA	NA	-0.0411022	NA	-0.170468	NA	NA	NA	NA	NA	-0.70096	NA	NA	NA	NA	NA	NA	0.337726	NA	NA	NA	NA	NA	NA	1	0	1
chr11:77685159-77691158	RSF1	NA	NA	NA	NA	NA	NA	NA	NA	NA	NA	NA	NA	NA	-0.0315461	NA	NA	NA	NA	NA	NA	NA	NA	NA	NA	NA	NA	NA	NA	NA	NA	NA	NA	NA	1	0	1
chr3:49284919-49286097	USP4	NA	NA	NA	NA	NA	NA	NA	NA	NA	NA	NA	NA	NA	-0.0238934	NA	NA	NA	NA	NA	NA	NA	NA	NA	NA	NA	NA	NA	NA	NA	NA	NA	NA	NA	1	0	1
chrX:119851873-119852772	UPF3B	NA	NA	NA	NA	NA	NA	NA	-0.265971	NA	NA	NA	NA	NA	-0.0453505	NA	NA	NA	NA	NA	0.631515	NA	NA	NA	NA	NA	NA	0.277614	NA	NA	NA	NA	NA	NA	1	0	1
chr1:11920332-11922635	KIAA2013	NA	NA	NA	NA	NA	NA	NA	NA	0.739228	NA	0.823234	NA	NA	-0.736628	-0.0210915	NA	NA	NA	NA	NA	NA	0.23459	NA	NA	NA	NA	NA	NA	NA	NA	NA	-0.179469	NA	1	0	1
chr1:111441389-111441498	WDR77	0.208339	-0.0487165	-0.104128	-0.484104	0.20767	NA	-0.872834	-0.172976	0.440503	NA	-0.444571	NA	NA	NA	NA	NA	-0.0807719	-0.433664	NA	0.0442528	-0.0575292	NA	0.039245	NA	NA	-0.942932	-0.872907	-0.599911	0.0616094	0.524466	0.0736012	0.113394	NA	1	2	3
chr11:73353012-73355532	ARHGEF17	NA	NA	NA	NA	NA	NA	NA	-0.163044	NA	NA	0.899714	0.00210809	NA	-0.172583	0.0937095	NA	NA	NA	-0.969924	-0.154501	NA	0.998853	NA	NA	NA	NA	NA	NA	0.308704	NA	NA	NA	NA	0	1	1
chr2:200853449-200853902	CLK1	NA	NA	NA	NA	0.717644	NA	NA	NA	NA	NA	NA	1.983e-05	NA	0.972828	NA	NA	NA	NA	NA	NA	NA	NA	NA	NA	NA	NA	NA	NA	NA	NA	NA	NA	NA	0	1	1
chr1:205664886-205680393	SLC45A3	NA	NA	NA	NA	NA	NA	NA	NA	NA	NA	NA	NA	NA	-0.00044619	NA	NA	NA	NA	NA	NA	NA	NA	NA	NA	NA	NA	NA	NA	NA	NA	NA	NA	NA	1	0	1
chr6:42968498-42968873	PEX6	NA	NA	NA	NA	0.078941	NA	NA	0.298928	0.844736	NA	NA	0.931089	NA	-0.137525	-0.327174	-0.00282056	NA	NA	NA	-0.704833	NA	NA	0.680625	NA	NA	NA	-0.249337	NA	NA	-0.999415	NA	0.257409	NA	1	0	1
chr12:10125448-10126570	CLEC7A	NA	NA	NA	NA	NA	NA	NA	NA	NA	NA	NA	NA	NA	-0.00949844	NA	NA	NA	NA	NA	NA	NA	NA	NA	NA	NA	NA	NA	NA	NA	NA	NA	NA	NA	1	0	1
chr16:3025823-3025923	THOC6	NA	-0.0888551	0.38752	0.161557	-0.208142	0.492734	NA	0.126482	0.040029	-0.0257737	NA	0.16322	-0.213068	-0.0610545	NA	NA	0.71444	-0.178039	NA	NA	-0.326516	NA	NA	0.106978	NA	0.773137	-0.195326	NA	NA	NA	NA	NA	NA	1	1	2
chr20:38532859-38535085	RALGAPB	NA	NA	NA	NA	NA	NA	NA	NA	NA	NA	NA	NA	NA	-0.0007392	NA	NA	NA	NA	NA	NA	NA	NA	NA	NA	NA	NA	NA	NA	NA	NA	NA	NA	NA	1	0	1
chr12:56325128-56325334	PAN2	-0.385477	NA	NA	NA	NA	NA	NA	0.458965	NA	NA	NA	0.0110061	-0.121599	0.58564	-0.124898	NA	NA	NA	NA	-0.769372	NA	NA	NA	NA	NA	NA	-0.254849	NA	NA	NA	NA	NA	NA	0	1	1
chr17:4170861-4172555	ANKFY1	NA	NA	NA	NA	NA	NA	NA	0.169163	NA	NA	NA	NA	NA	-0.00097708	0.106005	NA	NA	NA	NA	NA	NA	NA	NA	NA	NA	NA	0.062048	NA	NA	NA	NA	NA	NA	1	0	1
chr9:128260802-128261171	GOLGA2	NA	-0.00501428	NA	0.30528	0.0588996	NA	0.659498	0.906263	-0.586326	NA	NA	0.00118227	-0.707552	-0.0138399	-0.388778	NA	0.497944	-0.156413	0.242533	0.671382	-0.558168	0.178949	NA	NA	NA	0.669794	NA	0.561154	0.742116	0.184871	NA	0.133717	NA	2	1	3
chr4:82829058-82830936	SEC31A	NA	NA	NA	NA	NA	NA	NA	NA	NA	NA	NA	NA	NA	-0.045593	NA	NA	NA	NA	NA	NA	NA	NA	NA	NA	NA	NA	NA	NA	NA	NA	NA	NA	NA	1	0	1
chr9:137811615-137813005	EHMT1	NA	NA	NA	NA	NA	NA	NA	NA	NA	NA	NA	NA	NA	-0.014649	NA	NA	NA	NA	NA	NA	NA	NA	NA	NA	NA	NA	NA	NA	NA	NA	NA	NA	NA	1	0	1
chr14:20449013-20449170	OSGEP	0.178717	-0.0800421	-0.133032	-0.648648	0.391954	0.7428	0.126516	0.271394	0.634963	-0.112437	0.328594	0.00858183	-0.616129	-0.0954374	0.125798	0.358679	-0.280438	-0.473579	-0.440634	-0.717435	-0.00339827	0.214076	0.00223927	-0.164315	0.1422	0.0687458	-0.0293139	-0.231833	0.220238	-0.496434	0.271325	0.587119	0.121926	2	2	4
chr11:64913401-64913820	ATG2A	NA	NA	NA	NA	NA	NA	NA	0.0223061	NA	NA	NA	NA	NA	NA	NA	NA	NA	NA	NA	NA	NA	NA	NA	NA	NA	NA	NA	NA	NA	NA	NA	NA	NA	0	1	1
chr3:101574279-101579789	PCNP	NA	NA	NA	NA	NA	NA	NA	NA	NA	NA	NA	NA	NA	-0.00601974	NA	NA	NA	NA	NA	NA	NA	NA	NA	NA	NA	NA	-0.23598	NA	NA	NA	NA	NA	NA	1	0	1
chr11:9287806-9288441	TMEM41B	-0.2223	-0.0830466	-0.239162	0.820484	0.301095	0.262859	NA	-0.350829	0.093576	NA	NA	0.0525256	-0.53645	-0.89496	0.0123789	NA	-0.498609	-0.395193	-0.453076	-0.542941	-0.571897	NA	0.00652306	0.825137	NA	NA	0.353302	-0.823059	-0.57622	0.0752049	NA	NA	NA	0	2	2
chr10:91842391-91844918	TNKS2	NA	NA	-0.016299	NA	NA	NA	NA	0.567432	NA	NA	NA	0.00732843	NA	-0.085963	0.23549	NA	NA	NA	NA	NA	NA	NA	NA	NA	NA	NA	-0.439257	NA	-0.487511	NA	NA	NA	NA	1	1	2
chr8:94882289-94882780	CCNE2	NA	NA	-0.281328	NA	NA	NA	NA	0.266235	-0.131105	NA	NA	NA	NA	-0.398218	-1.055e-05	NA	NA	NA	NA	NA	NA	NA	NA	NA	NA	NA	0.0493469	NA	NA	NA	NA	NA	NA	1	1	2
chr17:44093206-44093313	HDAC5	NA	NA	NA	NA	NA	NA	NA	NA	NA	NA	NA	NA	NA	-0.00132319	NA	NA	NA	NA	NA	NA	NA	NA	NA	NA	NA	NA	NA	NA	NA	NA	NA	NA	NA	1	0	1
chr4:78872798-78878733	BMP2K	NA	NA	NA	NA	NA	NA	NA	NA	NA	NA	NA	NA	NA	-0.0226439	NA	NA	NA	NA	NA	NA	NA	NA	NA	NA	NA	NA	NA	NA	NA	NA	NA	NA	NA	1	0	1
chr15:75878021-75879097	UBE2Q2	NA	NA	NA	NA	NA	NA	NA	NA	NA	NA	NA	NA	NA	-0.0317773	NA	NA	NA	NA	NA	NA	NA	NA	NA	NA	NA	NA	NA	NA	NA	NA	NA	NA	NA	1	0	1
chr12:112169658-112170332	HECTD4	NA	NA	NA	NA	NA	NA	NA	0.61527	NA	NA	NA	NA	NA	-0.21457	NA	NA	-0.21934	NA	NA	-0.219642	NA	NA	0.0141109	NA	NA	NA	0.169978	NA	NA	NA	NA	NA	NA	0	1	1
chr21:46560783-46561747	DIP2A	NA	NA	-0.00827293	-0.0728179	0.729978	NA	NA	-0.565197	-0.461637	NA	NA	0.0190158	-0.607648	-0.575953	0.322856	NA	-0.158924	0.484236	0.742264	0.689615	-0.262285	0.526046	0.0703068	NA	NA	-0.909369	0.45093	-0.119526	NA	NA	NA	NA	NA	1	1	2
chr9:128986875-128987588	NUP188	NA	NA	NA	NA	NA	NA	NA	NA	NA	NA	NA	NA	NA	-0.0328282	NA	NA	NA	NA	NA	NA	NA	NA	NA	NA	NA	NA	NA	NA	NA	NA	NA	NA	NA	1	0	1
chr19:10139817-10140045	DNMT1	-0.134548	-0.0504881	-0.253088	-0.265776	-0.580886	-0.777391	NA	-0.351914	-0.813775	NA	NA	0.113806	NA	-0.00019024	0.231211	NA	-0.0254514	-0.321426	-0.05378	0.396869	-0.366706	0.81445	-0.473318	0.148988	0.551382	0.574593	0.431435	-0.480946	NA	0.126925	0.517045	NA	NA	2	0	2
chr5:180793097-180803601	MGAT1	NA	NA	NA	NA	NA	NA	NA	NA	NA	NA	NA	NA	NA	-0.00967037	NA	NA	NA	NA	NA	NA	NA	NA	NA	NA	NA	NA	NA	NA	NA	NA	NA	NA	NA	1	0	1
chr6:24288906-24290931	DCDC2	NA	NA	NA	NA	0.0313242	NA	NA	NA	NA	NA	NA	NA	-0.0110093	NA	NA	NA	NA	NA	NA	-0.207673	NA	NA	NA	NA	NA	NA	NA	NA	NA	NA	NA	NA	NA	1	1	2
chr2:32485759-32487646	BIRC6	NA	NA	NA	NA	NA	NA	NA	NA	NA	NA	NA	NA	NA	-0.0180356	NA	NA	NA	NA	NA	NA	NA	NA	NA	NA	NA	NA	NA	NA	NA	NA	NA	NA	NA	1	0	1
chr9:317128-325670	DOCK8	NA	NA	NA	NA	NA	NA	NA	NA	NA	NA	NA	NA	NA	-0.0130382	NA	NA	NA	NA	NA	NA	NA	NA	NA	NA	NA	NA	NA	NA	NA	NA	NA	NA	NA	1	0	1
chr15:41474702-41475524	RTF1	NA	NA	NA	NA	NA	NA	NA	NA	NA	NA	NA	NA	NA	-0.0259428	NA	NA	NA	NA	NA	NA	NA	NA	NA	NA	NA	NA	NA	NA	NA	NA	NA	NA	NA	1	0	1
chr2:233434484-233434768	DGKD	NA	NA	NA	NA	NA	NA	NA	NA	NA	NA	NA	NA	NA	-0.00117214	NA	NA	NA	NA	NA	NA	NA	NA	NA	NA	NA	NA	NA	NA	NA	NA	NA	NA	NA	1	0	1
chr22:50218117-50218188	TUBGCP6	-0.266142	-0.129506	0.139084	-0.00911288	0.458169	-0.652467	-0.177219	0.506001	0.700951	-0.196927	0.289871	0.143622	0.279339	0.770721	0.0153457	0.0137821	-0.772646	0.315739	0.172413	0.302826	-0.0933142	0.22799	0.0370222	-0.574368	-0.209216	0.0524352	0.203636	0.611402	0.0198428	-0.680324	0.0277381	0.811161	0.149956	1	5	6
chr15:78488336-78488646	IREB2	NA	NA	NA	NA	NA	NA	NA	0.429674	NA	NA	-0.569941	NA	NA	-0.0952884	NA	NA	NA	-0.268565	NA	-0.0837961	NA	NA	NA	NA	NA	NA	0.0496224	NA	NA	NA	NA	NA	NA	0	1	1
chr17:78419725-78424060	PGS1	-0.386178	-0.178684	-0.576525	0.0823905	-0.161207	-0.676361	0.192416	-0.288239	-0.483171	-0.0627949	-0.686205	0.106467	0.183853	-0.396923	-0.27317	NA	0.032873	0.398953	0.604491	0.1162	-0.269676	0.349753	0.180587	-0.120089	-0.798888	0.403253	0.953043	-0.0133285	0.188989	-0.377639	-0.650033	-0.332113	-0.114967	1	1	2
chr2:241666838-241668142	ATG4B	NA	NA	NA	NA	0.0595909	NA	NA	-0.304687	NA	NA	NA	-0.615596	0.8627	-0.0033291	NA	NA	-0.312897	0.0980156	-0.6531	NA	-0.66021	NA	NA	NA	NA	0.516291	0.384144	-0.278817	NA	NA	NA	NA	NA	1	0	1
chr8:144263401-144263477	BOP1	-0.0527846	-0.100263	-0.309631	0.157279	0.595006	-0.30965	0.0689611	-0.187726	-0.612138	-0.0353818	-0.405959	0.243115	0.805135	-0.485791	-0.694232	-0.0938991	-0.0508992	0.525987	-0.100543	0.626121	-0.0205809	0.181882	0.323238	0.459993	-0.00470084	-0.531961	0.291076	0.753547	-0.326099	0.21064	-0.0470986	NA	NA	4	0	4
chr3:122720388-122727811	PARP14	NA	-0.138563	-0.28088	-0.304607	-0.120657	NA	NA	0.200552	NA	-0.323153	NA	0.00438861	-0.805791	-0.0818211	NA	NA	0.614515	-0.322725	NA	-0.312575	-0.27901	NA	NA	NA	NA	-0.611656	0.909244	NA	0.20806	NA	NA	NA	NA	0	1	1
chr22:30292851-30293650	AC004997.1	-0.791459	-0.0168199	-0.0212142	-0.366583	-0.416708	NA	0.85722	-0.426065	-0.404025	-0.333976	0.660543	0.148371	-0.530505	-0.00791077	0.014166	NA	-0.140639	-0.389598	0.393398	0.54455	-0.00152489	NA	0.507483	NA	0.876057	-0.663239	0.75209	-0.140561	-0.2048	0.140248	NA	NA	NA	4	1	5
chr5:91375178-91375510	ARRDC3	NA	NA	NA	NA	NA	NA	NA	-0.296656	NA	NA	NA	0.0490904	NA	0.440926	NA	NA	-0.653778	NA	NA	-0.00105833	NA	NA	NA	NA	NA	NA	0.0306694	NA	0.543633	NA	NA	NA	NA	1	2	3
chr17:7220529-7220603	ACADVL	0.17148	-0.0516551	NA	0.100573	NA	-0.56055	-0.168746	0.647601	-0.332487	NA	NA	0.0424454	0.234229	-0.793074	0.026305	NA	-0.152399	-0.41646	NA	NA	-0.0403777	0.523905	NA	0.539646	0.148718	NA	0.526193	0.650673	NA	NA	-0.0440791	0.324952	NA	2	2	4
chr20:41185201-41202056	ZHX3	NA	NA	NA	NA	NA	NA	NA	0.00161328	NA	NA	NA	NA	NA	-0.0659418	NA	NA	NA	NA	NA	NA	NA	NA	NA	NA	NA	NA	-0.156359	NA	NA	NA	NA	NA	NA	0	1	1
chr11:47234934-47235269	DDB2	0.00235662	-0.0909752	-0.106923	0.205349	0.602613	0.125446	-0.143936	0.0908599	-0.580728	-0.529954	0.650971	0.00671661	0.15896	-0.0841927	-8.39e-06	0.153203	-0.464157	0.126305	-0.263436	-0.244983	-0.0116649	-0.454743	0.00260857	0.484762	0.142493	0.55644	0.323858	0.611579	0.299145	-0.330785	0.536293	0.164042	0.149474	2	3	5
chr3:71198392-71299819	AC097634.4	NA	NA	NA	NA	NA	NA	NA	NA	NA	NA	NA	NA	NA	-0.0016105	NA	NA	NA	NA	NA	NA	NA	NA	NA	NA	NA	NA	NA	NA	NA	NA	NA	NA	NA	1	0	1
chr14:23562593-23563379	AP1G2	-0.0477861	-0.0100401	0.0792908	0.8128	0.0824284	0.269957	0.145973	-0.640138	0.316281	-0.193086	0.277957	0.0003904	-0.705652	-0.11666	-0.0406041	0.368731	-0.0913613	0.238032	0.186306	0.0640766	-0.0327415	-0.65787	0.206054	0.20859	0.814932	0.206405	0.239043	-0.160771	0.320723	0.303611	0.00366271	-0.743772	-0.249177	4	2	6
chr13:113821018-113821957	GAS6	NA	-0.00794496	NA	NA	NA	NA	-0.464818	NA	NA	NA	NA	NA	NA	NA	-0.637571	NA	NA	NA	NA	NA	NA	NA	NA	NA	NA	NA	NA	-0.651789	NA	NA	NA	NA	NA	1	0	1
chr19:19436219-19465339	GATAD2A	NA	NA	NA	NA	NA	NA	NA	NA	NA	NA	NA	NA	NA	-0.00980154	NA	NA	NA	NA	NA	NA	NA	NA	NA	NA	NA	NA	NA	NA	NA	NA	NA	NA	NA	1	0	1
chr19:45145260-45145352	PPP1R37	0.109437	-0.00991541	-0.263451	0.455466	0.783009	0.169852	0.193037	0.223107	0.11177	-0.068941	-0.819772	0.137199	0.490551	-0.0273864	0.147977	-0.548587	0.731303	-0.910221	-0.0989471	-0.387167	-0.140403	0.265003	0.833919	0.541965	-0.323697	-0.533415	0.633076	-0.493201	-0.375433	-0.085061	0.571223	0.14084	NA	2	0	2
chr1:19257145-19257453	MRTO4	NA	NA	NA	NA	0.210626	NA	NA	0.235623	NA	NA	NA	-0.186614	-0.0701153	-0.846539	NA	-0.0173	-0.11667	NA	NA	NA	-0.346045	NA	NA	NA	NA	NA	0.527141	NA	NA	NA	NA	NA	NA	1	0	1
chr8:144453460-144462282	CYHR1	-0.191779	-0.0653154	-0.269977	0.139603	-0.37541	-0.626065	NA	-0.422929	-0.334256	-0.103514	NA	0.465567	-0.303215	-0.0132059	0.133216	NA	0.336225	-0.460765	-0.965825	0.598223	0.565056	0.27545	0.0400069	-0.680251	-0.207692	0.180029	-0.269194	-0.840092	0.113495	0.886832	NA	-0.566581	NA	1	1	2
chr16:297226-297721	AXIN1	NA	NA	NA	NA	NA	NA	NA	NA	NA	NA	NA	NA	NA	-0.0231668	NA	NA	NA	NA	NA	NA	NA	NA	NA	NA	NA	NA	NA	NA	NA	NA	NA	NA	NA	1	0	1
chr17:40094122-40094934	NR1D1	NA	NA	NA	NA	NA	NA	NA	NA	-0.100386	NA	-0.427995	NA	NA	NA	-0.0478106	NA	NA	NA	NA	NA	NA	NA	NA	NA	NA	NA	NA	NA	NA	NA	NA	NA	NA	1	0	1
chr19:18857020-18857319	UPF1	NA	NA	NA	NA	NA	NA	NA	NA	NA	NA	NA	NA	NA	-0.0284105	NA	NA	NA	NA	NA	NA	NA	NA	NA	NA	NA	NA	NA	NA	NA	NA	NA	NA	NA	1	0	1
chr6:13658832-13696784	RANBP9	NA	NA	NA	NA	NA	NA	NA	NA	NA	NA	NA	NA	NA	-0.00170407	NA	NA	NA	NA	NA	NA	NA	NA	NA	NA	NA	NA	NA	NA	NA	NA	NA	NA	NA	1	0	1
chr3:142318694-142318789	XRN1	NA	NA	NA	NA	NA	NA	NA	-0.00422406	NA	NA	NA	NA	NA	-0.106626	NA	NA	NA	NA	NA	NA	NA	NA	NA	NA	NA	NA	0.337555	NA	NA	NA	NA	NA	NA	1	0	1
chrX:123611516-123613398	THOC2	NA	NA	NA	NA	NA	NA	NA	NA	NA	NA	NA	NA	NA	-0.0178068	NA	NA	NA	NA	NA	NA	NA	NA	NA	NA	NA	NA	NA	NA	NA	NA	NA	NA	NA	1	0	1
chr1:26775220-26775576	ARID1A	NA	NA	NA	NA	NA	NA	NA	NA	NA	NA	NA	NA	NA	-0.00150747	NA	NA	NA	NA	NA	NA	NA	NA	NA	NA	NA	NA	NA	NA	NA	NA	NA	NA	NA	1	0	1
chr19:49836406-49836846	MED25	0.018267	-0.0193794	-0.445389	-0.114299	-0.553737	0.100122	-0.592627	-0.568935	0.384786	0.331215	NA	0.252323	-0.4648	-0.00477955	0.775813	-0.222547	-0.251171	0.692288	-0.277708	NA	-0.266385	NA	0.349257	-0.201545	0.0666404	0.35891	-0.366685	-0.315791	-0.680588	0.288303	0.444578	0.737	NA	2	1	3
chr1:156253508-156259004	SMG5	NA	NA	NA	NA	NA	NA	NA	NA	NA	NA	NA	NA	NA	-0.0029825	NA	NA	NA	NA	NA	NA	NA	NA	NA	NA	NA	NA	NA	NA	NA	NA	NA	NA	NA	1	0	1
chr1:205088815-205094872	RBBP5	NA	NA	NA	NA	NA	NA	NA	0.240042	NA	NA	NA	NA	NA	-0.0103005	NA	NA	NA	NA	NA	NA	NA	NA	NA	NA	NA	NA	NA	NA	NA	NA	NA	NA	NA	1	0	1
chr17:57652161-57674971	MSI2	NA	NA	NA	NA	NA	NA	NA	NA	NA	NA	NA	NA	NA	-0.0138312	NA	NA	NA	NA	NA	NA	NA	NA	NA	NA	NA	NA	NA	NA	NA	NA	NA	NA	NA	1	0	1
chr12:94303896-94303976	PLXNC1	NA	NA	NA	NA	NA	NA	NA	-0.454833	NA	NA	NA	NA	NA	-0.499944	NA	NA	NA	NA	NA	0.200766	NA	NA	NA	NA	NA	NA	-0.0256542	NA	NA	NA	NA	NA	NA	1	0	1
chr11:59793514-59795371	STX3	NA	NA	NA	NA	NA	NA	NA	NA	NA	NA	NA	0.00650797	NA	-0.23055	NA	NA	NA	NA	NA	NA	NA	NA	NA	NA	NA	NA	NA	NA	NA	NA	NA	NA	NA	0	1	1
chr19:35497538-35497646	DMKN	NA	-0.0301935	0.303975	0.437965	-0.788596	NA	NA	0.635731	NA	NA	NA	0.00038014	-0.263812	NA	NA	NA	-0.137682	0.484639	0.335651	NA	-0.0195943	NA	0.107129	NA	NA	0.701813	0.268808	NA	0.0798346	-0.540995	-0.22929	0.137379	0.342	2	1	3
chr15:67658614-67664596	MAP2K5	NA	NA	NA	NA	NA	NA	NA	NA	NA	NA	NA	NA	NA	-0.00708644	NA	NA	NA	NA	NA	NA	NA	NA	NA	NA	NA	NA	NA	NA	NA	NA	NA	NA	NA	1	0	1
chr1:151002323-151006311	MINDY1	NA	NA	0.130134	NA	NA	NA	NA	0.418602	NA	NA	0.110531	0.0183882	NA	NA	NA	NA	NA	NA	NA	-0.235652	NA	NA	NA	NA	NA	NA	-0.284568	NA	0.370486	NA	NA	NA	NA	0	1	1
chr10:97476744-97476834	MMS19	0.370174	-0.00033229	-0.00084629	-0.227417	0.406424	0.00019906	-0.487318	0.282869	0.642873	-0.33545	NA	0.225127	-0.113789	-0.105878	0.203649	NA	0.185147	-0.149813	-0.594326	-0.334939	-0.637551	0.500249	0.235998	0.454338	-0.0214862	-0.216315	-0.39789	-0.910141	-0.239905	0.552971	-0.242626	0.73268	-0.657129	3	1	4
chr15:78016739-78017846	TBC1D2B	NA	NA	NA	NA	NA	NA	NA	NA	NA	NA	NA	NA	NA	-0.00295258	NA	NA	NA	NA	NA	NA	NA	NA	NA	NA	NA	NA	NA	NA	NA	NA	NA	NA	NA	1	0	1
chr14:102830472-102870184	TRAF3	NA	NA	NA	NA	NA	NA	NA	NA	NA	NA	NA	NA	NA	-0.0162614	NA	NA	NA	NA	NA	NA	NA	NA	NA	NA	NA	NA	NA	NA	NA	NA	NA	NA	NA	1	0	1
chr11:134259745-134261043	ACAD8	0.186993	-0.664309	0.0953303	-0.814749	0.569964	0.0726228	-0.477304	0.809053	0.194986	-0.441621	-0.88659	8.614e-05	0.20925	-0.252659	-0.348869	0.212341	0.19433	-0.206624	0.20548	-0.423166	0.432175	-0.831954	0.248225	0.277495	0.501547	0.844999	0.173587	-0.135824	0.40918	-0.469721	NA	0.294438	0.509323	0	1	1
chr18:23524174-23524428	RMC1	0.172702	NA	-0.279973	-0.0436541	0.530853	NA	NA	0.207479	-0.522169	-0.257306	-0.0420841	-0.222579	-0.057517	-0.175062	-0.309653	NA	0.263762	-0.665009	0.545889	-0.124152	0.357411	0.318472	NA	NA	0.735462	0.317276	0.178393	NA	NA	NA	NA	NA	0.348282	2	0	2
chr2:186625587-186630796	ITGAV	NA	NA	NA	NA	NA	NA	NA	0.0171188	NA	NA	NA	NA	NA	-0.0038199	NA	NA	NA	NA	NA	NA	NA	NA	NA	NA	NA	NA	NA	NA	NA	NA	NA	NA	NA	1	1	2
chr1:153764221-153764689	INTS3	NA	NA	NA	NA	NA	NA	NA	NA	NA	NA	NA	NA	NA	-0.00966268	NA	NA	NA	NA	NA	NA	NA	NA	NA	NA	NA	NA	NA	NA	NA	NA	NA	NA	NA	1	0	1
chr16:88732732-88733277	PIEZO1	NA	-0.0229823	0.0891047	-0.742142	-0.328495	0.288117	NA	0.094527	0.51539	-0.299558	NA	0.0240455	NA	-0.188139	-0.248235	NA	-0.308701	-0.363031	0.168665	-0.211914	-0.0490136	NA	0.0233979	0.678593	-0.469568	0.654665	0.10656	-0.308152	-0.529866	NA	NA	NA	NA	2	2	4
chr14:45114614-45114856	PRPF39	-0.258808	-0.392854	-0.185821	0.32576	0.256906	NA	-0.412499	0.360686	0.664969	NA	0.659494	0.0220443	0.123178	0.106531	NA	NA	0.25156	0.0525786	-0.489006	0.578907	0.320883	0.684116	0.278315	NA	0.202811	0.158154	0.73086	-0.351127	0.355348	-0.425287	0.204331	0.262982	NA	0	1	1
chr1:155197213-155197462	THBS3	-0.264523	-0.0182268	-0.0387536	-0.712921	-0.310391	0.794966	0.0967061	0.0819073	0.710232	-0.510615	NA	0.207272	-0.617126	-0.419108	-0.589112	0.120959	-0.239177	-0.670628	-0.0955691	-0.403271	-0.468464	0.686686	0.104859	0.215548	-0.897862	0.0400655	-0.0172744	-0.498655	0.86631	-0.34855	-0.474467	0.501851	-0.196845	3	1	4
chr10:97477416-97477854	MMS19	NA	NA	NA	NA	NA	NA	NA	0.241771	NA	NA	NA	NA	NA	-0.0385246	NA	NA	NA	NA	NA	NA	NA	NA	NA	NA	NA	NA	0.082699	NA	NA	NA	NA	NA	NA	1	0	1
chr2:135645527-135651732	R3HDM1	NA	NA	NA	NA	NA	NA	NA	NA	NA	NA	NA	NA	NA	-0.00162417	NA	NA	NA	NA	NA	NA	NA	NA	NA	NA	NA	NA	NA	NA	NA	NA	NA	NA	NA	1	0	1
chr2:219235585-219235707	ANKZF1	-0.563615	-0.121194	-0.0116761	-0.0266742	-0.583028	0.273046	0.423544	-0.60033	0.191041	-0.660581	0.399516	0.0241142	-0.184435	0.739479	-0.146242	0.08831	-0.281699	-0.731589	0.263571	0.427915	-0.00151711	-0.689511	0.0009371	0.579632	-0.255861	0.36625	0.163141	-0.811191	0.496069	0.183311	0.177996	0.571285	0.0978905	3	2	5
chr14:49833496-49834362	NEMF	NA	NA	NA	NA	NA	NA	NA	NA	NA	NA	NA	NA	NA	-0.0496348	NA	NA	NA	NA	NA	NA	NA	NA	NA	NA	NA	NA	NA	NA	NA	NA	NA	NA	NA	1	0	1
chr3:38252392-38252816	OXSR1	NA	-0.121161	-0.0541853	-0.730641	NA	NA	NA	0.286467	NA	NA	NA	0.303031	NA	-0.0305043	NA	NA	NA	NA	NA	-0.016038	-0.910694	NA	NA	NA	NA	NA	-0.0905404	NA	NA	NA	NA	NA	NA	2	0	2
chr4:3204148-3206495	HTT	NA	NA	NA	NA	NA	NA	NA	NA	NA	NA	NA	NA	NA	-0.0151226	NA	NA	NA	NA	NA	NA	NA	NA	NA	NA	NA	NA	NA	NA	NA	NA	NA	NA	NA	1	0	1
chr16:4726854-4726978	ANKS3	NA	NA	NA	NA	NA	NA	NA	0.0297857	NA	NA	NA	NA	NA	NA	NA	NA	NA	NA	NA	NA	NA	NA	NA	NA	NA	NA	NA	NA	NA	NA	NA	NA	NA	0	1	1
chr22:20106698-20107270	DGCR8	NA	NA	NA	-0.526355	NA	NA	NA	-0.605722	0.459834	NA	NA	NA	NA	-0.810696	0.0424409	NA	-0.0610525	0.588772	NA	-0.522922	NA	NA	NA	NA	NA	-0.1213	-0.195545	NA	NA	NA	NA	NA	NA	0	1	1
chr4:2662991-2663108	FAM193A	NA	NA	NA	NA	NA	NA	NA	NA	NA	NA	NA	NA	NA	-0.0302564	NA	NA	NA	NA	NA	NA	NA	NA	NA	NA	NA	NA	NA	NA	NA	NA	NA	NA	NA	1	0	1
chr16:3483597-3484698	NAA60	-0.273247	-0.331386	NA	NA	NA	NA	0.322529	0.296045	NA	NA	NA	NA	-0.0823218	-0.0478409	NA	NA	0.627705	NA	NA	NA	NA	NA	NA	NA	NA	0.0942196	-0.125318	0.0842083	NA	NA	NA	NA	NA	1	0	1
chr2:96861894-96863681	SEMA4C	NA	-0.0328628	-0.0431139	0.154949	0.112676	NA	NA	-0.619357	-0.0751697	NA	NA	0.580012	NA	-0.0880104	0.119242	NA	0.413752	-0.0842934	-0.207346	-0.34727	-0.407296	NA	0.636382	NA	-0.177074	0.0646399	-0.622258	-0.478475	0.512082	NA	-0.638998	-0.216383	-0.49663	2	0	2
chr5:91374276-91374921	ARRDC3	-0.434571	NA	NA	NA	NA	NA	NA	NA	NA	NA	NA	7.031e-05	NA	NA	NA	NA	-0.560428	NA	NA	NA	NA	NA	NA	NA	NA	NA	NA	NA	0.715001	NA	NA	NA	NA	0	1	1
chr9:137728529-137743391	EHMT1	NA	NA	NA	NA	NA	NA	NA	NA	NA	NA	NA	NA	NA	-0.00374971	NA	NA	NA	NA	NA	NA	NA	NA	NA	NA	NA	NA	NA	NA	NA	NA	NA	NA	NA	1	0	1
chr5:50763242-50778068	PARP8	NA	NA	NA	NA	NA	NA	NA	NA	NA	NA	NA	NA	NA	-0.0165665	NA	NA	NA	NA	NA	NA	NA	NA	NA	NA	NA	NA	NA	NA	NA	NA	NA	NA	NA	1	0	1
chr11:44078784-44079530	ACCS	0.439089	0.838638	0.899727	0.507655	0.0218545	NA	0.0561229	0.378786	0.475017	NA	0.246347	0.00331906	-0.0337926	-0.586524	NA	0.0736248	-0.572248	0.0820192	0.146347	-0.636978	0.082664	0.49199	0.0791715	NA	0.0363575	0.0376599	0.0190414	0.618033	0.275923	-0.30373	0.0715587	-0.273255	0.557993	1	5	6
chr16:67659613-67659701	ACD	NA	NA	NA	NA	NA	NA	NA	NA	0.345276	NA	NA	0.157533	-0.00883981	-0.757474	0.047909	NA	NA	NA	NA	NA	NA	-0.666752	NA	NA	NA	NA	NA	NA	NA	NA	NA	NA	NA	1	1	2
chr22:50461286-50461522	SBF1	NA	NA	NA	NA	NA	NA	NA	NA	NA	NA	NA	NA	NA	-0.0369305	NA	NA	NA	NA	NA	NA	NA	NA	NA	NA	NA	NA	NA	NA	NA	NA	NA	NA	NA	1	0	1
chr5:38978650-38981866	RICTOR	NA	NA	NA	NA	NA	NA	NA	0.0458229	NA	NA	NA	NA	NA	-0.20472	NA	NA	NA	NA	NA	NA	NA	NA	NA	NA	NA	NA	NA	NA	NA	NA	NA	NA	NA	0	1	1
chr2:97657509-97657942	ACTR1B	NA	NA	NA	NA	NA	NA	NA	NA	NA	NA	NA	NA	NA	-0.0202141	NA	NA	NA	NA	NA	NA	NA	NA	NA	NA	NA	NA	NA	NA	NA	NA	NA	NA	NA	1	0	1
chr20:32456395-32474600	NOL4L	NA	NA	NA	NA	NA	NA	NA	NA	NA	NA	NA	NA	NA	-0.00349205	NA	NA	NA	NA	NA	NA	NA	NA	NA	NA	NA	NA	NA	NA	NA	NA	NA	NA	NA	1	0	1
chr16:89904205-89904937	TCF25	NA	NA	NA	NA	NA	NA	NA	0.178371	NA	NA	NA	NA	NA	-0.00072707	NA	NA	NA	-0.159145	NA	-0.259957	NA	0.207619	NA	NA	NA	NA	0.481901	NA	NA	NA	NA	NA	NA	1	0	1
chr11:66219805-66220630	PACS1	NA	NA	NA	NA	NA	NA	NA	NA	NA	NA	NA	NA	NA	-0.0289569	NA	NA	NA	NA	NA	NA	NA	NA	NA	NA	NA	NA	NA	NA	NA	NA	NA	NA	NA	1	0	1
chr2:96612563-96612817	KANSL3	NA	NA	NA	NA	NA	NA	NA	NA	NA	NA	NA	NA	NA	-0.0171184	NA	NA	NA	NA	NA	NA	NA	NA	NA	NA	NA	NA	NA	NA	NA	NA	NA	NA	NA	1	0	1
chr16:683087-683166	JMJD8	NA	-0.0633436	NA	NA	NA	NA	0.459001	NA	NA	NA	NA	NA	NA	-0.0139606	NA	NA	NA	NA	NA	NA	NA	NA	NA	NA	NA	NA	NA	0.544026	NA	NA	NA	NA	NA	1	0	1
chr2:135636183-135638617	R3HDM1	NA	NA	NA	NA	NA	NA	NA	NA	NA	NA	NA	NA	NA	-0.0336453	NA	NA	NA	NA	NA	NA	NA	NA	NA	NA	NA	NA	NA	NA	NA	NA	NA	NA	NA	1	0	1
chr5:37721215-37722854	WDR70	NA	NA	NA	NA	NA	NA	NA	NA	NA	NA	NA	NA	NA	-0.0397725	NA	NA	NA	NA	NA	NA	NA	NA	NA	NA	NA	NA	NA	NA	NA	NA	NA	NA	NA	1	0	1
chr7:73607420-73607589	MLXIPL	NA	NA	NA	NA	NA	NA	NA	NA	NA	NA	NA	NA	NA	NA	NA	0.0364747	NA	NA	NA	NA	NA	NA	NA	NA	NA	NA	0.17127	NA	NA	NA	NA	NA	NA	0	1	1
chrX:154783507-154784027	MPP1	0.0997809	NA	NA	NA	NA	NA	NA	-0.663493	0.21267	NA	0.376601	0.0384933	-0.587325	-0.150301	0.19778	NA	NA	NA	NA	NA	NA	0.998677	NA	NA	NA	NA	0.568529	NA	NA	NA	NA	NA	NA	0	1	1
chr15:74800505-74800680	CSK	NA	-0.085289	NA	NA	0.236563	NA	NA	NA	NA	NA	NA	0.378257	-0.056109	-0.00646738	NA	NA	0.51577	NA	NA	NA	-0.493881	NA	NA	NA	NA	NA	NA	-0.796203	NA	NA	NA	NA	NA	1	0	1
chr1:223620266-223622814	CAPN8	NA	NA	NA	NA	NA	NA	NA	NA	NA	NA	NA	NA	NA	NA	NA	NA	-0.0160392	NA	NA	NA	0.739002	NA	NA	NA	NA	NA	0.425165	NA	NA	NA	NA	NA	NA	1	0	1
chr1:51356846-51361170	EPS15	NA	NA	NA	NA	NA	NA	NA	NA	NA	NA	NA	NA	NA	-0.00789859	NA	NA	NA	NA	NA	NA	-0.197902	NA	NA	NA	NA	NA	NA	NA	NA	NA	NA	NA	NA	1	0	1
chr14:24145896-24146207	PSME2	0.602928	-0.147244	-0.827661	-0.781273	-0.387969	0.301238	NA	NA	0.614707	-0.0199838	NA	0.00931935	0.441223	NA	-0.430626	0.250713	0.0661552	0.487382	0.205018	NA	-0.383253	0.359051	0.00196805	0.0738807	-0.549405	0.119548	NA	-0.262971	0.119004	0.416147	0.0852267	0.153729	NA	1	2	3
chr15:30947300-30948301	MTMR10	NA	NA	NA	NA	NA	NA	NA	NA	NA	NA	NA	NA	NA	-0.0461704	NA	NA	NA	NA	NA	NA	NA	NA	NA	NA	NA	NA	NA	NA	NA	NA	NA	NA	NA	1	0	1
chr17:76001951-76002021	CDK3	NA	0.116582	NA	NA	NA	NA	NA	0.383095	NA	NA	NA	NA	NA	-0.0386206	NA	NA	NA	NA	NA	0.198494	NA	NA	NA	NA	NA	NA	0.6721	NA	NA	NA	NA	NA	NA	1	0	1
chrX:53236495-53238144	IQSEC2	-0.448273	NA	-0.782878	NA	NA	NA	NA	0.0451322	-0.0639351	NA	NA	0.427091	0.0774167	-0.14764	0.0466722	NA	-0.378745	NA	0.510633	0.459407	-0.440286	-0.642054	NA	NA	NA	NA	-0.188752	-0.160731	NA	NA	NA	NA	NA	0	2	2
chr10:133268118-133268747	ADAM8	NA	-0.409643	NA	NA	-0.46473	NA	NA	NA	NA	NA	NA	NA	NA	-0.307627	NA	NA	-0.00891589	NA	NA	NA	-0.609742	NA	NA	NA	NA	NA	NA	NA	NA	NA	NA	NA	NA	1	0	1
chr16:67144376-67144833	C16orf70	NA	NA	NA	NA	NA	NA	NA	NA	NA	NA	NA	0.050702	NA	-0.00693727	NA	NA	NA	NA	NA	NA	NA	NA	0.349696	NA	-0.0245419	NA	NA	NA	NA	NA	NA	NA	NA	2	0	2
chr12:114679972-114680878	TBX3	-0.10003	0.573343	-0.340088	NA	NA	NA	NA	0.280181	NA	NA	NA	NA	NA	NA	NA	NA	NA	NA	NA	NA	NA	NA	0.00622735	NA	NA	NA	NA	NA	0.122106	NA	NA	NA	NA	0	1	1
chr20:32369123-32428127	ASXL1	NA	NA	NA	NA	NA	NA	NA	NA	NA	NA	NA	NA	NA	-0.00290341	NA	NA	NA	NA	NA	NA	NA	NA	NA	NA	NA	NA	NA	NA	NA	NA	NA	NA	NA	1	0	1
chr11:93736304-93736693	TAF1D	NA	0.760882	-0.185072	0.749053	0.429089	0.0649124	0.404213	-0.0254835	NA	-0.1184	NA	0.0108784	0.585232	0.221445	0.00040851	NA	0.0526286	-0.594901	0.0247757	NA	0.44819	NA	0.251394	-0.435328	-0.745577	-0.798306	-0.561923	-0.349114	0.050718	-0.232095	NA	0.320544	NA	1	3	4
chr6:109453845-109453938	MICAL1	NA	NA	NA	NA	NA	NA	NA	NA	NA	NA	NA	NA	NA	-0.0081893	NA	NA	NA	NA	NA	NA	NA	NA	NA	NA	NA	NA	NA	NA	NA	NA	NA	NA	NA	1	0	1
chr1:20780540-20787194	HP1BP3	NA	NA	NA	NA	NA	NA	NA	NA	NA	NA	NA	NA	NA	-0.0173566	NA	NA	NA	NA	NA	NA	NA	NA	NA	NA	NA	NA	NA	NA	NA	NA	NA	NA	NA	1	0	1
chr1:110043856-110044839	STRIP1	NA	NA	NA	NA	NA	NA	NA	-0.292747	NA	NA	NA	NA	NA	-0.0461317	NA	NA	NA	NA	NA	NA	NA	NA	NA	NA	NA	NA	NA	NA	NA	NA	NA	NA	NA	1	0	1
chr19:36823380-36823666	ZNF790	NA	NA	NA	NA	NA	NA	NA	NA	NA	NA	NA	NA	NA	-0.0167792	NA	NA	NA	NA	NA	0.642121	NA	NA	NA	NA	NA	NA	NA	NA	NA	NA	NA	NA	NA	1	0	1
chr10:97469104-97469645	MMS19	NA	NA	-0.351763	-0.148497	NA	NA	NA	-0.197023	0.64355	NA	NA	0.109582	-0.0747848	-0.0129022	0.11856	NA	-0.57694	-0.149931	-0.973036	-0.0598518	-0.490147	-0.998853	NA	NA	-0.820166	NA	0.0341763	NA	0.0962194	NA	NA	-0.30644	NA	1	1	2
chr18:2920437-2920777	LPIN2	NA	NA	NA	NA	NA	NA	NA	-0.142493	0.375184	NA	NA	0.0204607	NA	-0.0209005	NA	-0.230641	-0.464828	NA	NA	-0.333663	-0.173256	NA	NA	NA	-0.487047	NA	0.228347	NA	NA	NA	NA	NA	NA	1	1	2
chr15:72242220-72242619	PARP6	NA	NA	NA	NA	NA	NA	NA	NA	NA	NA	NA	NA	NA	-0.00449891	NA	NA	NA	NA	NA	NA	NA	NA	NA	NA	NA	NA	NA	NA	NA	NA	NA	NA	NA	1	0	1
chr1:153819735-153828012	GATAD2B	NA	NA	NA	NA	NA	NA	NA	NA	NA	NA	NA	NA	NA	-0.0143572	NA	NA	NA	NA	NA	NA	NA	NA	NA	NA	NA	NA	NA	NA	NA	NA	NA	NA	NA	1	0	1
chr11:64307504-64313950	ESRRA	NA	-0.240887	-0.0382042	NA	-0.445406	NA	0.158831	0.395956	0.302248	NA	NA	0.0206874	0.415627	-0.00959982	0.622015	NA	-0.274539	NA	NA	-0.130936	0.469497	NA	NA	NA	NA	NA	0.80299	-0.270798	NA	NA	NA	NA	NA	2	1	3
chr19:45854507-45863057	SYMPK	NA	NA	NA	NA	NA	NA	NA	0.296872	NA	NA	NA	NA	NA	-0.0197831	NA	NA	NA	NA	NA	NA	NA	NA	NA	NA	NA	NA	0.303108	NA	NA	NA	NA	NA	NA	1	0	1
chr1:30950261-30952233	PUM1	NA	NA	NA	NA	NA	NA	NA	NA	NA	NA	NA	NA	NA	-0.00043477	NA	NA	NA	NA	NA	NA	NA	NA	NA	NA	NA	NA	NA	NA	NA	NA	NA	NA	NA	1	0	1
chr22:50531058-50531190	ODF3B	NA	0.254932	NA	NA	NA	NA	0.510634	0.461345	NA	-0.0948578	NA	0.111426	NA	0.983346	NA	NA	-0.15413	-0.339457	-0.515416	NA	NA	NA	0.280758	NA	0.0726852	0.0194797	-0.0905724	NA	0.364726	NA	NA	NA	NA	0	1	1
chr7:105106772-105107165	KMT2E	NA	NA	NA	NA	NA	NA	NA	0.0457827	0.595861	NA	NA	NA	NA	-0.854897	-0.044145	NA	NA	NA	NA	-0.148478	NA	NA	NA	NA	NA	NA	NA	NA	NA	NA	NA	NA	NA	1	1	2
chr3:180933386-180935137	FXR1	NA	NA	NA	NA	NA	NA	NA	NA	NA	NA	NA	NA	NA	-0.00706689	NA	NA	NA	NA	NA	NA	NA	NA	NA	NA	NA	NA	NA	NA	NA	NA	NA	NA	NA	1	0	1
chr18:9216900-9221851	ANKRD12	NA	NA	NA	NA	NA	NA	NA	NA	NA	NA	NA	NA	NA	-0.00130229	NA	NA	NA	NA	NA	NA	NA	NA	NA	NA	NA	NA	NA	NA	NA	NA	NA	NA	NA	1	0	1
chr17:50474004-50474198	ACSF2	NA	NA	NA	NA	NA	NA	NA	-0.645171	NA	NA	NA	NA	NA	-0.0274432	NA	NA	NA	NA	NA	NA	NA	NA	NA	NA	NA	NA	-0.356123	NA	NA	NA	NA	NA	NA	1	0	1
chr9:128496141-128498412	ODF2	NA	-0.846756	NA	NA	NA	NA	NA	-0.26624	NA	NA	NA	NA	NA	-0.00781397	-0.0162416	NA	NA	0.00314828	NA	-0.655341	NA	NA	NA	NA	NA	NA	0.34607	-0.126222	NA	NA	NA	NA	NA	2	1	3
chr11:61341912-61342460	TKFC	NA	-0.431187	-0.033974	0.687333	-0.480117	NA	NA	0.327087	NA	NA	NA	0.0780276	-0.647423	-0.00929804	NA	NA	-0.0867197	-0.181997	NA	-0.532579	NA	NA	NA	NA	NA	NA	0.233979	NA	NA	NA	NA	NA	NA	2	0	2
chr1:6251530-6253717	GPR153	NA	NA	NA	-0.536736	NA	0.604102	NA	-0.365366	0.709048	-0.860011	NA	NA	NA	NA	0.0270395	NA	0.56887	-0.460376	NA	-0.190493	0.498043	0.907753	NA	-0.313815	0.269351	-0.0841815	-0.810671	-0.791104	NA	NA	NA	-0.952922	0.0240173	0	2	2
chr6:39191755-39194168	KCNK5	NA	NA	NA	NA	0.460311	NA	NA	NA	NA	NA	NA	NA	NA	-0.0349508	NA	NA	NA	NA	NA	NA	NA	NA	NA	NA	NA	NA	NA	NA	NA	NA	NA	NA	NA	1	0	1
chr14:24157638-24157897	RNF31	NA	-0.016227	NA	NA	0.27738	NA	NA	NA	-0.190437	NA	NA	0.0723357	-0.159745	-0.901683	0.505678	NA	-0.436249	0.449305	0.068043	NA	-0.141009	-0.875068	NA	NA	0.513861	NA	NA	NA	NA	NA	0.383844	NA	NA	1	0	1
chr7:44757149-44757377	ZMIZ2	NA	NA	NA	NA	NA	NA	NA	NA	NA	NA	NA	NA	NA	-0.0177327	NA	NA	NA	NA	NA	NA	NA	NA	NA	NA	NA	NA	NA	NA	NA	NA	NA	NA	NA	1	0	1
chr1:36348815-36354363	STK40	NA	NA	NA	NA	NA	NA	NA	NA	NA	NA	NA	NA	NA	-0.0298319	NA	NA	NA	NA	NA	NA	NA	NA	NA	NA	NA	NA	NA	NA	NA	NA	NA	NA	NA	1	0	1
chr1:35973511-35982620	AGO3	NA	NA	NA	NA	NA	NA	NA	-0.217999	NA	NA	NA	NA	NA	-0.00027733	NA	NA	NA	NA	NA	NA	NA	NA	NA	NA	NA	NA	NA	NA	NA	NA	NA	NA	NA	1	0	1
chr7:23691596-23700785	FAM221A	NA	NA	NA	NA	NA	NA	NA	-0.0138834	NA	NA	NA	NA	NA	NA	NA	NA	NA	NA	NA	0.170305	NA	NA	0.283696	NA	NA	NA	-0.744703	NA	NA	NA	NA	NA	NA	1	0	1
chr4:2744506-2745445	TNIP2	NA	NA	NA	NA	-0.441674	NA	NA	0.558802	NA	NA	NA	NA	NA	NA	NA	NA	NA	-0.0254256	NA	NA	NA	NA	NA	NA	NA	NA	0.178394	NA	NA	NA	NA	NA	NA	1	0	1
chr17:36587245-36589207	GGNBP2	NA	NA	NA	NA	0.585084	0.391195	NA	NA	-0.651728	NA	NA	0.00908904	0.508249	-0.626158	NA	NA	-0.818709	NA	NA	NA	NA	NA	NA	NA	NA	NA	NA	NA	NA	NA	NA	NA	NA	0	1	1
chr7:73736691-73736928	ABHD11	0.391766	-0.195698	-0.54083	0.253136	-0.412501	-0.805244	-0.815683	0.458949	0.708774	0.415976	NA	-0.123868	0.118567	-0.0116915	0.182524	0.086353	-0.154798	-0.878424	-0.178068	0.357579	-0.0892846	0.631311	NA	-0.180109	-0.378739	0.0499868	0.0338689	0.484167	NA	-0.10675	0.734769	-0.279916	-0.157293	1	2	3
chr9:34242108-34249778	UBAP1	NA	NA	NA	NA	NA	NA	NA	NA	NA	NA	NA	NA	NA	-0.00796724	NA	NA	NA	NA	NA	NA	NA	NA	NA	NA	NA	NA	NA	NA	NA	NA	NA	NA	NA	1	0	1
chr12:102061346-102061911	WASHC3	NA	NA	NA	NA	NA	NA	NA	NA	NA	NA	NA	NA	NA	-0.0433308	NA	NA	NA	NA	NA	NA	NA	NA	NA	NA	NA	NA	NA	NA	NA	NA	NA	NA	NA	1	0	1
chr19:35896269-35896391	NFKBID	NA	NA	NA	-0.0282648	NA	NA	-0.117625	0.205918	NA	NA	NA	NA	NA	-0.906065	NA	NA	NA	0.146355	NA	0.270641	NA	NA	NA	NA	NA	NA	-0.0872516	NA	-0.104987	-0.0264312	NA	NA	NA	2	0	2
chr6:33195454-33195569	RXRB	-0.169221	-0.0118566	-0.321289	0.700656	-0.625321	0.34816	-0.24299	0.946739	0.329165	NA	0.729161	0.00049166	-0.379612	0.856583	0.113452	0.490328	-0.831042	-0.247476	0.225276	0.486918	-0.0551351	0.359127	0.00649586	0.833782	0.599153	-0.598235	0.370729	0.287745	0.0847302	0.171375	0.534343	-0.2702	0.39407	1	2	3
chr3:47002288-47002370	NBEAL2	NA	0.647557	0.138962	-0.0999007	-0.375416	0.0621789	0.968699	-0.927453	NA	NA	NA	-0.140537	NA	-0.136668	NA	NA	0.738815	0.523637	NA	-0.00532514	-0.584823	NA	NA	-0.0338364	NA	NA	0.309996	0.400016	NA	NA	NA	NA	NA	2	0	2
chr16:3777657-3778010	CREBBP	NA	NA	NA	NA	NA	NA	NA	NA	NA	NA	NA	NA	NA	-0.00777265	NA	NA	NA	NA	NA	NA	NA	NA	NA	NA	NA	NA	NA	NA	NA	NA	NA	NA	NA	1	0	1
chr2:86127305-86127940	PTCD3	-0.477693	-0.003597	0.135196	-0.415964	-0.905909	0.055429	0.488363	0.549471	0.671749	-0.0433439	-0.714647	0.0133113	0.275803	-0.107897	0.432804	0.0495679	-0.49552	-0.419479	-0.324952	-0.395879	-0.216749	0.121716	0.0960036	0.163166	0.749327	-0.260067	0.449042	-0.166089	0.12295	0.594344	0.293674	-0.081622	-0.137997	2	2	4
chr11:73391223-73392210	RELT	NA	NA	NA	NA	NA	NA	NA	0.282188	NA	NA	NA	NA	NA	-0.0131814	NA	NA	NA	NA	NA	NA	NA	NA	NA	NA	NA	NA	NA	NA	NA	NA	NA	NA	NA	1	0	1
chr7:45103443-45104098	TBRG4	0.615172	-0.0244527	-0.0246165	-0.317334	0.53478	0.698129	0.582746	-0.315223	0.706559	NA	NA	0.00421905	0.22637	-0.491624	0.347933	-0.142864	-0.0491122	0.760067	-0.361971	0.135891	-0.0808282	0.312226	0.00858261	-0.321904	-0.00545784	0.381023	0.733014	-0.0292664	0.193893	0.955318	0.499004	-0.426608	0.136392	5	2	7
chr11:47724172-47724467	FNBP4	0.483366	NA	NA	NA	NA	NA	NA	-0.647879	NA	NA	NA	NA	NA	-0.00941379	NA	NA	0.238977	NA	0.0653471	NA	NA	NA	NA	NA	-0.22734	NA	0.284941	NA	NA	NA	NA	NA	NA	1	0	1
chr17:80377796-80379619	RNF213	NA	NA	NA	NA	NA	NA	NA	NA	NA	NA	NA	0.0645909	NA	-0.016366	NA	NA	NA	NA	NA	-0.0518041	NA	NA	NA	NA	NA	NA	NA	NA	NA	NA	NA	NA	NA	1	0	1
chr9:129890546-129895837	FNBP1	NA	0.511512	0.890252	0.167389	-0.231428	NA	-0.114903	0.113384	0.0330345	0.0327395	-0.537943	0.144142	-0.07195	-0.00026285	0.00208032	-0.495203	0.293562	-0.019914	0.2828	-0.643771	-0.00164608	0.232024	0.0407665	NA	0.205725	-0.572755	-0.382939	0.199997	-0.117682	-0.298495	NA	-0.137116	-0.0270149	4	4	8
chr8:144317712-144317783	DGAT1	0.383967	-0.373249	NA	-0.201754	NA	NA	0.933799	NA	0.166069	-0.330825	NA	0.0565005	-0.311332	-0.00042427	0.0346558	NA	-0.0727614	-0.882228	-0.0821644	NA	-0.20572	-0.368622	0.172397	-0.277672	0.171299	0.377203	NA	0.192492	NA	-0.15025	-0.691244	-0.185543	NA	1	1	2
chr19:58563504-58569276	MZF1	-0.228674	0.221492	0.672723	0.141642	-0.302578	0.303825	0.237572	0.120504	-0.42208	NA	0.0638391	0.0285298	0.502136	-0.101913	0.00133532	NA	-0.149321	0.695672	0.145343	-0.125724	-0.250924	-0.456401	0.101182	-0.0778575	0.505975	0.110606	0.211263	-0.078775	0.411766	-0.47818	0.05053	-0.140066	-0.192944	0	2	2
chr2:208333493-208335305	PIKFYVE	NA	NA	NA	NA	NA	NA	NA	NA	NA	NA	NA	NA	NA	-0.0057579	NA	NA	NA	NA	NA	NA	NA	NA	NA	NA	NA	NA	NA	NA	NA	NA	NA	NA	NA	1	0	1
chr14:75003153-75003274	EIF2B2	-0.411019	-0.544532	0.216274	-0.206102	0.331223	NA	0.466496	0.270939	-0.493408	-0.091984	0.220205	-0.619892	NA	-0.068511	-0.581921	NA	-0.209998	-0.232996	-0.278805	0.250825	-0.00617874	-0.33297	0.0948662	NA	-0.257296	0.246422	-0.122049	-0.527948	0.417617	-0.721318	NA	-0.477749	-0.196081	1	0	1
chr2:135638789-135638895	R3HDM1	NA	NA	NA	NA	NA	NA	NA	NA	NA	NA	NA	NA	NA	-0.0267951	NA	NA	NA	NA	NA	NA	NA	NA	NA	NA	NA	NA	NA	NA	NA	NA	NA	NA	NA	1	0	1
chr6:30189199-30189417	TRIM26	NA	NA	NA	NA	NA	NA	NA	NA	NA	NA	NA	NA	NA	-0.0113936	NA	NA	NA	NA	NA	NA	NA	NA	NA	NA	NA	NA	NA	NA	NA	NA	NA	NA	NA	1	0	1
chr1:28011086-28013110	EYA3	NA	NA	NA	NA	NA	NA	NA	NA	NA	NA	NA	NA	NA	-0.0047574	NA	NA	NA	NA	NA	NA	NA	NA	NA	NA	NA	NA	NA	NA	NA	NA	NA	NA	NA	1	0	1
chr3:183025804-183033990	MCCC1	NA	NA	-0.0510557	NA	NA	NA	NA	0.410002	NA	NA	-0.998248	0.607056	-0.303255	-0.00102706	NA	NA	0.108882	0.0638703	NA	NA	NA	NA	0.0379777	NA	NA	NA	0.681118	NA	-0.274971	NA	NA	NA	NA	1	1	2
chr3:49122370-49122703	LAMB2	-0.657	-0.506137	-0.361568	0.0977385	0.221762	-0.233634	-0.699994	-0.124734	-0.354012	0.440815	0.257439	0.00250332	-0.721705	-0.587177	-0.275896	0.103246	0.194035	-0.164298	0.255435	0.900177	-0.296152	0.221891	0.00020497	0.318516	0.330713	0.312957	-0.328082	0.598584	0.323218	0.151198	-0.370608	0.153054	NA	0	2	2
chr6:8417494-8419579	SLC35B3	NA	NA	0.559367	NA	NA	NA	NA	-0.3958	NA	NA	NA	NA	NA	-0.00123665	-0.170432	NA	NA	NA	NA	NA	NA	NA	NA	NA	NA	-0.135001	NA	NA	-0.278774	NA	NA	NA	NA	1	0	1
chr3:98517189-98518884	CLDND1	NA	-0.0121052	-0.0105197	-0.0442103	-0.395159	NA	0.998687	0.745843	NA	NA	-0.551114	0.00423985	-0.0450293	0.303034	NA	NA	-0.190675	0.531827	-0.357765	NA	0.0760697	NA	NA	NA	NA	NA	-0.258882	-0.390399	0.135838	0.643809	NA	NA	0.877326	4	1	5
chr6:89803554-89819505	MDN1	NA	NA	NA	NA	NA	NA	NA	NA	NA	NA	NA	NA	NA	-0.0495951	NA	NA	NA	NA	NA	NA	NA	NA	NA	NA	NA	NA	NA	NA	NA	NA	NA	NA	NA	1	0	1
chr11:46548500-46593827	AMBRA1	NA	NA	NA	NA	NA	NA	NA	NA	NA	NA	NA	NA	NA	-0.00103755	NA	NA	NA	NA	NA	NA	NA	NA	NA	NA	NA	NA	NA	NA	NA	NA	NA	NA	NA	1	0	1
chr18:226901-246323	THOC1	NA	NA	NA	NA	NA	NA	NA	NA	NA	NA	NA	NA	NA	-0.0113095	NA	NA	NA	NA	NA	NA	NA	NA	NA	NA	NA	NA	NA	NA	NA	NA	NA	NA	NA	1	0	1
chrX:48598037-48598716	WDR13	-0.679122	-0.0210938	-0.535026	0.123305	0.491801	0.302258	0.0545617	-0.485115	0.237794	-0.0491508	0.298807	0.0062151	0.549268	-0.0425066	0.117326	0.979519	0.135048	0.40458	0.362278	0.343144	-0.0461398	-0.270699	0.0717263	0.0270724	-0.253398	-0.536888	0.316105	-0.920511	0.488828	-0.297669	0.46012	0.130355	NA	4	2	6
chr1:229647752-229651234	URB2	NA	NA	NA	NA	NA	NA	NA	NA	NA	NA	NA	NA	NA	-0.00058647	NA	NA	NA	NA	NA	NA	NA	NA	NA	NA	NA	NA	NA	NA	NA	NA	NA	NA	NA	1	0	1
chr7:500499-501115	PDGFA	NA	NA	NA	NA	-0.155181	NA	NA	0.221465	NA	NA	NA	0.0624959	-0.0242159	NA	NA	NA	0.865748	NA	NA	NA	-0.267894	NA	NA	NA	NA	NA	0.524966	NA	NA	0.250854	NA	NA	NA	1	0	1
chr14:69118275-69119193	DCAF5	NA	NA	-0.071024	NA	NA	NA	NA	0.083529	0.427927	NA	-0.0540452	0.00030336	NA	-0.03706	0.305601	NA	NA	NA	NA	0.338737	NA	NA	NA	NA	NA	NA	0.201373	NA	0.729681	NA	NA	NA	NA	1	1	2
chr3:52406376-52406828	BAP1	-0.674007	-0.0355003	NA	-0.0973015	-0.246126	NA	0.817751	0.539015	0.176397	NA	NA	0.0119867	-0.400392	-0.00143609	0.775177	NA	-0.263451	-0.564864	NA	-0.571693	-0.842944	0.889794	NA	NA	NA	NA	-0.421874	-0.48712	-0.189441	0.41817	NA	NA	NA	2	1	3
chr19:19344926-19345303	MAU2	NA	NA	-0.0592229	NA	NA	NA	NA	-0.395741	0.1154	NA	-0.165236	0.0708106	NA	-0.038435	-0.0168762	NA	NA	NA	NA	-0.68127	-0.0243004	0.173884	NA	NA	NA	NA	-0.643981	0.116461	-0.320804	NA	NA	NA	NA	3	0	3
chr2:98616533-98618167	UNC50	-0.602324	-0.0332814	-0.214535	0.41923	0.270855	0.37307	-0.806736	0.555565	-0.41329	0.392626	NA	0.0144094	-0.175175	-0.0671969	-0.0577099	0.101072	0.288271	0.383489	0.352571	-0.0548959	-0.183652	0.140218	0.016041	0.0543313	0.623241	0.327466	-0.352846	-0.666861	0.0348465	-0.620259	-0.448262	-0.114549	-0.140819	1	3	4
chr6:36100267-36102570	MAPK14	NA	NA	NA	NA	NA	NA	NA	-0.579429	NA	NA	NA	0.181565	NA	-0.00024834	NA	NA	-0.242769	-0.638071	NA	NA	NA	NA	NA	NA	NA	NA	NA	NA	-0.162709	NA	NA	NA	NA	1	0	1
chr17:75495034-75495283	TMEM94	NA	NA	NA	NA	NA	NA	NA	NA	NA	NA	NA	0.109072	NA	-0.0237096	NA	NA	NA	NA	NA	NA	NA	NA	NA	NA	NA	NA	NA	NA	NA	NA	NA	NA	NA	1	0	1
chr7:77329391-77330238	GSAP	0.0753113	0.350078	-0.111792	0.392942	0.0284939	-0.251124	-0.59243	0.0592511	0.12796	0.0659507	-0.301972	0.050119	0.711715	0.203657	NA	-0.334536	-0.0219877	-0.466503	-0.263755	0.590919	-0.170156	0.433562	0.253408	-0.0300741	NA	-0.677994	0.0886336	NA	-0.237449	NA	NA	NA	NA	2	1	3
chr13:112805046-112806212	ATP11A	NA	NA	NA	NA	NA	NA	NA	0.012696	NA	NA	NA	NA	NA	-0.211986	NA	NA	NA	NA	NA	NA	NA	NA	NA	NA	NA	NA	0.216603	NA	NA	NA	NA	NA	NA	0	1	1
chr2:27038815-27039046	TMEM214	NA	NA	NA	NA	NA	NA	NA	NA	NA	NA	NA	NA	NA	-0.0104107	NA	NA	NA	NA	NA	NA	NA	NA	NA	NA	NA	NA	NA	NA	NA	NA	NA	NA	NA	1	0	1
chr11:67266812-67277271	GRK2	NA	NA	NA	NA	NA	NA	NA	NA	NA	NA	NA	NA	NA	-0.0378552	NA	NA	NA	NA	NA	NA	NA	NA	NA	NA	NA	NA	NA	NA	NA	NA	NA	NA	NA	1	0	1
chr1:153777885-153778160	SLC27A3	NA	0.834844	NA	0.270498	-0.70933	NA	NA	0.0375261	-0.168422	NA	NA	0.0987422	-0.684041	-0.624738	-0.00276433	-0.0996233	-0.467489	-0.549645	NA	-0.341372	-0.0186646	-0.807971	NA	NA	NA	0.0234809	0.311243	0.545373	-0.776424	0.337385	NA	0.778831	NA	2	2	4
chr3:196483891-196487398	RNF168	NA	NA	NA	NA	NA	NA	NA	0.0919784	NA	NA	NA	NA	NA	-0.0405521	NA	NA	NA	NA	NA	-0.093007	NA	NA	NA	NA	NA	NA	0.329266	NA	NA	NA	NA	NA	NA	1	0	1
chr9:109080943-109087172	TMEM245	0.242298	NA	NA	NA	NA	NA	NA	0.136934	NA	NA	-0.21823	0.0551145	NA	-0.68431	-0.00242696	NA	-0.480785	-0.11005	NA	-0.493548	NA	-0.476981	-0.118761	NA	NA	NA	0.409098	NA	-0.449646	NA	NA	NA	NA	1	0	1
chr8:124556405-124562781	MTSS1	NA	NA	NA	NA	NA	NA	NA	0.356777	NA	NA	-0.300748	0.3461	NA	NA	0.00792788	NA	NA	NA	NA	NA	NA	NA	NA	NA	NA	NA	NA	NA	NA	NA	NA	NA	NA	0	1	1
chr11:64224341-64224542	TRPT1	-0.406107	-0.182793	-0.088955	0.411038	0.367465	0.301568	0.40388	0.214192	-0.0767558	-0.00216811	NA	-0.0332679	0.0696447	-0.455255	-0.0309934	0.0712657	0.108968	-0.253668	-0.194725	-0.595643	-0.40156	NA	0.030029	-0.607373	0.0212409	0.15601	-0.41067	-0.0476389	0.0420153	0.349078	0.221296	-0.376494	NA	4	3	7
chr7:151138313-151139978	AGAP3	NA	NA	NA	NA	NA	NA	NA	0.489038	NA	NA	NA	NA	NA	-0.0409863	NA	NA	NA	NA	NA	NA	NA	NA	NA	NA	NA	NA	0.0887178	NA	NA	NA	NA	NA	NA	1	0	1
chr17:58210724-58210979	MKS1	NA	NA	NA	NA	NA	NA	NA	0.251998	0.371989	NA	NA	-0.946581	0.099645	-0.16911	-0.396092	NA	-0.147308	-0.113607	NA	0.0302842	NA	NA	NA	NA	NA	NA	-0.217611	NA	NA	NA	NA	-0.33568	NA	0	1	1
chr21:46563932-46565712	DIP2A	NA	NA	NA	NA	NA	NA	NA	NA	NA	NA	NA	NA	NA	-0.0468392	NA	NA	NA	NA	NA	NA	NA	NA	NA	NA	NA	NA	NA	NA	NA	NA	NA	NA	NA	1	0	1
chr10:28614685-28616175	WAC	NA	NA	NA	NA	NA	NA	NA	NA	NA	NA	NA	NA	NA	-0.00039384	NA	NA	NA	NA	NA	NA	NA	NA	NA	NA	NA	NA	NA	NA	NA	NA	NA	NA	NA	1	0	1
chr6:161153499-161154148	AGPAT4	NA	NA	NA	NA	NA	NA	NA	-0.523292	0.113076	NA	NA	-0.540487	-0.470762	NA	0.911732	NA	NA	NA	-0.152827	-0.0979251	-0.132249	0.81594	NA	NA	-0.358499	NA	NA	-0.00876583	NA	NA	NA	0.139065	NA	1	0	1
chr6:156935576-157036834	ARID1B	NA	NA	NA	NA	NA	NA	NA	NA	NA	NA	NA	NA	NA	-0.0006516	NA	NA	NA	NA	NA	NA	NA	NA	NA	NA	NA	NA	NA	NA	NA	NA	NA	NA	NA	1	0	1
chr16:66732474-66734217	DYNC1LI2	-0.859065	-0.144508	0.763032	0.251832	-0.804641	0.273497	0.329024	-0.386989	-0.519369	NA	0.392115	0.0112739	-0.219906	-0.449731	NA	NA	-0.631952	-0.0137296	0.634922	-0.558182	-0.731618	0.336635	0.0184518	-0.0381285	NA	0.485657	0.538665	-0.786171	0.507316	NA	NA	NA	0.625998	2	2	4
chr1:23785779-23786314	PITHD1	NA	NA	NA	NA	NA	NA	NA	0.00479157	NA	NA	NA	-0.256555	NA	-0.136556	NA	NA	0.512646	-0.142869	NA	NA	NA	NA	NA	NA	NA	NA	NA	-0.0987422	NA	NA	NA	NA	NA	0	1	1
chr2:27024297-27025582	MAPRE3	-0.830397	-0.0130742	0.45709	-0.660944	0.0889647	NA	NA	0.287707	-0.768837	NA	-0.286001	0.625695	-0.341543	NA	-0.45911	NA	-0.57225	-0.257959	0.662693	0.246219	0.158752	NA	0.14693	-0.581616	NA	0.539836	-0.0525803	-0.202576	-0.391205	0.634612	NA	-0.863267	NA	1	0	1
chr17:50663858-50663949	ABCC3	NA	0.421707	NA	0.863937	NA	-0.74918	NA	-0.489844	0.307722	NA	NA	NA	-0.349107	NA	NA	NA	NA	-0.121432	NA	-0.0101607	NA	NA	NA	0.351104	NA	NA	-0.542343	NA	NA	NA	NA	NA	NA	1	0	1
chr11:65341562-65343744	DPF2	NA	NA	NA	NA	NA	NA	NA	NA	NA	NA	NA	NA	NA	-0.0259377	NA	NA	NA	NA	NA	NA	NA	NA	NA	NA	NA	NA	NA	NA	NA	NA	NA	NA	NA	1	0	1
chr2:85541160-85541254	MAT2A	0.68702	0.250909	NA	-0.178197	-0.69758	NA	NA	0.351837	NA	NA	NA	NA	NA	-0.749374	NA	-0.340844	-0.454069	NA	NA	NA	NA	-0.325682	NA	NA	-0.24747	NA	NA	-0.0461709	NA	NA	NA	0.178007	NA	1	0	1
chr10:24595039-24595116	ARHGAP21	NA	NA	NA	NA	NA	NA	NA	NA	NA	NA	NA	NA	NA	-0.0259073	NA	NA	NA	NA	NA	NA	NA	NA	NA	NA	NA	NA	NA	NA	NA	NA	NA	NA	NA	1	0	1
chrX:40671972-40675220	MED14	NA	NA	NA	NA	NA	NA	NA	NA	NA	NA	NA	NA	NA	-0.0115568	NA	NA	NA	NA	NA	NA	NA	NA	NA	NA	NA	NA	NA	NA	NA	NA	NA	NA	NA	1	0	1
chr14:24179463-24179594	REC8	NA	0.385737	NA	0.116451	0.99899	NA	-0.143458	-0.0948993	0.645675	NA	NA	NA	NA	-0.0585252	NA	NA	0.282309	NA	NA	-0.909823	0.00898638	NA	NA	NA	NA	NA	-0.13392	NA	NA	NA	-0.369492	-0.147358	NA	0	1	1
chr14:50743529-50744242	NIN	NA	NA	NA	NA	NA	NA	NA	0.0432582	NA	NA	NA	NA	NA	-0.016503	NA	NA	NA	NA	NA	NA	NA	NA	NA	NA	NA	NA	NA	NA	NA	NA	NA	NA	NA	1	1	2
chr12:132066969-132067361	EP400	NA	NA	NA	NA	NA	NA	NA	NA	NA	NA	NA	NA	NA	-0.0126293	NA	NA	NA	NA	NA	NA	NA	NA	NA	NA	NA	NA	NA	NA	NA	NA	NA	NA	NA	1	0	1
chr20:63697191-63697327	TNFRSF6B	NA	-0.468611	NA	-0.0823152	NA	0.0841455	0.165402	0.262573	-0.435085	-0.150224	NA	-0.465444	0.456146	-0.634808	NA	NA	-0.108832	-0.747532	-0.170492	0.0668003	0.300955	NA	NA	0.285724	0.487714	0.213559	0.0364574	NA	NA	0.697292	NA	-0.523309	NA	0	1	1
chr5:14420021-14461018	TRIO	NA	NA	NA	NA	NA	NA	NA	NA	NA	NA	NA	NA	NA	-0.0373069	NA	NA	NA	NA	NA	NA	NA	NA	NA	NA	NA	NA	NA	NA	NA	NA	NA	NA	NA	1	0	1
chr16:3780878-3781203	CREBBP	NA	NA	NA	NA	NA	NA	NA	NA	NA	NA	NA	NA	NA	-0.00878231	NA	NA	NA	NA	NA	NA	NA	NA	NA	NA	NA	NA	NA	NA	NA	NA	NA	NA	NA	1	0	1
chr5:73561288-73562592	ANKRA2	0.652965	NA	0.915484	NA	-0.437997	NA	NA	0.0808969	-0.0972536	NA	0.695332	0.273048	NA	0.781953	0.00594441	NA	-0.1592	NA	NA	NA	NA	NA	0.578821	NA	NA	0.687298	0.151798	NA	0.519119	NA	NA	NA	NA	0	1	1
chr7:99562494-99563862	ZNF655	NA	-0.143393	-0.302167	0.367709	0.410993	NA	-0.225008	0.41145	-0.0431562	-0.0525407	0.476245	0.255741	-0.759543	-0.0213593	0.178307	NA	-0.583672	0.729923	-0.933109	0.327235	-0.47706	NA	NA	NA	-0.142844	-0.403874	0.464887	0.746004	0.482503	-0.0604653	NA	NA	NA	2	0	2
chr1:11127806-11128003	MTOR	NA	-0.12419	0.010378	-0.238355	NA	NA	0.162077	0.733897	0.190116	NA	NA	0.00370584	NA	-0.212632	0.177172	NA	-0.29104	-0.148095	NA	-0.361687	NA	NA	0.241779	NA	NA	-0.311294	-0.579516	-0.457464	NA	-0.38586	NA	NA	NA	0	2	2
chr21:29053958-29054065	USP16	-0.402354	0.0131065	NA	NA	-0.473455	NA	NA	NA	NA	NA	NA	0.0742797	0.596923	-0.00880881	-0.0302717	NA	0.187814	NA	NA	NA	-0.577777	0.914959	NA	NA	NA	0.607951	NA	NA	NA	NA	0.0446697	-0.229196	NA	2	2	4
chr8:19818342-19819572	INTS10	NA	NA	NA	NA	NA	NA	NA	0.114211	0.466083	NA	0.733866	NA	NA	-0.00776396	-0.00028893	NA	NA	NA	NA	-0.32518	NA	0.98	0.265897	NA	NA	NA	NA	NA	-0.0662485	NA	NA	-0.230468	NA	2	0	2
chr14:74663822-74663898	AREL1	NA	NA	NA	NA	NA	NA	NA	0.875732	NA	NA	NA	NA	NA	0.355169	NA	NA	NA	NA	NA	0.035976	NA	NA	NA	NA	NA	NA	0.610063	NA	NA	NA	NA	NA	NA	0	1	1
chr22:21694817-21694936	PPIL2	NA	-0.0182328	NA	NA	0.520679	0.0166115	NA	0.139338	NA	NA	NA	0.255292	NA	-0.183932	NA	NA	0.506644	-0.320687	NA	NA	NA	NA	NA	NA	NA	-0.652353	NA	NA	NA	NA	NA	NA	NA	1	1	2
chr9:77922345-78031099	GNAQ	NA	NA	NA	NA	NA	NA	NA	NA	NA	NA	NA	NA	NA	-0.00077581	NA	NA	NA	NA	NA	NA	NA	NA	NA	NA	NA	NA	NA	NA	NA	NA	NA	NA	NA	1	0	1
chr1:161049334-161049423	ARHGAP30	NA	0.396591	0.0551561	0.76946	NA	NA	0.370987	-0.379904	0.705124	NA	NA	0.262064	NA	-0.453566	-0.0128812	NA	-0.313696	-0.374026	0.424076	-0.0213536	-0.168927	NA	NA	NA	NA	NA	-0.131223	0.88579	0.274403	0.0485519	NA	NA	NA	2	1	3
chr17:47975638-47975868	CDK5RAP3	NA	NA	NA	0.114357	0.395159	NA	NA	0.514149	NA	NA	NA	NA	NA	NA	NA	NA	NA	NA	NA	NA	NA	NA	0.0192872	NA	NA	NA	NA	-0.23845	NA	NA	NA	NA	NA	0	1	1
chr8:27437496-27437764	PTK2B	NA	NA	NA	NA	NA	NA	NA	NA	NA	NA	NA	NA	NA	-0.0210441	NA	NA	NA	NA	NA	NA	NA	NA	NA	NA	NA	NA	NA	NA	NA	NA	NA	NA	NA	1	0	1
chr9:132271808-132275255	SETX	NA	NA	NA	NA	NA	NA	NA	0.518787	NA	NA	NA	0.237602	NA	-0.0180185	NA	NA	NA	NA	NA	-0.00069472	NA	NA	NA	NA	NA	NA	0.263954	NA	NA	NA	NA	NA	NA	2	0	2
chr15:43185879-43186153	CCNDBP1	0.74954	-0.0870673	NA	NA	NA	0.827703	NA	0.394522	-0.644818	NA	NA	0.00118816	0.409312	-0.837838	-0.00077406	NA	-0.570907	NA	NA	-0.109216	-0.421841	NA	NA	NA	0.157302	NA	0.136747	0.431038	NA	NA	NA	-0.650691	NA	1	1	2
chr1:11790898-11791206	MTHFR	NA	NA	0.479011	NA	NA	NA	NA	-0.372179	NA	NA	-0.963676	0.328372	-0.218113	-0.0186749	NA	NA	0.0822699	NA	NA	-0.734545	NA	NA	0.114478	NA	NA	0.378839	0.214878	NA	-0.0369682	NA	NA	NA	0.183893	2	0	2
chr11:119130954-119131534	HINFP	NA	-0.0082971	-0.180023	0.52219	-0.840525	NA	0.157243	0.198561	0.832743	NA	-0.861543	0.0135342	-0.176579	-0.0128289	0.309763	NA	-0.11929	-0.102084	0.0433528	0.490924	-0.00451861	0.290532	0.125578	NA	-0.271185	-0.8186	0.0972936	-0.123914	0.266701	0.674284	NA	0.106469	NA	3	2	5
chr1:2558468-2559822	TNFRSF14	-0.0665395	-0.0856707	0.334818	-0.118149	0.543483	0.30857	0.0295016	-0.101116	0.860358	0.431071	-0.45791	0.0296285	-0.228106	-0.78613	-0.266979	-0.029566	-0.115156	-0.346767	0.0838595	0.168098	-0.685963	0.289602	0.00958953	0.146124	-0.18761	0.240181	-0.380919	0.55722	0.0809638	0.287163	0.415809	-0.234168	0.333431	1	3	4
chr19:55185662-55185861	PTPRH	0.615453	NA	NA	0.712249	-0.0406608	0.135893	NA	0.326066	NA	NA	NA	NA	NA	NA	NA	0.210465	NA	NA	NA	NA	0.175062	-0.455788	NA	0.252513	NA	NA	0.127733	NA	NA	NA	NA	NA	NA	1	0	1
chr12:56319181-56319307	PAN2	-0.418266	-0.0103919	-0.12035	0.141135	0.393178	0.75723	-0.0961488	-0.8026	-0.393364	-0.14669	0.344054	0.0500357	-0.284173	-0.0789458	0.142234	0.0348651	-0.330139	-0.354246	0.03196	0.162433	-0.103968	-0.233214	0.0776542	-0.832879	0.424253	-0.756695	0.733407	-0.128786	0.29754	0.225103	-0.412695	0.294047	0.181903	1	2	3
chr21:28952264-28953216	LTN1	NA	NA	NA	NA	NA	NA	NA	NA	NA	NA	NA	NA	NA	-0.0199239	NA	NA	NA	NA	NA	NA	NA	NA	NA	NA	NA	NA	NA	NA	NA	NA	NA	NA	NA	1	0	1
chr16:647544-647782	MCRIP2	0.0391956	-0.13214	-0.0155346	-0.714264	-0.585878	NA	-0.701403	-0.466869	0.745596	-0.0172612	NA	0.0172419	0.239528	-0.381715	0.835998	NA	-0.0233258	-0.524028	0.222262	0.603584	-0.00132218	0.187275	NA	0.398276	0.159864	0.0980348	0.524665	0.531117	NA	-0.0294513	0.00060312	-0.59367	NA	5	3	8
chr2:219608788-219609096	STK11IP	NA	NA	NA	NA	NA	NA	NA	0.00414345	-0.203962	NA	NA	NA	NA	-0.38624	-0.498618	NA	NA	NA	NA	0.0840386	NA	NA	NA	NA	NA	NA	NA	NA	NA	0.374418	NA	NA	NA	0	1	1
chr2:71380565-71388622	ZNF638	NA	NA	NA	NA	NA	NA	NA	-0.667435	NA	NA	NA	NA	NA	NA	NA	NA	NA	NA	NA	NA	NA	NA	NA	NA	NA	NA	0.0144662	NA	NA	NA	NA	NA	NA	0	1	1
chr9:137215202-137215406	NDOR1	0.335049	-0.393491	-0.62998	0.382545	0.609391	0.0379546	0.365132	0.108469	-0.4052	-0.526643	0.940109	0.0299005	0.686746	-0.854618	0.275986	NA	-0.0921956	0.88388	-0.265518	-0.267726	-0.407171	0.589964	0.0812586	0.0220807	0.51167	0.60866	-0.140494	0.789766	0.0257597	-0.522709	-0.871896	-0.848541	NA	0	4	4
chr1:89821291-89843637	LRRC8D	NA	NA	NA	NA	NA	NA	NA	NA	NA	NA	NA	NA	NA	-0.0407761	NA	NA	NA	NA	NA	NA	NA	NA	NA	NA	NA	NA	NA	NA	NA	NA	NA	NA	NA	1	0	1
chr16:89893858-89895082	TCF25	-0.760591	-0.150756	NA	-0.343542	-0.2829	NA	0.190352	0.771501	NA	NA	NA	0.00336605	0.0833199	-0.294596	NA	0.0866278	-0.0751741	0.220234	NA	-0.269055	-0.399986	NA	NA	-0.450774	NA	-0.851391	0.00996608	NA	NA	NA	NA	-0.468302	NA	0	2	2
chr15:43421174-43421854	TP53BP1	0.136078	0.136193	-0.0225846	0.296737	-0.250864	NA	-0.742434	0.611176	-0.230134	NA	NA	0.180953	-0.129197	-0.483848	0.480473	NA	0.778654	-0.52843	0.369459	-0.102169	-0.648649	-0.387656	0.227979	NA	NA	-0.263186	-0.23975	-0.190968	0.824886	0.478805	NA	-0.774192	NA	1	0	1
chr1:39563922-39564470	PABPC4	NA	NA	NA	NA	NA	NA	NA	-0.540546	0.513441	NA	NA	0.0442492	NA	0.579628	-0.19816	NA	NA	NA	NA	NA	NA	NA	NA	NA	NA	NA	NA	NA	NA	NA	NA	NA	NA	0	1	1
chr5:71491131-71495249	BDP1	NA	NA	NA	NA	NA	NA	NA	NA	NA	NA	NA	NA	NA	-0.00754352	NA	NA	NA	NA	NA	NA	NA	NA	NA	NA	NA	NA	NA	NA	NA	NA	NA	NA	NA	1	0	1
chr16:11898035-11915368	GSPT1	NA	NA	NA	NA	NA	NA	NA	NA	NA	NA	NA	NA	NA	-0.0348353	NA	NA	NA	NA	NA	NA	NA	NA	NA	NA	NA	NA	NA	NA	NA	NA	NA	NA	NA	1	0	1
chr19:8536396-8536498	MYO1F	NA	NA	NA	NA	NA	NA	NA	NA	NA	NA	NA	NA	NA	-0.0175332	NA	NA	NA	NA	NA	NA	NA	NA	NA	NA	NA	NA	NA	NA	NA	NA	NA	NA	NA	1	0	1
chrX:15750165-15764577	CA5B	NA	NA	NA	NA	NA	NA	NA	NA	NA	NA	NA	NA	NA	-0.00777939	NA	NA	NA	NA	NA	NA	NA	NA	NA	NA	NA	NA	NA	NA	NA	NA	NA	NA	NA	1	0	1
chr16:84181186-84181327	TAF1C	NA	NA	NA	NA	NA	NA	NA	NA	NA	NA	NA	NA	NA	0.0439347	NA	NA	NA	NA	NA	NA	NA	NA	NA	NA	NA	NA	NA	NA	NA	NA	NA	NA	NA	0	1	1
chr12:82354594-82356959	CCDC59	NA	NA	NA	NA	NA	NA	NA	NA	NA	NA	NA	NA	NA	-0.0319693	NA	NA	NA	NA	NA	NA	NA	NA	NA	NA	NA	NA	NA	NA	NA	NA	NA	NA	NA	1	0	1
chr16:31493048-31493466	RUSF1	0.372361	-0.00208513	-0.0141117	-0.0014063	-0.488151	0.660268	0.102578	0.614315	-0.518832	-0.0647086	0.316988	0.0803302	0.541081	-0.0275352	-0.196011	0.149264	0.207199	-0.37045	-0.180375	-0.582651	-0.0589556	-0.225032	0.0007213	0.0614097	0.670813	0.793818	-0.402817	-0.520528	0.429618	-0.0487666	-0.100657	0.191625	0.295985	5	1	6
chr6:26402412-26405371	BTN3A1	NA	NA	NA	NA	0.731859	NA	NA	0.491905	NA	NA	NA	0.00176782	NA	-0.861453	NA	NA	0.481116	NA	NA	0.450317	NA	NA	NA	NA	NA	NA	0.740693	NA	NA	NA	NA	NA	NA	0	1	1
chr1:183565779-183566919	NCF2	NA	NA	NA	NA	NA	NA	NA	NA	NA	NA	NA	NA	NA	-0.00260285	NA	NA	NA	NA	NA	NA	NA	NA	NA	NA	NA	NA	NA	NA	NA	NA	NA	NA	NA	1	0	1
chr1:1753649-1754050	NADK	0.661788	-0.116664	-0.0306164	-0.223992	-0.18534	0.015898	0.106545	0.136266	0.541467	-0.33133	0.454414	0.0007058	-0.333951	-0.184139	-0.115672	NA	0.523903	-0.158501	NA	-0.168475	-0.155027	-0.586981	0.212055	0.222758	0.177452	-0.68156	-0.213049	0.432169	NA	-0.341802	0.178511	0.138579	NA	1	2	3
chr17:3030998-3032410	RAP1GAP2	NA	NA	NA	NA	NA	NA	NA	0.714435	NA	NA	NA	NA	NA	-0.00441841	NA	NA	NA	NA	NA	NA	-0.881106	0.358939	NA	NA	NA	NA	0.0791926	-0.967817	NA	NA	NA	NA	NA	1	0	1
chr7:8085017-8086192	GLCCI1	NA	NA	-0.00942676	NA	NA	NA	NA	0.386063	NA	NA	-0.272744	NA	NA	-0.560143	0.0519159	NA	0.627229	NA	NA	NA	NA	0.859476	NA	NA	NA	NA	-0.143108	NA	0.383931	NA	NA	NA	NA	1	0	1
chr17:64526200-64527110	CEP95	NA	NA	-0.0494075	0.171002	-0.466168	NA	NA	0.336092	NA	NA	NA	0.116623	-0.576979	-0.155925	-0.187647	NA	-0.610575	-0.264946	NA	-0.0703331	0.280339	NA	NA	NA	NA	NA	0.49138	NA	0.713491	NA	NA	NA	NA	1	0	1
chr21:33589921-33591161	CRYZL1	NA	NA	NA	NA	NA	NA	NA	NA	NA	NA	NA	NA	NA	-0.0139306	NA	NA	NA	NA	NA	NA	NA	NA	NA	NA	NA	NA	NA	NA	NA	NA	NA	NA	NA	1	0	1
chr1:24663224-24666814	SRRM1	NA	NA	NA	NA	NA	NA	NA	NA	NA	NA	NA	NA	NA	-0.0230668	NA	NA	NA	NA	NA	NA	NA	NA	NA	NA	NA	NA	NA	NA	NA	NA	NA	NA	NA	1	0	1
chr7:105041023-105062163	KMT2E	NA	NA	NA	NA	NA	NA	NA	NA	NA	NA	NA	NA	NA	-0.0196765	NA	NA	NA	NA	NA	NA	NA	NA	NA	NA	NA	NA	NA	NA	NA	NA	NA	NA	NA	1	0	1
chr8:123777322-123778024	FAM91A1	NA	NA	NA	NA	NA	NA	NA	NA	NA	NA	NA	NA	NA	-0.041537	NA	NA	NA	NA	NA	NA	NA	NA	NA	NA	NA	NA	NA	NA	NA	NA	NA	NA	NA	1	0	1
chr12:56615607-56617394	BAZ2A	NA	NA	NA	NA	NA	NA	NA	NA	NA	NA	NA	NA	NA	-0.0189201	NA	NA	NA	NA	NA	NA	NA	NA	NA	NA	NA	NA	NA	NA	NA	NA	NA	NA	NA	1	0	1
chr14:21429335-21430800	CHD8	NA	NA	NA	NA	NA	NA	NA	NA	NA	NA	NA	NA	NA	-0.00564533	NA	NA	NA	NA	NA	NA	NA	NA	NA	NA	NA	NA	NA	NA	NA	NA	NA	NA	NA	1	0	1
chr7:1550198-1550304	TMEM184A	NA	NA	NA	NA	NA	NA	NA	-0.0174452	NA	NA	NA	NA	NA	NA	NA	NA	NA	NA	NA	-0.324181	NA	NA	NA	NA	NA	NA	NA	NA	NA	NA	NA	NA	NA	1	0	1
chr6:33266712-33267187	VPS52	NA	NA	NA	NA	NA	NA	NA	NA	NA	NA	NA	NA	NA	-0.0109383	NA	NA	NA	NA	NA	NA	NA	NA	NA	NA	NA	NA	NA	NA	NA	NA	NA	NA	NA	1	0	1
chr3:58130908-58131926	FLNB	NA	NA	-0.44297	NA	NA	NA	NA	0.00885782	NA	NA	NA	0.230884	0.52467	NA	NA	NA	-0.259536	NA	NA	-0.33339	-0.252825	NA	NA	NA	NA	NA	0.36082	NA	-0.51657	NA	NA	NA	NA	0	1	1
chr12:121823749-121825199	SETD1B	NA	NA	NA	NA	NA	NA	NA	0.297854	NA	NA	NA	NA	NA	-0.0496136	NA	NA	NA	NA	NA	-0.115795	NA	NA	NA	NA	NA	NA	-0.387929	0.342663	NA	NA	NA	NA	NA	1	0	1
chr17:8142835-8143265	PER1	-0.172259	NA	NA	0.504925	-0.527725	NA	NA	0.502526	-0.165063	NA	0.68865	0.00498823	0.347909	-0.00815662	0.734048	0.359196	0.769372	-0.394668	0.520551	0.304604	0.00795467	0.837634	0.140321	NA	0.562031	NA	0.0906046	NA	0.404012	-0.849315	NA	NA	NA	1	2	3
chr2:27056138-27056622	AGBL5	-0.0891583	-0.320269	0.478715	-0.974347	-0.194274	NA	-0.725063	0.380178	-0.69923	NA	0.649435	NA	-0.183867	0.700596	-0.0137273	NA	0.136314	0.239252	-0.318616	NA	-0.247941	-0.265995	NA	NA	NA	-0.607928	0.475808	NA	0.904493	-0.0982772	NA	0.511705	0.148597	1	0	1
chr8:67190759-67193463	CSPP1	NA	NA	-0.0338834	NA	0.173115	NA	NA	0.788433	-0.478417	NA	NA	-0.343208	NA	-0.00412866	NA	NA	NA	NA	NA	0.511974	NA	NA	NA	NA	NA	NA	0.0797649	0.391042	NA	NA	NA	NA	NA	2	0	2
chr17:41517165-41518329	KRT15	NA	-0.0155344	NA	NA	NA	NA	NA	0.641555	NA	NA	NA	NA	NA	NA	NA	NA	NA	NA	NA	NA	NA	NA	NA	NA	NA	NA	NA	NA	NA	NA	NA	NA	NA	1	0	1
chr12:53486622-53486946	MAP3K12	-0.253507	NA	-0.519559	NA	NA	NA	NA	0.0480933	0.12367	NA	NA	0.060606	0.866862	-0.525429	0.0407098	NA	0.650464	-0.310287	0.794464	-0.220554	-0.0225463	0.223628	NA	NA	-0.420008	0.298937	-0.112875	0.948963	0.242118	NA	NA	0.265882	0.950511	1	2	3
chr5:6751197-6752872	TENT4A	NA	NA	NA	NA	NA	NA	NA	-0.648725	NA	NA	NA	0.144618	NA	-0.0244859	NA	NA	NA	-0.345595	NA	NA	NA	NA	NA	NA	NA	NA	NA	NA	NA	NA	NA	NA	NA	1	0	1
chr10:80170915-80172806	ANXA11	NA	NA	NA	NA	NA	NA	NA	NA	NA	NA	NA	NA	NA	-0.00445243	NA	NA	NA	NA	NA	NA	NA	NA	NA	NA	NA	NA	NA	NA	NA	NA	NA	NA	NA	1	0	1
chr8:38943837-38946123	PLEKHA2	NA	NA	NA	NA	NA	NA	NA	0.230453	NA	NA	NA	0.0102837	NA	-0.00081504	NA	NA	NA	NA	NA	NA	NA	NA	NA	NA	NA	NA	NA	NA	NA	NA	NA	NA	NA	1	1	2
chr14:105219232-105220068	BRF1	NA	NA	NA	NA	NA	NA	NA	0.357478	NA	NA	NA	NA	NA	-0.00460593	NA	NA	NA	NA	NA	NA	NA	NA	NA	NA	NA	NA	-0.0240958	NA	NA	NA	NA	NA	NA	2	0	2
chr5:36955637-36958103	NIPBL	NA	NA	NA	NA	NA	NA	NA	NA	NA	NA	NA	NA	NA	-0.0379444	NA	NA	NA	NA	NA	NA	NA	NA	NA	NA	NA	NA	NA	NA	NA	NA	NA	NA	NA	1	0	1
chr16:89746688-89746830	FANCA	NA	NA	NA	NA	NA	NA	NA	NA	NA	NA	NA	NA	NA	-0.0185344	NA	NA	NA	NA	NA	NA	NA	NA	NA	NA	NA	NA	NA	NA	NA	NA	NA	NA	NA	1	0	1
chr11:67181892-67207509	KDM2A	NA	NA	NA	NA	NA	NA	NA	0.430455	NA	NA	NA	NA	NA	-0.0412834	NA	NA	NA	NA	NA	NA	NA	NA	NA	NA	NA	NA	-0.932359	NA	NA	NA	NA	NA	NA	1	0	1
chr20:63702217-63706356	ARFRP1	NA	NA	NA	0.21276	NA	0.088123	NA	0.613146	NA	NA	NA	0.0381075	NA	-0.00050473	NA	NA	0.81494	NA	NA	NA	0.0841536	NA	NA	-0.171613	NA	NA	-0.224268	NA	NA	NA	NA	NA	NA	1	1	2
chr19:32628165-32628721	ANKRD27	NA	NA	NA	NA	NA	NA	NA	0.55141	NA	NA	NA	NA	NA	-0.0222276	NA	NA	NA	NA	NA	NA	NA	NA	NA	NA	NA	NA	0.139996	NA	NA	NA	NA	NA	NA	1	0	1
chr12:56614138-56615013	BAZ2A	NA	NA	NA	NA	NA	NA	NA	NA	NA	NA	NA	NA	NA	-0.0109739	NA	NA	NA	NA	NA	-0.447229	NA	NA	NA	NA	NA	NA	0.393172	NA	NA	NA	NA	NA	NA	1	0	1
chr10:112438389-112440533	ZDHHC6	NA	NA	NA	NA	NA	NA	NA	NA	NA	NA	NA	NA	NA	-0.0145577	NA	NA	NA	NA	NA	NA	NA	NA	NA	NA	NA	NA	NA	NA	NA	NA	NA	NA	NA	1	0	1
chr16:24939597-24941986	ARHGAP17	NA	NA	NA	NA	NA	NA	NA	NA	NA	NA	NA	-0.516928	NA	-0.039097	NA	NA	NA	NA	NA	NA	NA	NA	NA	NA	NA	NA	NA	NA	NA	NA	NA	NA	NA	1	0	1
chr11:64773505-64776497	SF1	-0.174096	-0.0364568	-0.0260167	NA	-0.519985	NA	NA	0.239745	NA	NA	NA	-0.103027	-0.115189	-0.00610622	0.00308402	-0.0006631	0.330117	NA	0.282252	NA	-0.32337	0.146968	0.197315	NA	NA	0.432585	NA	NA	-0.591052	NA	NA	NA	-0.364514	4	1	5
chr5:50834048-50834930	PARP8	NA	NA	NA	NA	NA	NA	NA	NA	NA	NA	NA	NA	NA	-0.00501786	NA	NA	NA	NA	NA	NA	NA	NA	NA	NA	NA	NA	NA	NA	NA	NA	NA	NA	NA	1	0	1
chr5:150549787-150551752	NDST1	NA	NA	NA	NA	NA	NA	NA	NA	NA	NA	NA	NA	NA	-0.0313944	NA	NA	NA	NA	NA	NA	NA	NA	NA	NA	NA	NA	NA	NA	NA	NA	NA	NA	NA	1	0	1
chr1:156250996-156251402	SMG5	0.0900769	-0.0226245	0.235546	0.0527414	0.915321	0.266487	-0.238391	-0.354433	-0.333313	-0.663525	-0.350986	0.0195907	0.126775	-0.0219997	0.502231	0.282453	-0.189035	-0.661354	-0.824847	-0.627027	-0.760056	0.220301	0.166608	0.315453	0.0792436	-0.933197	0.107557	-0.218015	0.0768436	-0.192153	0.0675609	0.39133	-0.922036	2	1	3
chr9:131476535-131477743	PRRC2B	NA	NA	NA	NA	NA	NA	NA	NA	NA	NA	NA	NA	NA	-0.0219271	NA	NA	NA	NA	NA	NA	NA	NA	NA	NA	NA	NA	NA	NA	NA	NA	NA	NA	NA	1	0	1
chr19:49830218-49830510	MED25	NA	NA	NA	NA	NA	NA	NA	NA	NA	NA	NA	NA	NA	-0.0232513	NA	NA	NA	NA	NA	NA	NA	NA	NA	NA	NA	NA	NA	NA	NA	NA	NA	NA	NA	1	0	1
chr12:16036381-16036689	DERA	-0.80404	-0.0124911	-0.0299283	NA	0.455738	NA	NA	NA	NA	NA	NA	0.0101634	-0.251388	-0.123542	NA	NA	-0.624099	NA	0.600358	NA	-0.0982787	0.953959	NA	NA	-0.0632887	-0.375316	0.314093	-0.472269	0.770684	-0.337041	NA	0.0363829	NA	2	2	4
chr19:12705599-12705681	TNPO2	0.609216	-0.165839	0.233144	-0.603597	0.398727	0.00516348	-0.670242	-0.519269	NA	0.416336	0.171562	0.0518006	-0.905988	-0.0433163	NA	NA	0.683047	-0.238656	-0.33469	-0.345511	-0.58626	NA	0.17944	0.394278	-0.481498	0.207548	0.0875447	-0.664243	NA	0.512341	-0.451717	0.326881	NA	1	1	2
chr21:44086960-44087698	TRAPPC10	NA	NA	NA	NA	NA	NA	NA	NA	NA	NA	NA	NA	NA	-0.0127962	NA	NA	NA	NA	NA	NA	NA	NA	NA	NA	NA	NA	NA	NA	NA	NA	NA	NA	NA	1	0	1
chr20:38521698-38524777	RALGAPB	NA	NA	NA	NA	NA	NA	NA	0.0332761	NA	NA	NA	NA	NA	-0.735586	NA	NA	NA	NA	NA	NA	NA	NA	NA	NA	NA	NA	NA	NA	NA	NA	NA	NA	NA	0	1	1
chr16:29906566-29910977	KCTD13	NA	NA	NA	NA	NA	NA	NA	-0.00450307	NA	NA	NA	NA	NA	NA	NA	NA	NA	NA	NA	NA	NA	NA	NA	NA	NA	NA	NA	NA	NA	NA	NA	NA	NA	1	0	1
chr1:151406631-151406910	POGZ	0.364936	-0.26348	-0.00215041	-0.444776	0.17958	NA	0.511518	-0.305916	0.691097	NA	NA	0.00398009	-0.199965	-0.00041706	-0.2649	NA	-0.213061	0.726959	0.796929	0.369586	0.188639	NA	0.34754	NA	NA	0.37221	0.115511	-0.783395	0.257812	0.636635	NA	0.227471	0.470182	2	1	3
chr1:113968648-113969955	HIPK1	NA	NA	NA	NA	NA	NA	NA	NA	NA	NA	NA	NA	NA	-0.0110789	NA	NA	NA	NA	NA	NA	NA	NA	NA	NA	NA	NA	NA	NA	NA	NA	NA	NA	NA	1	0	1
chr4:26430053-26430418	RBPJ	NA	-0.0525637	NA	0.369098	0.189167	0.216658	NA	0.678589	NA	NA	NA	0.0104241	NA	-0.0248281	NA	NA	-0.364578	-0.419768	-0.214328	0.0893224	0.421801	NA	0.0835128	NA	NA	NA	0.218764	-0.267035	0.259625	0.556897	NA	0.0538394	NA	1	1	2
chr11:700707-702944	TMEM80	NA	-0.42409	0.720371	0.587915	-0.267782	0.149543	-0.116242	0.653097	-0.16198	-0.125032	-0.89201	0.00088675	0.53488	-0.630235	0.122232	NA	-0.479654	-0.234603	0.0230571	-0.677533	-0.250811	0.949568	0.0397658	0.137708	0.590508	0.187079	0.965219	-0.318825	0.041064	-0.583896	-0.376251	-0.0545779	-0.412161	0	4	4
chr7:44964162-44964414	MYO1G	NA	NA	NA	NA	NA	NA	NA	NA	NA	NA	NA	NA	NA	-0.00080785	NA	NA	NA	NA	NA	NA	NA	NA	NA	NA	NA	NA	NA	NA	NA	NA	NA	NA	NA	1	0	1
chr1:156475237-156477011	MEF2D	NA	NA	NA	NA	0.711206	NA	NA	NA	NA	NA	NA	0.183416	NA	-0.00053124	NA	NA	0.464614	-0.741897	NA	NA	-0.223291	NA	NA	NA	NA	NA	NA	NA	NA	NA	NA	NA	NA	1	0	1
chr1:171512200-171512994	PRRC2C	NA	NA	NA	NA	NA	NA	NA	NA	NA	NA	NA	NA	NA	-0.0405395	NA	NA	NA	NA	NA	NA	NA	NA	NA	NA	NA	NA	NA	NA	NA	NA	NA	NA	NA	1	0	1
chr9:72360787-72363469	ZFAND5	-0.050994	-0.620913	-0.306471	0.485078	0.0612383	0.0526637	0.933199	0.582443	NA	-0.210304	-0.55458	0.0350906	-0.255424	-0.0348616	-0.427583	0.734118	0.323865	-0.602503	0.704021	NA	0.200326	0.445164	0.486453	-0.0939815	-0.197707	0.222413	0.160779	NA	-0.603866	-0.569032	0.279287	0.409403	-0.447109	1	1	2
chr17:82246039-82248874	CSNK1D	NA	NA	NA	NA	NA	NA	NA	-0.508331	NA	NA	NA	0.0302181	NA	-0.00550492	NA	NA	-0.216618	NA	NA	NA	NA	NA	NA	NA	NA	NA	NA	NA	NA	NA	NA	NA	NA	1	1	2
chr2:219247757-219248192	STK16	-0.23722	-0.48958	NA	NA	NA	NA	NA	NA	0.485563	NA	NA	0.0812202	0.432232	-0.437664	0.098483	NA	-0.410238	-0.298906	NA	NA	NA	NA	NA	NA	NA	NA	NA	0.73466	NA	-0.0685363	NA	-0.0233336	NA	1	0	1
chr6:33295759-33296027	RGL2	-0.106111	-0.0103657	-0.209444	0.489137	0.0895641	0.469778	0.0580917	0.176686	0.315764	-0.494658	0.668205	0.017851	0.184534	-0.704374	-0.0101398	-0.00987215	-0.0428108	-0.138777	0.560259	0.52905	-0.14178	0.13586	0.00030806	0.0598412	-0.061987	0.344472	-0.330956	-0.0271211	0.277194	0.303151	-0.559792	0.223835	0.323104	5	2	7
chr6:25811770-25812830	SLC17A1	NA	NA	NA	NA	NA	NA	NA	NA	NA	NA	NA	0.00714942	-0.0678307	NA	NA	NA	NA	NA	NA	NA	NA	NA	NA	NA	NA	NA	NA	NA	NA	NA	NA	NA	NA	0	1	1
chr16:15696860-15699728	NDE1	NA	NA	NA	NA	NA	NA	NA	NA	NA	NA	NA	NA	NA	-0.0074989	NA	NA	NA	NA	NA	NA	NA	NA	NA	NA	NA	NA	NA	NA	NA	NA	NA	NA	NA	1	0	1
chr22:41249817-41251006	RANGAP1	NA	-0.00252216	NA	NA	NA	NA	NA	0.170901	NA	NA	NA	0.0631685	0.218017	-0.0197713	NA	NA	-0.165878	NA	NA	NA	NA	NA	NA	NA	NA	NA	NA	-0.0619165	NA	NA	NA	NA	NA	2	0	2
chr1:30945483-30950126	PUM1	NA	NA	NA	NA	NA	NA	NA	NA	NA	NA	NA	NA	NA	-7.92e-05	NA	NA	NA	NA	NA	NA	NA	NA	NA	NA	NA	NA	NA	NA	NA	NA	NA	NA	NA	1	0	1
chr2:27313109-27322447	MPV17	NA	NA	NA	NA	NA	NA	NA	0.46869	NA	NA	NA	NA	NA	-0.00468944	NA	NA	NA	NA	NA	NA	NA	NA	NA	NA	NA	NA	NA	NA	NA	NA	NA	NA	NA	1	0	1
chr14:20381401-20381552	TEP1	NA	NA	NA	NA	NA	NA	NA	NA	NA	NA	NA	NA	NA	-0.031956	NA	NA	NA	NA	NA	NA	NA	NA	NA	NA	NA	NA	0.865902	NA	NA	NA	NA	NA	NA	1	0	1
chr3:157150381-157152176	CCNL1	0.525543	-0.0202616	-0.115427	0.415242	0.504141	0.021736	0.152099	0.594499	-0.386053	-0.467433	-0.413348	0.00255458	0.584727	-0.62104	0.391513	-0.528525	0.183894	-0.242957	0.47482	0.167797	0.289285	-0.840093	0.106495	-0.49695	0.292864	0.61186	-0.295513	-0.270305	0.144406	-0.406015	0.845855	0.167731	0.796449	1	2	3
chr1:9038929-9039551	SLC2A5	NA	NA	NA	NA	NA	NA	0.352154	NA	NA	NA	NA	0.0046197	NA	-0.255178	0.29106	NA	NA	NA	NA	NA	NA	NA	NA	NA	NA	NA	NA	NA	NA	NA	NA	NA	NA	0	1	1
chr12:124346850-124347824	NCOR2	NA	NA	NA	NA	NA	NA	NA	NA	NA	NA	NA	NA	NA	-0.00438941	NA	NA	NA	NA	NA	NA	NA	NA	NA	NA	NA	NA	NA	NA	NA	NA	NA	NA	NA	1	0	1
chr2:207124404-207165466	KLF7	NA	NA	NA	NA	NA	NA	NA	NA	NA	NA	NA	NA	NA	-0.0350805	NA	NA	NA	NA	NA	NA	NA	NA	NA	NA	NA	NA	NA	NA	NA	NA	NA	NA	NA	1	0	1
chr16:28098639-28101457	XPO6	NA	NA	NA	NA	NA	0.0576627	NA	NA	NA	NA	NA	0.019855	-0.818307	-0.0396338	-0.0175504	NA	-0.0559893	0.675864	NA	NA	NA	NA	NA	NA	NA	NA	NA	NA	NA	NA	NA	NA	NA	2	1	3
chr9:132286494-132288235	SETX	NA	NA	NA	NA	NA	NA	NA	NA	NA	NA	NA	NA	NA	-0.00400993	NA	NA	NA	NA	NA	NA	NA	NA	NA	NA	NA	NA	NA	NA	NA	NA	NA	NA	NA	1	0	1
chr7:32580272-32580801	AVL9	NA	-0.355553	0.30933	NA	NA	NA	NA	0.106396	NA	NA	NA	0.169579	-0.299578	-0.0152212	NA	NA	-0.069518	-0.747787	NA	NA	-0.115345	NA	NA	0.67122	NA	NA	0.165326	NA	-0.377462	NA	NA	NA	NA	1	0	1
chr19:17209709-17210714	MYO9B	-0.370537	-0.00317395	0.0998979	-0.136526	0.687582	0.222677	0.459466	0.680686	-0.547484	NA	NA	0.704976	-0.0412011	-0.121108	-0.62726	NA	-0.271398	0.739224	NA	0.834034	-0.0687134	NA	0.167303	0.448009	NA	0.0911749	-0.320397	NA	NA	0.116703	NA	NA	NA	2	0	2
chr5:154820472-154821259	FAXDC2	NA	NA	NA	NA	0.222015	NA	NA	0.0184472	NA	NA	NA	NA	-0.248193	-0.187057	NA	NA	NA	NA	NA	-0.0928655	NA	NA	NA	NA	NA	NA	NA	NA	NA	NA	NA	NA	-0.807933	0	1	1
chr16:19045001-19045340	TMC7	NA	0.181114	NA	NA	NA	NA	NA	-0.573493	NA	NA	NA	NA	NA	NA	NA	NA	NA	NA	NA	NA	-0.040071	NA	NA	NA	NA	NA	0.584024	NA	NA	NA	NA	NA	NA	1	0	1
chr3:179377168-179377343	MFN1	NA	NA	NA	NA	NA	NA	NA	0.245402	NA	NA	NA	NA	NA	-0.0201435	NA	NA	NA	NA	NA	-0.0623303	NA	NA	NA	NA	NA	NA	0.419554	NA	NA	NA	NA	NA	NA	1	0	1
chr7:44766056-44766163	ZMIZ2	-0.30796	-0.00388176	-0.545824	-0.625165	0.406098	0.0150109	-0.824007	-0.680501	-0.561011	-0.256438	0.66571	0.0991093	-0.905992	-0.310739	0.264824	-0.445888	-0.581932	-0.685392	0.208563	0.174707	-0.00151734	-0.245879	0.151365	0.277496	-0.348536	-0.432986	0.410368	-0.586554	-0.547244	-0.441568	-0.721194	-0.370724	NA	2	1	3
chr16:3757376-3757808	CREBBP	NA	NA	NA	NA	NA	NA	NA	NA	NA	NA	NA	NA	NA	-0.0407346	NA	NA	NA	NA	NA	NA	NA	NA	NA	NA	NA	NA	NA	NA	NA	NA	NA	NA	NA	1	0	1
chr12:123613252-123615184	DDX55	NA	NA	NA	NA	NA	NA	NA	NA	NA	NA	NA	NA	NA	-0.0168444	NA	NA	NA	NA	NA	NA	NA	NA	NA	NA	NA	NA	NA	NA	NA	NA	NA	NA	NA	1	0	1
chr12:105126127-105126234	WASHC4	NA	NA	NA	NA	NA	NA	NA	-0.406329	NA	NA	NA	NA	NA	-0.227502	NA	NA	NA	NA	NA	NA	NA	NA	NA	NA	NA	NA	-0.00425558	NA	NA	NA	NA	NA	NA	1	0	1
chr6:43203987-43204359	CUL9	NA	NA	NA	NA	NA	NA	0.0929184	0.161911	0.251385	NA	NA	-0.989883	NA	-0.345101	0.784519	NA	NA	0.020084	NA	-0.522041	NA	NA	NA	NA	NA	NA	-0.318205	NA	NA	NA	NA	NA	NA	0	1	1
chr6:143960556-143964786	PLAGL1	-0.106323	NA	NA	NA	NA	NA	NA	0.0412082	NA	NA	NA	0.134621	NA	-0.0246604	NA	NA	NA	NA	NA	NA	NA	NA	NA	NA	NA	NA	NA	NA	NA	NA	NA	NA	NA	1	1	2
chr7:8157214-8158526	ICA1	NA	0.765439	-0.083955	NA	0.371288	0.21928	NA	0.355333	-0.15541	NA	NA	0.487866	0.645313	-0.143677	0.0829024	NA	-0.447129	NA	0.457042	0.503831	-0.106512	-0.931061	0.0022665	0.125768	NA	-0.437536	0.327959	NA	NA	NA	-0.330735	-0.346602	NA	0	1	1
chr1:201866959-201868647	IPO9	NA	NA	NA	NA	NA	NA	NA	NA	NA	NA	NA	NA	NA	-0.00149021	NA	NA	-0.230817	NA	NA	NA	NA	NA	NA	NA	NA	NA	NA	NA	NA	NA	NA	NA	NA	1	0	1
chr3:9813111-9813247	ARPC4-TTLL3	0.276655	-0.151301	0.115608	-0.158322	NA	NA	NA	0.530405	-0.015479	NA	0.423026	-0.0214437	-0.575669	-0.54112	-0.00844373	NA	NA	0.723237	-0.22686	-0.462672	-0.275346	-0.783433	-0.468951	NA	-0.803944	-0.79113	-0.206067	-0.800341	0.380044	-0.696324	NA	0.326665	-0.756791	3	0	3
chr1:12385373-12386184	VPS13D	NA	NA	NA	NA	NA	NA	NA	NA	NA	NA	NA	NA	NA	-0.0306517	NA	NA	NA	NA	NA	NA	NA	NA	NA	NA	NA	NA	NA	NA	NA	NA	NA	NA	NA	1	0	1
chr2:74535755-74535995	LOXL3	NA	NA	NA	NA	NA	NA	NA	NA	-0.303689	NA	NA	NA	NA	0.268943	-0.0123549	NA	NA	NA	NA	NA	NA	-0.348438	NA	NA	NA	NA	NA	NA	NA	NA	NA	NA	NA	1	0	1
chr15:74622216-74622493	CLK3	-0.0580889	-0.00867813	-0.165399	-0.107929	-0.239637	-0.692981	-0.341287	-0.75154	0.535261	-0.15003	-0.357965	0.0133587	-0.17101	-0.397011	-0.173764	-0.241999	-0.312914	-0.302549	-0.480632	-0.769582	-0.0518556	-0.496667	0.0350794	-0.314558	-0.419438	-0.539502	-0.463901	-0.253098	0.234561	0.37683	0.420728	0.0223246	-0.649621	1	3	4
chr4:145144001-145144310	OTUD4	NA	NA	NA	NA	NA	NA	NA	NA	NA	NA	NA	NA	NA	-0.00090866	NA	NA	NA	NA	NA	NA	NA	NA	NA	NA	NA	NA	NA	NA	NA	NA	NA	NA	NA	1	0	1
chrX:154464868-154465017	PLXNA3	NA	-0.209519	-0.0289693	0.0843872	-0.511772	-0.244142	NA	-0.667778	-0.145968	NA	-0.986474	0.2438	-0.0644636	0.347286	0.299403	NA	-0.527978	0.495836	-0.215965	-0.186867	-0.720348	0.998519	0.277629	0.310025	-0.526081	NA	0.109919	NA	0.750104	NA	NA	-0.286258	NA	1	0	1
chr12:120153909-120154969	GCN1	NA	NA	NA	NA	NA	NA	NA	NA	NA	NA	NA	NA	NA	-0.0108569	NA	NA	NA	NA	NA	NA	NA	NA	NA	NA	NA	NA	NA	NA	NA	NA	NA	NA	NA	1	0	1
chr11:108297382-108299713	ATM	NA	NA	NA	NA	NA	NA	NA	NA	NA	NA	NA	NA	NA	-0.00505136	NA	NA	NA	NA	NA	NA	NA	NA	NA	NA	NA	NA	NA	NA	NA	NA	NA	NA	NA	1	0	1
chr7:101087168-101087311	TRIM56	NA	NA	NA	NA	NA	NA	NA	0.396075	NA	NA	NA	NA	NA	-0.89941	NA	NA	NA	NA	NA	-0.260556	NA	NA	NA	NA	NA	NA	0.0140509	NA	NA	NA	NA	NA	NA	0	1	1
chr1:180976646-180984676	STX6	NA	NA	NA	NA	NA	NA	NA	NA	NA	NA	NA	NA	NA	-0.0338133	NA	NA	NA	NA	NA	NA	NA	NA	NA	NA	NA	NA	NA	NA	NA	NA	NA	NA	NA	1	0	1
chr7:102396537-102397619	PRKRIP1	0.254964	-0.101597	0.509746	-0.27113	0.39871	-0.312773	-0.119795	0.553961	0.147451	0.0303243	0.999273	0.380314	-0.483281	-0.536442	0.868391	0.267448	0.0644041	0.131077	0.0445307	0.0531491	0.0210041	-0.300193	0.461056	0.562151	0.281247	0.260644	-0.613266	0.022455	0.747905	-0.320378	-0.288217	0.0636213	-0.841212	0	4	4
chr16:67184604-67184685	EXOC3L1	-0.0481533	NA	NA	NA	NA	NA	NA	-0.407646	NA	NA	0.999591	0.401432	NA	NA	NA	NA	NA	NA	NA	-0.0866294	NA	0.53923	NA	NA	NA	NA	-0.577304	NA	NA	NA	NA	NA	NA	1	0	1
chr2:144396592-144398300	ZEB2	NA	NA	NA	NA	NA	NA	NA	NA	NA	NA	NA	NA	NA	-0.00628857	NA	NA	NA	NA	NA	NA	NA	NA	NA	NA	NA	NA	NA	NA	NA	NA	NA	NA	NA	1	0	1
chr12:51118772-51172300	TFCP2	NA	NA	NA	NA	NA	NA	NA	0.41286	NA	NA	NA	NA	NA	-0.0286408	NA	NA	NA	NA	NA	NA	NA	NA	NA	NA	NA	NA	0.535901	NA	NA	NA	NA	NA	NA	1	0	1
chr20:35713096-35713293	RBM39	-0.0312537	-0.0968259	-0.246974	-0.369846	-0.755786	0.95812	0.396476	-0.0582821	-0.755978	NA	0.139553	0.0005576	-0.0309393	NA	NA	NA	NA	-0.244817	0.549619	-0.409785	-0.0639328	NA	0.10823	-0.0109703	-0.426051	NA	0.0316834	NA	0.229219	0.410788	NA	-0.618384	NA	3	2	5
chr11:64807680-64807890	MEN1	0.365476	-0.0175743	-0.318006	0.249485	-0.0240585	NA	-0.679089	-0.565922	0.296105	NA	NA	0.116993	-0.47327	-0.0552574	0.276572	NA	-0.224968	-0.345947	0.25956	-0.0741024	-0.247002	NA	0.610236	NA	-0.0438444	-0.640191	0.566005	-0.67432	0.22167	0.695258	NA	0.437161	NA	3	0	3
chr17:16313614-16316680	PIGL	NA	NA	NA	NA	NA	NA	NA	0.270746	NA	NA	NA	NA	NA	-0.0248977	NA	NA	NA	NA	NA	NA	NA	NA	NA	NA	NA	NA	0.407401	NA	NA	NA	NA	NA	NA	1	0	1
chr8:144083500-144083713	GPAA1	-0.53119	-0.00616414	-0.0105995	-0.146799	-0.195343	0.163912	0.135866	0.80861	-0.75612	-0.136402	NA	-0.105555	0.495374	-0.729637	0.621512	0.161447	-0.142816	0.660157	0.274568	-0.64769	-0.021262	-0.204238	0.0285409	0.440037	0.122363	-0.544688	0.135661	-0.552039	0.0157795	-0.299375	0.830433	0.273643	NA	3	2	5
chr1:23384068-23384345	TCEA3	NA	NA	0.108782	NA	NA	NA	NA	NA	NA	NA	NA	0.00290309	0.19392	NA	NA	NA	NA	NA	NA	NA	NA	NA	NA	NA	NA	NA	NA	NA	NA	NA	NA	NA	NA	0	1	1
chr14:74296449-74297929	ABCD4	NA	NA	NA	NA	NA	NA	-0.319651	0.781166	NA	NA	NA	0.0323655	0.451898	-0.285187	0.186854	NA	NA	NA	NA	-0.935219	NA	NA	NA	NA	NA	NA	0.497252	NA	NA	NA	NA	NA	NA	0	1	1
chr5:137946311-137948954	FAM13B	NA	NA	NA	NA	NA	NA	NA	0.876279	NA	NA	NA	NA	NA	-0.00531738	NA	NA	NA	NA	NA	NA	NA	NA	NA	NA	NA	NA	NA	NA	NA	NA	NA	NA	NA	1	0	1
chr17:47619164-47619277	NPEPPS	NA	-0.03485	NA	0.529389	0.22199	NA	NA	0.287722	-0.594886	NA	NA	0.00212169	0.251477	NA	NA	NA	-0.246746	-0.480906	NA	-0.125894	0.285885	NA	NA	NA	NA	0.371339	0.159273	NA	0.11128	NA	NA	NA	NA	1	1	2
chr7:152144881-152145152	KMT2C	NA	NA	NA	NA	NA	NA	NA	0.517215	NA	NA	NA	NA	NA	-0.00084922	NA	NA	NA	NA	NA	NA	NA	NA	NA	NA	NA	NA	NA	NA	NA	NA	NA	NA	NA	1	0	1
chr6:157174117-157174846	ARID1B	NA	NA	NA	NA	NA	NA	NA	NA	NA	NA	NA	NA	NA	-8.4e-05	NA	NA	NA	NA	NA	NA	NA	NA	NA	NA	NA	NA	NA	NA	NA	NA	NA	NA	NA	1	0	1
chr14:49803294-49806020	NEMF	NA	NA	NA	NA	NA	NA	NA	NA	NA	NA	NA	NA	NA	-0.0142215	NA	NA	NA	NA	NA	NA	NA	NA	NA	NA	NA	NA	NA	NA	NA	NA	NA	NA	NA	1	0	1
chr9:131628672-131629101	RAPGEF1	NA	NA	NA	NA	NA	NA	NA	NA	NA	NA	NA	NA	NA	-0.00310662	NA	NA	NA	NA	NA	NA	NA	NA	NA	NA	NA	NA	NA	NA	NA	NA	NA	NA	NA	1	0	1
chr6:87681763-87701449	AKIRIN2	NA	NA	NA	NA	NA	NA	NA	NA	NA	NA	NA	NA	NA	-0.0357322	NA	NA	NA	NA	NA	NA	NA	NA	NA	NA	NA	NA	NA	NA	NA	NA	NA	NA	NA	1	0	1
chr19:39419003-39420625	PLEKHG2	NA	NA	NA	NA	NA	NA	NA	NA	NA	NA	NA	NA	NA	NA	NA	NA	NA	NA	NA	-0.0497668	NA	NA	NA	NA	NA	NA	NA	NA	NA	NA	NA	NA	NA	1	0	1
chr11:47234672-47234756	DDB2	0.232207	-0.390635	-0.526622	0.308868	-0.514892	0.188362	0.275709	0.469062	-0.143159	0.706603	0.344703	0.120523	0.242603	-0.527577	-1.11e-06	0.0886898	-0.18615	-0.0236472	-0.331432	0.656684	-0.0303584	0.56275	0.00654708	0.916893	-0.118358	0.67221	0.659154	0.139135	-0.290538	-0.177302	0.00866669	0.160792	-0.493772	3	2	5
chr5:43068217-43079899	ZNF131	NA	NA	-0.081019	NA	0.249138	NA	NA	-0.831798	-0.0393032	NA	-0.676883	0.00216097	NA	-0.0516098	0.154033	NA	NA	NA	NA	-0.609395	NA	NA	0.0398075	NA	NA	NA	-0.400643	NA	0.425284	0.308815	NA	NA	NA	1	2	3
chr16:72017106-72021123	DHODH	NA	NA	NA	NA	NA	NA	NA	-0.310852	0.210725	NA	NA	0.0333168	NA	-0.0510847	-0.00495889	0.243365	NA	NA	NA	-0.487463	NA	NA	NA	NA	NA	NA	-0.334568	NA	NA	NA	NA	NA	NA	1	1	2
chr19:1417540-1418203	DAZAP1	NA	NA	NA	NA	NA	NA	NA	NA	NA	NA	NA	NA	NA	-0.00147353	NA	NA	NA	NA	NA	NA	NA	NA	NA	NA	NA	NA	NA	NA	NA	NA	NA	NA	NA	1	0	1
chr17:44936358-44947627	KIF18B	NA	NA	NA	NA	NA	NA	NA	-0.249326	NA	NA	NA	NA	NA	NA	NA	NA	NA	NA	NA	NA	NA	NA	NA	NA	NA	NA	0.0126611	NA	NA	NA	NA	NA	NA	0	1	1
chr19:29942664-29971192	URI1	NA	NA	NA	NA	NA	NA	NA	NA	NA	NA	NA	NA	NA	-0.0188516	NA	NA	NA	NA	NA	NA	NA	NA	NA	NA	NA	NA	NA	NA	NA	NA	NA	NA	NA	1	0	1
chr1:32327677-32329067	HDAC1	-0.107344	-0.0140498	NA	NA	-0.580534	NA	NA	NA	0.559744	NA	NA	9.919e-05	-0.340462	-0.00640035	-0.131415	-0.297657	-0.0111839	-0.681418	0.211442	NA	-0.0209453	0.158215	NA	NA	0.706173	0.41271	NA	-0.259841	0.101118	NA	NA	0.908737	-0.442046	4	1	5
chr4:76949930-76996424	SEPTIN11	NA	NA	NA	NA	NA	NA	NA	NA	NA	NA	NA	NA	NA	-0.00718747	NA	NA	NA	NA	NA	NA	NA	NA	NA	NA	NA	NA	NA	NA	NA	NA	NA	NA	NA	1	0	1
chr7:26197866-26200571	HNRNPA2B1	NA	NA	NA	NA	NA	NA	NA	NA	NA	NA	NA	NA	NA	-0.0151391	NA	NA	NA	NA	NA	NA	NA	NA	NA	NA	NA	NA	NA	NA	NA	NA	NA	NA	NA	1	0	1
chr7:100867606-100867860	TRIP6	-0.227228	-0.420326	-0.933245	-0.0298361	-0.590001	0.353719	NA	0.0811323	-0.767266	0.504047	0.600714	0.140678	0.707477	0.245687	-0.0044061	-0.111725	-0.00713779	-0.143165	NA	-0.53241	0.682738	NA	NA	0.135941	0.0988989	0.0880253	-0.374396	-0.0541494	-0.287948	-0.453772	NA	-0.164619	0.146063	3	0	3
chr5:87379850-87380508	RASA1	0.192992	NA	-0.438082	NA	0.628634	NA	-0.155209	0.454057	-0.513457	NA	NA	0.0431114	0.123194	-0.00012699	-0.0643462	NA	-0.0301078	NA	NA	NA	0.37975	-0.840452	0.203527	NA	NA	-0.845589	-0.398051	NA	0.234462	0.264861	NA	NA	-0.153584	2	1	3
chr7:127371814-127373341	ZNF800	0.303729	-0.272783	0.164022	0.305656	-0.734269	0.626497	0.494119	0.207745	0.0474871	0.0974515	-0.280117	-0.546098	0.0246233	-0.0626108	0.0629843	0.593555	0.141013	-0.83594	0.480393	-0.344309	0.24128	0.270591	0.179832	-0.677212	0.156112	0.165387	-0.466119	-0.614945	0.288964	-0.106932	NA	0.0439576	NA	0	3	3
chr3:185598545-185598957	SENP2	NA	NA	NA	NA	NA	NA	NA	-0.561504	NA	NA	NA	NA	NA	-0.0188579	NA	NA	NA	NA	NA	NA	NA	NA	NA	NA	NA	NA	NA	NA	NA	NA	NA	NA	NA	1	0	1
chr22:50457111-50459254	SBF1	NA	NA	NA	-0.812733	0.184886	NA	NA	0.605606	NA	NA	NA	-0.355531	0.368388	-0.161052	NA	NA	-0.445408	-0.0562041	NA	-0.431888	0.0177398	0.998674	NA	NA	NA	NA	0.178358	NA	0.140736	0.359883	NA	NA	NA	0	1	1
chr3:50106864-50107481	RBM5	NA	NA	NA	NA	NA	NA	NA	NA	0.104563	NA	NA	NA	NA	-0.378983	0.015054	NA	NA	NA	NA	NA	NA	NA	NA	NA	NA	NA	NA	NA	NA	NA	NA	NA	NA	0	1	1
chr12:51053860-51055834	LETMD1	-0.618848	-0.337753	-0.659775	-0.106593	0.52812	-0.841865	0.480042	0.667208	-0.678081	NA	0.451656	5.3e-07	0.501624	-0.922568	0.00025871	0.599106	-0.58757	-0.131472	0.460636	-0.118032	-0.0900658	0.846711	0.00360243	0.0107784	0.214608	-0.20019	0.609677	-0.290253	0.148617	-0.866225	NA	0.306618	0.409149	0	4	4
chr22:20115079-20115265	TRMT2A	-0.00579853	-0.0693274	-0.0507579	-0.787183	-0.671527	0.220715	0.262853	0.0658495	-0.315365	0.770021	-0.364362	0.0190137	-0.654347	-0.474396	0.189879	-0.411056	-0.230186	-0.251649	-0.194725	0.653452	-0.407552	-0.274346	0.00562386	-0.376249	0.201332	0.313888	0.431751	-0.0575225	0.406451	0.269624	-0.28582	0.0156378	-0.849358	1	3	4
chr1:1676846-1692448	SLC35E2B	NA	NA	NA	NA	NA	NA	NA	NA	NA	NA	NA	NA	NA	-0.00554955	NA	NA	NA	NA	NA	NA	NA	NA	NA	NA	NA	NA	NA	NA	NA	NA	NA	NA	NA	1	0	1
chr2:108588628-108659604	LIMS1	NA	NA	NA	NA	NA	NA	NA	NA	NA	NA	NA	NA	NA	-0.0345223	NA	NA	NA	NA	NA	NA	NA	NA	NA	NA	NA	NA	NA	NA	NA	NA	NA	NA	NA	1	0	1
chr10:119576750-119577079	TIAL1	-0.18494	-0.00283904	-0.0960364	0.21837	-0.275965	0.0102658	0.6823	-0.64129	-0.32743	-0.0688107	-0.0700239	9.563e-05	0.260022	-0.120339	0.231853	0.0987289	0.37459	0.577497	0.412597	0.387476	0.410492	0.225309	0.00712392	0.0629276	-0.558211	0.576618	0.519875	0.360758	0.63512	-0.157324	0.507118	0.29544	-0.607804	1	3	4
chr17:7852065-7852148	KDM6B	NA	NA	NA	NA	NA	NA	NA	-0.0478363	NA	NA	NA	NA	NA	0.308604	NA	NA	NA	NA	NA	-0.0424353	NA	NA	NA	NA	NA	NA	0.282507	NA	NA	NA	NA	NA	NA	2	0	2
chr11:72229230-72229464	INPPL1	-0.0802476	-0.00112562	-0.0356364	-0.0730839	0.551787	-0.114787	0.256347	-0.355035	-0.701024	NA	0.0924767	0.00057664	-0.411291	-0.00213536	0.51749	NA	0.735808	-0.282683	-0.11935	-0.182977	-0.430214	0.619916	0.0850718	-0.634503	-0.0610346	-0.221464	0.173644	0.595071	-0.836826	NA	-0.54931	0.714624	-0.522129	3	1	4
chr20:3917050-3918670	PANK2	0.696221	-0.13452	0.895885	0.521942	-0.978358	0.00262954	-0.231986	-0.546787	-0.375636	-0.138318	-0.637977	0.145113	-0.30064	-0.183901	-0.108564	0.92388	0.707252	-0.0372023	0.0999435	-0.932007	0.132555	0.317051	0.230131	0.143626	0.252383	0.11294	0.769408	0.620742	-0.330075	0.343142	0.411461	-0.1556	NA	1	1	2
chr17:70100766-70108300	KCNJ16	NA	NA	NA	NA	NA	NA	NA	NA	NA	NA	NA	0.048363	0.320503	NA	NA	NA	NA	NA	NA	NA	NA	NA	NA	NA	NA	NA	NA	NA	0.343574	NA	NA	NA	NA	0	1	1
chr10:42594699-42631928	ZNF33B	NA	NA	NA	NA	NA	NA	NA	NA	NA	NA	NA	NA	NA	-0.0331519	NA	NA	NA	NA	NA	NA	NA	NA	NA	NA	NA	NA	NA	NA	NA	NA	NA	NA	NA	1	0	1
chr22:37616997-37618447	GGA1	-0.143425	-0.0201745	-0.0452817	0.1813	-0.461102	0.235461	0.606914	0.53346	0.412916	0.458635	-0.330626	0.0140578	0.648644	-0.277242	0.0254538	0.515118	0.141088	-0.0440988	0.0508237	0.713015	-0.0619723	0.29506	0.00894086	-0.605529	-0.154906	0.314577	0.0659404	0.543297	-0.411426	0.362396	-0.878418	0.341262	-0.76615	3	3	6
chr12:48837393-48837523	DDX23	NA	0.252667	NA	-0.0644963	NA	NA	NA	0.448523	NA	NA	NA	NA	-0.412212	-0.0177484	NA	NA	NA	NA	NA	NA	NA	NA	NA	NA	NA	-0.401045	NA	NA	NA	NA	NA	NA	NA	1	0	1
chr9:6497103-6497197	UHRF2	NA	NA	-0.157986	0.108564	NA	NA	0.581694	0.496203	NA	NA	NA	0.0301543	NA	-0.0228703	0.162024	NA	NA	NA	NA	-0.279177	-0.0602785	NA	NA	NA	NA	-0.179865	0.36141	0.305692	NA	-0.211943	NA	NA	NA	1	1	2
chr1:150077231-150077668	VPS45	NA	-0.369515	-0.00693035	0.850553	0.398349	NA	0.830499	-0.762392	0.0529023	NA	NA	0.034361	-0.0265435	-0.203669	0.292107	NA	-0.31078	NA	-0.498258	-0.116982	0.143795	NA	NA	NA	NA	-0.455022	-0.671737	NA	-0.262717	0.672725	NA	-0.508849	0.443225	2	1	3
chr12:49102951-49103090	LMBR1L	-0.0416926	NA	NA	NA	NA	NA	NA	0.278729	NA	NA	NA	0.208304	NA	NA	NA	NA	NA	NA	-0.728604	-0.854559	NA	NA	NA	NA	NA	NA	0.266616	NA	NA	NA	NA	NA	NA	1	0	1
chr6:167911489-167914167	AFDN	NA	NA	-0.567535	NA	0.34506	NA	NA	0.0215319	NA	NA	NA	0.00016394	NA	NA	NA	NA	-0.691981	NA	NA	0.33215	0.0968622	NA	NA	NA	NA	NA	0.424159	NA	-0.176402	NA	NA	NA	NA	0	2	2
chr12:122137590-122138193	MLXIP	0.524065	NA	NA	NA	NA	NA	NA	0.65711	NA	NA	NA	0.697493	NA	-0.19758	NA	NA	NA	NA	NA	-0.0299768	-0.493682	NA	NA	NA	NA	NA	0.403075	NA	NA	NA	NA	NA	NA	1	0	1
chr6:33195466-33195569	RXRB	-0.200223	-0.0134489	-0.332622	0.700656	-0.625321	0.34816	-0.24299	0.946739	0.329165	NA	0.729161	0.00049166	-0.379612	0.872929	0.113452	0.612068	-0.869693	-0.247476	0.26079	0.486918	-0.0438732	0.609335	0.00649586	-0.771797	0.599153	-0.529744	0.370729	0.287745	0.0925131	0.171375	0.510231	-0.2702	0.39407	2	2	4
chr10:97454799-97455659	ZDHHC16	NA	NA	NA	NA	NA	NA	NA	NA	NA	NA	NA	NA	NA	-0.00097625	NA	NA	NA	NA	NA	NA	NA	NA	NA	NA	NA	NA	NA	NA	NA	NA	NA	NA	NA	1	0	1
chr11:119027872-119028193	SLC37A4	NA	-0.328601	-0.0240457	-0.468264	0.425657	0.15781	0.317466	0.10075	-0.598819	NA	NA	0.00215427	0.397414	-0.693498	0.536639	0.00332566	-0.166992	0.233587	0.486116	-0.138005	-0.193067	NA	0.0285057	-0.733357	NA	NA	0.18726	-0.282071	0.518422	0.37329	-0.560098	-0.312612	-0.393742	1	3	4
chr12:62302920-62304672	USP15	NA	NA	NA	NA	NA	NA	NA	NA	NA	NA	NA	NA	NA	-0.00245051	NA	NA	NA	NA	NA	NA	NA	NA	NA	NA	NA	NA	NA	NA	NA	NA	NA	NA	NA	1	0	1
chr7:32495802-32543140	AVL9	NA	NA	NA	NA	NA	NA	NA	-0.576764	NA	NA	NA	NA	NA	-0.011159	NA	NA	NA	NA	NA	NA	NA	NA	NA	NA	NA	NA	NA	NA	NA	NA	NA	NA	NA	1	0	1
chr10:73798453-73799001	ZSWIM8	NA	-0.337326	-0.0325902	-0.0901566	-0.393724	NA	0.438395	-0.610109	NA	NA	NA	0.0667189	-0.440894	-0.0269015	NA	NA	-0.234857	0.420422	NA	0.237684	-0.480658	NA	NA	NA	-0.13077	NA	0.373582	-0.591471	NA	-0.109362	NA	0.385084	NA	2	0	2
chr21:42525857-42534697	SLC37A1	NA	NA	NA	NA	NA	NA	NA	NA	NA	NA	NA	NA	NA	-0.00125406	NA	NA	NA	NA	NA	NA	NA	0.998877	NA	NA	NA	NA	NA	NA	NA	NA	NA	NA	NA	1	0	1
chr9:37762117-37762576	TRMT10B	NA	NA	NA	NA	NA	NA	NA	-0.109123	NA	NA	NA	NA	NA	-0.0012482	NA	NA	NA	NA	NA	0.434913	NA	NA	NA	NA	NA	NA	0.298625	NA	NA	NA	NA	NA	NA	1	0	1
chr11:116875451-116876252	SIK3	NA	NA	NA	NA	NA	NA	NA	NA	NA	NA	NA	NA	NA	-0.040056	NA	NA	NA	NA	NA	NA	NA	NA	NA	NA	NA	NA	NA	NA	NA	NA	NA	NA	NA	1	0	1
chr7:1440684-1442191	MICALL2	-0.305117	-0.48836	-0.242887	0.117133	0.740114	0.0138572	0.540558	0.420993	-0.61901	0.386572	-0.156996	0.0153015	-0.487628	-0.683202	-0.154598	-0.0691315	-0.445317	0.85198	-0.555153	0.072216	-0.0557752	0.798195	0.118889	0.695514	0.734221	0.16313	0.202859	-0.955346	0.21778	-0.258149	NA	NA	NA	0	2	2
chr15:30968010-30974313	MTMR10	NA	NA	NA	NA	NA	NA	NA	0.00737319	NA	NA	NA	NA	NA	-0.757971	NA	NA	NA	NA	NA	NA	NA	NA	NA	NA	NA	NA	NA	NA	NA	NA	NA	NA	NA	0	1	1
chr8:144432460-144433587	TONSL	NA	-0.0451805	NA	0.257883	0.266016	NA	-0.517348	0.44433	0.546327	NA	NA	NA	NA	0.896251	NA	NA	NA	-0.0950938	NA	0.890669	NA	NA	NA	NA	NA	-0.480726	0.692587	-0.404632	NA	-0.898681	NA	0.247809	NA	1	0	1
chr22:41338355-41339000	ZC3H7B	NA	NA	NA	NA	NA	NA	NA	NA	NA	NA	NA	NA	NA	-0.00010581	NA	NA	NA	NA	NA	NA	NA	NA	NA	NA	NA	NA	NA	NA	NA	NA	NA	NA	NA	1	0	1
chr9:131195294-131197215	NUP214	NA	NA	NA	NA	NA	NA	NA	NA	NA	NA	NA	NA	NA	-0.00449949	NA	NA	NA	NA	NA	NA	NA	NA	NA	NA	NA	NA	NA	NA	NA	NA	NA	NA	NA	1	0	1
chr22:49923317-49924359	CRELD2	NA	-0.00034775	-0.517488	NA	NA	NA	0.291951	NA	0.449313	NA	NA	0.647461	-0.182771	0.593497	-0.125347	NA	0.631229	-0.327726	NA	NA	-0.152422	NA	NA	NA	NA	0.182652	NA	-0.0674933	NA	-0.648467	NA	NA	NA	1	0	1
chr6:161097176-161101891	MAP3K4	NA	NA	NA	NA	NA	NA	NA	NA	NA	NA	NA	NA	NA	-0.0248609	NA	NA	NA	NA	NA	NA	NA	NA	NA	NA	NA	NA	NA	NA	NA	NA	NA	NA	NA	1	0	1
chr10:97372166-97372735	RRP12	NA	NA	NA	NA	NA	NA	NA	NA	NA	NA	NA	NA	NA	-0.010552	NA	NA	NA	NA	NA	NA	NA	NA	NA	NA	NA	NA	NA	NA	NA	NA	NA	NA	NA	1	0	1
chr19:1110888-1111018	SBNO2	NA	NA	NA	NA	NA	NA	NA	NA	NA	NA	NA	NA	NA	-0.00552515	NA	NA	NA	NA	NA	NA	NA	NA	NA	NA	NA	NA	NA	NA	NA	NA	NA	NA	NA	1	0	1
chr10:74109156-74114183	VCL	NA	-0.0113184	-0.00257407	0.362406	0.0257337	0.0247578	NA	0.875918	-0.0441828	NA	-0.288226	0.00257245	-0.192317	-0.00719341	NA	NA	0.0852411	-0.372737	NA	0.319043	-0.0803283	NA	NA	-0.593506	-0.387659	NA	NA	0.694593	0.374293	NA	NA	NA	NA	4	3	7
chr3:52478282-52478448	NISCH	NA	NA	NA	NA	NA	NA	NA	NA	NA	NA	NA	NA	NA	-0.0112996	NA	NA	NA	NA	NA	NA	NA	NA	NA	NA	NA	NA	NA	NA	NA	NA	NA	NA	NA	1	0	1
chr3:50270284-50270432	SEMA3B	NA	NA	NA	NA	NA	NA	NA	0.0336406	NA	NA	NA	NA	NA	NA	NA	NA	NA	NA	NA	NA	NA	NA	NA	NA	NA	NA	0.157016	NA	NA	NA	NA	NA	NA	0	1	1
chr15:90912279-90912541	MAN2A2	-0.584637	-0.258399	-0.609005	-0.353244	-0.255086	0.638795	0.690169	-0.415996	-0.592594	NA	-0.852063	0.0454859	-0.558587	-0.378157	0.761256	-0.0896416	0.761919	-0.169776	0.628928	0.399225	-0.376434	-0.258082	0.133485	NA	-0.696747	-0.0136121	-0.347319	-0.142077	0.661823	0.814627	NA	-0.248519	-0.248419	1	1	2
chr14:92093318-92093745	ATXN3	NA	NA	NA	NA	NA	NA	NA	0.154507	NA	NA	NA	NA	NA	-0.0239788	NA	NA	NA	NA	NA	NA	NA	NA	NA	NA	NA	NA	NA	NA	NA	NA	NA	NA	NA	1	0	1
chr19:40807274-40807483	EGLN2	NA	NA	NA	NA	NA	NA	NA	NA	NA	NA	NA	NA	NA	-0.0410321	NA	NA	NA	NA	NA	NA	NA	NA	NA	NA	NA	NA	NA	NA	NA	NA	NA	NA	NA	1	0	1
chr1:45013791-45013908	UROD	NA	NA	NA	NA	NA	0.720095	NA	NA	NA	NA	NA	NA	NA	-0.0257621	NA	NA	NA	NA	NA	NA	NA	NA	NA	-0.272608	NA	NA	NA	NA	NA	NA	NA	NA	NA	1	0	1
chr12:111447033-111447124	SH2B3	NA	NA	NA	NA	NA	NA	NA	0.0570208	-0.544389	NA	NA	0.00201202	NA	-0.0494894	NA	NA	NA	NA	NA	0.615334	NA	-0.369548	NA	NA	NA	NA	0.0581147	-0.269655	NA	NA	NA	NA	NA	1	1	2
chr16:666350-666454	WDR90	NA	0.0187479	NA	-0.0196871	0.6911	-0.0502239	NA	-0.177371	0.0574185	NA	NA	0.98374	NA	-0.0112105	NA	NA	0.875958	0.35338	NA	-0.538286	NA	NA	NA	0.0438767	-0.538757	-0.418128	-0.69909	0.449121	NA	NA	NA	0.497419	NA	2	2	4
chr8:38820635-38825307	TACC1	NA	NA	NA	NA	NA	NA	NA	0.273401	NA	NA	NA	NA	NA	-0.0273375	NA	NA	NA	NA	NA	NA	NA	NA	NA	NA	NA	NA	-0.303846	NA	NA	NA	NA	NA	NA	1	0	1
chr11:65579436-65579935	EHBP1L1	NA	NA	NA	NA	NA	NA	NA	NA	NA	NA	NA	NA	NA	-0.0489695	NA	NA	NA	NA	NA	NA	NA	NA	NA	NA	NA	NA	NA	NA	NA	NA	NA	NA	NA	1	0	1
chr19:58185838-58186946	ZNF274	NA	NA	NA	NA	NA	NA	NA	0.0350882	NA	NA	NA	NA	NA	-0.687164	NA	NA	NA	NA	NA	-0.0937187	NA	NA	NA	NA	NA	NA	0.789215	NA	NA	NA	NA	NA	NA	0	1	1
chr1:111189253-111192139	DENND2D	NA	-0.0031489	-0.0165745	0.487292	0.385839	0.195571	0.273387	0.0815649	NA	NA	-0.298788	0.0768499	-0.471585	-0.00020474	NA	NA	-0.448182	-0.0784142	-0.387793	0.468201	-0.144542	NA	NA	0.493632	NA	NA	0.358325	-0.857926	0.325775	-0.0920672	NA	NA	NA	3	0	3
chr22:41157408-41158411	EP300	NA	NA	NA	NA	NA	NA	NA	NA	NA	NA	NA	NA	NA	-0.0150782	NA	NA	NA	NA	NA	NA	NA	NA	NA	NA	NA	NA	NA	NA	NA	NA	NA	NA	NA	1	0	1
chr16:11769095-11770782	ZC3H7A	NA	NA	NA	NA	NA	NA	NA	0.414876	NA	NA	NA	NA	NA	-0.0431211	NA	NA	NA	NA	NA	NA	NA	NA	NA	NA	NA	NA	NA	NA	NA	NA	NA	NA	NA	1	0	1
chr17:80249287-80251328	SLC26A11	-0.071098	NA	NA	NA	NA	NA	NA	0.707943	-0.467398	NA	NA	0.00221785	-0.538949	NA	0.408908	NA	-0.338271	NA	NA	-0.415868	NA	0.998675	NA	NA	NA	NA	NA	NA	NA	NA	NA	NA	NA	0	1	1
chr1:27355469-27355668	MAP3K6	-0.820312	-0.00478335	NA	-0.518149	-0.51133	NA	0.379764	-0.591923	0.843154	NA	NA	0.204896	-0.160342	-0.114824	NA	NA	0.479131	-0.331371	-0.251146	0.806391	-0.281776	0.928508	0.377348	NA	-0.129501	NA	0.0366125	NA	NA	-0.387375	-0.654872	-0.381704	NA	1	1	2
chr8:22002272-22003218	XPO7	NA	NA	NA	NA	NA	NA	NA	NA	NA	NA	NA	NA	NA	-0.0335522	NA	NA	NA	NA	NA	NA	NA	NA	NA	NA	NA	NA	NA	NA	NA	NA	NA	NA	NA	1	0	1
chr4:186197130-186197532	CYP4V2	-0.646518	NA	NA	NA	NA	NA	NA	NA	-0.201161	NA	NA	0.00012873	-0.123913	NA	-0.00041845	NA	NA	NA	NA	NA	NA	0.999064	NA	NA	NA	NA	NA	NA	-0.539339	-0.108911	NA	NA	-0.242797	1	1	2
chr19:19642619-19643510	GMIP	NA	NA	NA	NA	NA	NA	0.626514	0.705181	NA	NA	NA	NA	NA	-0.0620983	NA	NA	NA	NA	NA	0.253254	NA	NA	NA	NA	NA	NA	0.0145801	NA	NA	NA	NA	NA	NA	0	1	1
chr2:240617393-240618887	GPR35	NA	NA	NA	NA	-0.368136	-0.602047	NA	NA	NA	NA	NA	NA	NA	NA	NA	NA	NA	NA	NA	NA	-0.730269	NA	NA	0.0432594	NA	NA	0.209519	NA	NA	NA	NA	NA	NA	0	1	1
chr11:2919407-2922101	SLC22A18	NA	NA	NA	NA	-0.677547	0.00397182	NA	-0.536228	NA	NA	NA	0.122469	-0.59876	NA	NA	NA	-0.749742	NA	NA	-0.248017	-0.26237	NA	NA	-0.363907	NA	NA	0.653087	NA	NA	NA	NA	NA	NA	0	1	1
chr6:20481425-20482761	E2F3	NA	NA	NA	NA	NA	NA	NA	NA	NA	NA	NA	NA	NA	-0.0218433	NA	NA	NA	NA	NA	NA	NA	NA	NA	NA	NA	NA	NA	NA	NA	NA	NA	NA	NA	1	0	1
chr17:42323354-42323572	STAT3	0.672388	-0.162673	NA	NA	0.357291	NA	NA	NA	NA	NA	NA	0.0063943	0.140537	-0.0541345	NA	NA	-0.33648	NA	NA	NA	NA	0.319187	NA	NA	NA	NA	NA	NA	NA	NA	NA	NA	NA	0	1	1
chrX:48915392-48917780	PIM2	NA	NA	NA	NA	NA	0.460442	0.420762	0.843104	NA	NA	NA	0.122634	NA	-0.0108917	NA	NA	0.0622863	-0.493205	NA	-0.144388	-0.293552	NA	NA	NA	NA	NA	0.53267	-0.0882297	NA	0.56023	NA	NA	NA	1	0	1
chr10:73798070-73798229	ZSWIM8	NA	-0.0273629	NA	0.669778	0.109475	NA	0.274642	NA	0.309524	NA	NA	NA	-0.235173	-0.00080116	NA	NA	-0.302067	-0.0244192	NA	-0.64759	-0.755775	NA	0.00419917	NA	0.38163	NA	-0.28877	-0.5047	NA	-0.456285	NA	0.744416	NA	3	1	4
chr1:23977453-23977910	SRSF10	NA	NA	NA	NA	NA	NA	NA	-0.0127039	NA	NA	NA	NA	NA	0.0861639	NA	NA	NA	NA	NA	NA	NA	NA	NA	NA	NA	NA	NA	NA	NA	NA	NA	NA	NA	1	0	1
chr1:27974546-27978373	EYA3	NA	NA	NA	NA	NA	NA	NA	NA	NA	NA	NA	NA	NA	-0.00393266	NA	NA	NA	NA	NA	NA	NA	NA	NA	NA	NA	NA	NA	NA	NA	NA	NA	NA	NA	1	0	1
chr19:35049391-35049474	HPN	NA	NA	-0.0711119	NA	-0.0569493	NA	NA	NA	NA	NA	0.494465	0.00040918	0.342755	NA	NA	0.0508355	-0.306794	NA	NA	-0.496017	NA	NA	0.125218	NA	NA	NA	NA	NA	NA	NA	-0.198779	NA	NA	0	1	1
chr11:61342844-61343341	TKFC	0.197834	-0.00450467	NA	-0.361475	0.786741	NA	0.250998	0.52806	0.473051	NA	NA	0.131903	-0.315922	-0.167791	0.490508	NA	0.583659	0.855416	0.40389	-0.769092	0.210644	NA	NA	NA	NA	NA	0.0703145	NA	NA	0.384371	NA	0.28882	NA	1	0	1
chr17:18240873-18241450	LLGL1	-0.578119	-0.119172	NA	-0.472395	0.259868	NA	NA	0.263172	0.289866	NA	NA	0.102121	-0.461674	-0.0931669	0.296374	NA	-0.109442	0.915321	-0.0378941	-0.395354	0.0202641	NA	NA	NA	-0.100874	-0.235389	NA	-0.194409	-0.548423	0.513096	NA	0.381593	-0.415175	1	1	2
chr1:168236624-168236711	SFT2D2	NA	NA	NA	NA	NA	NA	NA	NA	NA	NA	NA	NA	NA	-0.00795972	NA	NA	NA	NA	NA	NA	NA	NA	NA	NA	NA	NA	NA	NA	NA	NA	NA	NA	NA	1	0	1
chr6:20482920-20486688	E2F3	NA	NA	NA	NA	NA	NA	NA	NA	NA	NA	NA	NA	NA	-0.0494246	NA	NA	NA	NA	NA	NA	NA	NA	NA	NA	NA	NA	NA	NA	NA	NA	NA	NA	NA	1	0	1
chr11:66843069-66843168	C11orf80	NA	NA	NA	NA	NA	NA	NA	0.993092	NA	NA	NA	NA	NA	NA	NA	NA	NA	NA	NA	0.261101	NA	NA	NA	NA	NA	NA	0.0322405	NA	NA	-0.370445	NA	NA	NA	0	1	1
chr16:18850126-18850236	SMG1	NA	NA	NA	NA	NA	NA	NA	NA	NA	NA	NA	NA	NA	-0.0302623	NA	NA	NA	NA	NA	NA	NA	NA	NA	NA	NA	NA	NA	NA	NA	NA	NA	NA	NA	1	0	1
chr1:42182024-42188736	FOXJ3	NA	NA	NA	NA	NA	NA	NA	0.560637	NA	NA	NA	0.00043192	NA	-0.00773343	NA	NA	NA	NA	NA	NA	NA	NA	NA	NA	NA	NA	0.538688	NA	NA	NA	NA	NA	NA	1	1	2
chr21:42288073-42288210	ABCG1	NA	NA	NA	NA	NA	NA	NA	0.0138357	NA	NA	NA	NA	NA	NA	NA	NA	NA	NA	NA	NA	NA	NA	NA	NA	NA	NA	-0.149849	NA	NA	NA	NA	NA	NA	0	1	1
chr2:178123651-178123827	RBM45	NA	NA	-0.130212	NA	NA	NA	NA	-0.222958	-0.0283472	NA	NA	NA	NA	0.962382	NA	NA	NA	NA	NA	NA	NA	NA	NA	NA	NA	NA	-0.091151	NA	0.38515	NA	NA	NA	NA	1	0	1
chr4:145121233-145121332	ABCE1	NA	-0.200127	NA	0.697758	-0.628928	NA	NA	NA	NA	NA	NA	0.0985145	-0.444611	-0.112797	NA	NA	-0.138852	NA	NA	NA	-0.396921	NA	0.18408	NA	NA	-0.0490432	NA	NA	NA	NA	NA	NA	NA	1	0	1
chr2:32505205-32507979	BIRC6	NA	NA	NA	NA	NA	NA	NA	NA	NA	NA	NA	NA	NA	-0.00315487	NA	NA	NA	NA	NA	NA	NA	NA	NA	NA	NA	NA	NA	NA	NA	NA	NA	NA	NA	1	0	1
chr22:37645510-37646817	SH3BP1	NA	NA	NA	NA	NA	NA	NA	NA	NA	NA	NA	NA	NA	-1.8e-06	NA	NA	NA	NA	NA	NA	NA	NA	NA	NA	NA	NA	NA	NA	NA	NA	NA	NA	NA	1	0	1
chr4:113454515-113457290	CAMK2D	0.0205664	NA	-0.0158961	-0.123221	0.221041	0.00853482	NA	0.816206	0.0933883	-0.136536	-0.536142	0.00011753	0.134809	NA	0.015194	NA	0.367619	0.702276	0.0594872	NA	-0.312203	NA	0.403841	0.855211	0.0702211	NA	-0.207086	NA	-0.0356586	NA	NA	NA	NA	2	4	6
chr3:46988970-46989084	NBEAL2	NA	NA	NA	NA	NA	NA	NA	-0.172072	NA	NA	NA	NA	NA	-0.0128824	NA	NA	NA	NA	NA	0.198191	NA	NA	NA	NA	NA	NA	-0.735821	NA	NA	NA	NA	NA	NA	1	0	1
chr5:172093960-172096425	STK10	NA	NA	NA	NA	NA	NA	NA	NA	NA	NA	NA	NA	NA	-3.638e-05	NA	NA	NA	NA	NA	NA	NA	NA	NA	NA	NA	NA	NA	NA	NA	NA	NA	NA	NA	1	0	1
chr6:2783561-2784323	WRNIP1	NA	NA	NA	NA	NA	NA	NA	NA	NA	NA	NA	NA	-0.219923	-0.0226261	NA	NA	NA	NA	NA	NA	NA	NA	NA	NA	NA	NA	NA	NA	NA	NA	NA	NA	NA	1	0	1
chr6:83151659-83151882	DOP1A	NA	NA	NA	NA	NA	NA	NA	NA	NA	NA	NA	NA	NA	NA	NA	NA	NA	NA	NA	NA	NA	NA	0.0467145	NA	NA	NA	NA	NA	0.313777	NA	NA	NA	NA	0	1	1
chr8:140535569-140539319	AGO2	NA	NA	NA	NA	NA	NA	NA	NA	NA	NA	NA	NA	NA	-0.0207454	NA	NA	NA	NA	NA	NA	NA	NA	NA	NA	NA	NA	0.835559	NA	NA	NA	NA	NA	NA	1	0	1
chr14:24150888-24151130	RNF31	-0.225805	-0.229448	-0.122617	-0.362958	0.599263	NA	-0.144709	0.329625	-0.397872	NA	NA	0.00764655	-0.0772798	-0.0977856	-0.275015	NA	-0.298545	-0.505126	0.276433	-0.3022	0.731817	-0.470044	NA	NA	0.502442	-0.637944	-0.751923	NA	0.169876	-0.440628	NA	-0.886017	NA	0	1	1
chr22:24087713-24091582	CABIN1	NA	NA	NA	NA	NA	NA	NA	NA	NA	NA	NA	NA	NA	-0.0212236	NA	NA	NA	NA	NA	NA	NA	NA	NA	NA	NA	NA	NA	NA	NA	NA	NA	NA	NA	1	0	1
chr21:31696750-31700994	SCAF4	NA	NA	NA	NA	NA	NA	NA	NA	NA	NA	NA	NA	NA	-0.00127631	NA	NA	NA	NA	NA	NA	NA	NA	NA	NA	NA	NA	NA	NA	NA	NA	NA	NA	NA	1	0	1
chr4:1717675-1718151	TMEM129	0.0173457	-0.00971567	-0.150157	0.421344	0.296647	0.0391585	-0.402466	-0.464948	-0.310189	-0.724169	0.253115	0.00023085	0.0254985	-0.195338	0.0720968	0.0118846	-0.391039	-0.537017	0.034245	-0.0809593	-0.00147057	0.471707	0.0186376	-0.800302	0.0727776	0.089653	0.17074	-0.834678	0.48233	-0.261259	0.0099514	0.490624	-0.605343	2	8	10
chr2:60901083-60916876	REL	NA	NA	NA	NA	NA	NA	NA	NA	NA	NA	NA	NA	NA	-0.0440233	NA	NA	NA	NA	NA	NA	NA	NA	NA	NA	NA	NA	NA	NA	NA	NA	NA	NA	NA	1	0	1
chr1:151578826-151579648	TUFT1	NA	NA	-0.477494	NA	NA	NA	NA	0.698356	NA	NA	NA	NA	NA	NA	NA	NA	NA	NA	NA	-0.00729193	NA	NA	NA	NA	NA	NA	-0.407861	NA	NA	NA	NA	NA	NA	1	0	1
chr10:101038692-101039174	SFXN3	NA	NA	NA	NA	NA	NA	NA	NA	NA	NA	NA	0.510965	NA	-0.00126494	NA	NA	NA	NA	NA	NA	-0.215501	NA	NA	NA	NA	NA	NA	NA	NA	NA	NA	NA	NA	1	0	1
chr2:176117578-176118953	HOXD10	NA	NA	NA	-0.492904	NA	NA	NA	-0.0441118	0.614677	-0.0777607	NA	0.0268592	NA	NA	NA	NA	NA	NA	NA	NA	NA	NA	NA	NA	NA	NA	NA	NA	NA	NA	NA	-0.23954	NA	1	1	2
chr22:36933994-36935350	CSF2RB	NA	NA	NA	NA	NA	NA	NA	NA	NA	NA	NA	NA	NA	-0.00602872	NA	NA	NA	NA	NA	NA	NA	NA	NA	NA	NA	NA	NA	NA	NA	NA	NA	NA	NA	1	0	1
chr19:35722718-35722994	KMT2B	NA	NA	NA	NA	NA	NA	NA	NA	NA	NA	NA	NA	NA	-0.0271543	NA	NA	NA	NA	NA	NA	NA	NA	NA	NA	NA	NA	NA	NA	NA	NA	NA	NA	NA	1	0	1
chr17:61897739-61904459	INTS2	NA	NA	NA	NA	NA	NA	NA	NA	NA	NA	NA	NA	NA	-0.0434283	NA	NA	NA	NA	NA	NA	NA	NA	NA	NA	NA	NA	NA	NA	NA	NA	NA	NA	NA	1	0	1
chr15:58912610-58913498	SLTM	NA	0.194476	0.2211	0.389036	0.0306731	NA	NA	-0.425261	NA	NA	NA	0.174674	0.257711	-0.201642	0.234689	NA	-0.218532	-0.502439	0.0964597	-0.448278	-0.10625	NA	NA	NA	NA	-0.0177936	NA	-0.778604	0.736969	NA	NA	NA	NA	1	1	2
chr15:71904039-71904925	MYO9A	NA	NA	NA	NA	NA	NA	NA	NA	NA	NA	NA	NA	NA	-0.0315747	NA	NA	NA	NA	NA	NA	NA	NA	NA	NA	NA	NA	NA	NA	NA	NA	NA	NA	NA	1	0	1
chr16:71922680-71924768	IST1	-0.262517	NA	NA	NA	NA	NA	NA	0.101546	NA	NA	NA	0.00442912	NA	-0.130258	0.437297	NA	NA	NA	0.0774235	NA	NA	NA	NA	NA	NA	NA	0.478484	-0.236564	0.597334	-0.101521	NA	0.527873	NA	0	1	1
chr16:89686797-89690552	CDK10	-0.169641	-0.733003	NA	0.0298973	0.264664	-0.520172	NA	0.344055	-0.669171	NA	NA	0.00810745	0.394321	NA	-0.579992	NA	-0.431574	0.701007	NA	0.0239061	0.267792	0.999157	NA	0.660209	NA	NA	-0.807507	NA	0.329191	NA	NA	NA	NA	0	3	3
chr3:126439727-126441764	ZXDC	-0.18254	0.834369	-0.181445	0.199236	-0.769282	0.154045	NA	-0.350305	-0.575076	NA	NA	0.0469689	-0.464572	-0.614569	-0.0231605	NA	-0.429891	0.49545	NA	0.183593	-0.230703	NA	0.300643	-0.67893	-0.133669	-0.168021	0.354294	-0.633012	0.180112	0.146811	NA	-0.435778	NA	1	1	2
chr1:112692929-112694017	MOV10	NA	0.636437	0.248309	-0.846271	0.1994	NA	NA	0.262193	0.204073	NA	NA	0.288647	-0.182893	-0.553423	NA	0.0133041	-0.76054	0.780413	0.00181707	-0.285281	0.641502	NA	NA	NA	NA	0.221667	0.593703	-0.0162706	NA	NA	NA	-0.572222	NA	1	2	3
chr17:29099762-29103598	MYO18A	NA	NA	NA	NA	NA	NA	NA	NA	NA	NA	NA	NA	NA	-0.0453668	NA	NA	NA	NA	NA	NA	NA	NA	NA	NA	NA	NA	NA	NA	NA	NA	NA	NA	NA	1	0	1
chr3:33392614-33393311	UBP1	NA	-0.0870409	-0.125173	NA	NA	NA	-0.231677	0.245053	NA	NA	NA	NA	-0.219241	-0.0119169	-0.22688	NA	-0.245121	-0.712709	0.779628	0.271046	-0.566865	NA	NA	NA	NA	NA	0.677196	0.924256	-0.217701	NA	NA	0.392027	NA	1	0	1
chr8:127736623-127738250	MYC	NA	NA	NA	NA	NA	NA	NA	NA	NA	NA	NA	-0.049328	NA	NA	NA	NA	NA	NA	-0.499518	NA	NA	NA	NA	NA	NA	NA	NA	NA	NA	NA	NA	NA	NA	1	0	1
chr2:131071938-131082576	FAM168B	NA	NA	NA	NA	NA	NA	NA	NA	NA	NA	NA	NA	NA	-0.0016127	NA	NA	NA	NA	NA	NA	NA	NA	NA	NA	NA	NA	NA	NA	NA	NA	NA	NA	NA	1	0	1
chr12:122857215-122858101	HIP1R	-0.478569	-0.0912617	0.610076	-0.651552	-0.307525	0.253197	NA	-0.235623	-0.763781	0.817327	0.475273	0.00425396	0.543063	NA	0.124715	0.0557137	-0.390484	-0.136566	NA	0.0226451	0.0246871	NA	0.271512	0.41208	NA	-0.42103	0.0200533	-0.0400073	-0.633889	-0.584346	0.0259049	0.643549	0.613228	1	5	6
chr17:45234200-45236135	FMNL1	NA	NA	NA	NA	NA	NA	-0.216508	0.502659	-0.298987	NA	NA	0.00044621	NA	-0.101158	NA	NA	0.375566	NA	-0.186503	-0.417219	0.727009	NA	NA	NA	NA	NA	-0.715758	NA	NA	0.796931	NA	NA	NA	0	1	1
chr17:75242473-75242830	GGA3	NA	NA	NA	NA	NA	NA	NA	-0.0275437	NA	NA	NA	NA	NA	-0.122653	NA	NA	NA	0.221653	NA	NA	NA	NA	NA	NA	NA	NA	NA	NA	NA	NA	NA	NA	NA	1	0	1
chr16:663553-665678	WDR90	NA	0.463356	-0.675113	0.0324895	0.618003	NA	NA	0.291486	0.685646	NA	NA	NA	-0.199314	NA	NA	NA	-0.0243084	-0.11777	0.221057	-0.449878	0.406075	NA	NA	-0.0266239	NA	NA	0.0206564	-0.0257601	NA	-0.217767	0.0845353	-0.316491	NA	3	2	5
chr16:57028385-57029772	NLRC5	NA	NA	NA	NA	NA	NA	NA	NA	NA	NA	NA	NA	NA	-0.00239091	NA	NA	NA	NA	NA	NA	NA	NA	NA	NA	NA	NA	NA	NA	NA	NA	NA	NA	NA	1	0	1
chr2:7020680-7024368	RNF144A	NA	NA	NA	NA	NA	NA	NA	NA	NA	NA	NA	NA	NA	-0.0029916	NA	NA	NA	NA	NA	NA	NA	NA	NA	NA	NA	NA	NA	NA	NA	NA	NA	NA	NA	1	0	1
chr11:17148787-17150497	PIK3C2A	NA	NA	NA	NA	NA	NA	NA	-0.164004	NA	NA	NA	NA	NA	-0.0039068	NA	NA	NA	NA	NA	NA	NA	NA	NA	NA	NA	NA	NA	NA	NA	NA	NA	NA	NA	1	0	1
chr1:32100562-32102430	TMEM39B	-0.195323	-0.0117536	-0.0552942	0.444098	0.0990922	-0.321051	0.516729	-0.27232	-0.549615	-0.494198	0.921561	0.00186375	-0.40689	-0.00151884	0.00320126	-0.828726	-0.283489	0.0595125	0.0001918	-0.390941	-0.0375061	0.151786	0.00758349	-0.0135785	-0.383758	0.201724	0.142954	-0.676328	0.250738	-0.768567	0.090204	-0.0463488	NA	5	4	9
chr11:59807849-59809854	MRPL16	NA	NA	NA	NA	NA	NA	NA	NA	NA	NA	NA	NA	NA	-0.0306998	NA	NA	NA	NA	NA	NA	NA	NA	NA	NA	NA	NA	NA	NA	NA	NA	NA	NA	NA	1	0	1
chr15:34239160-34240660	SLC12A6	NA	NA	NA	NA	NA	NA	NA	NA	NA	NA	NA	NA	NA	-0.0116164	NA	NA	NA	NA	NA	NA	NA	NA	NA	NA	NA	NA	NA	NA	NA	NA	NA	NA	NA	1	0	1
chr2:219556723-219557822	OBSL1	-0.123317	NA	-0.105899	NA	-0.726824	NA	NA	NA	0.0790103	NA	NA	0.00123961	0.623605	NA	-0.606308	NA	NA	NA	0.188475	0.033225	0.00878239	0.691732	0.0749034	NA	NA	-0.278897	NA	-0.0343177	0.320534	0.614826	0.281231	-0.350899	0.396551	1	3	4
chr12:108648850-108648962	CORO1C	-0.312858	-0.0249788	NA	NA	0.0634054	NA	NA	NA	NA	NA	NA	0.0242786	-0.0939367	-0.0398276	NA	NA	NA	NA	NA	NA	-0.381607	-0.247874	NA	NA	NA	NA	NA	NA	NA	NA	NA	NA	NA	2	1	3
chr22:24411704-24412647	SPECC1L	NA	NA	NA	NA	NA	NA	NA	NA	NA	NA	NA	NA	NA	-0.0146019	NA	NA	NA	NA	NA	NA	NA	NA	NA	NA	NA	NA	NA	NA	NA	NA	NA	NA	NA	1	0	1
chr16:4681776-4682822	MGRN1	NA	NA	NA	NA	NA	NA	NA	NA	NA	NA	NA	NA	NA	-0.0111949	NA	NA	NA	NA	NA	NA	NA	NA	NA	NA	NA	NA	NA	NA	NA	NA	NA	NA	NA	1	0	1
chrX:153729412-153736111	ABCD1	NA	NA	NA	NA	NA	NA	NA	NA	NA	NA	NA	NA	NA	-0.0039941	NA	NA	NA	NA	NA	NA	NA	NA	NA	NA	NA	NA	NA	NA	NA	NA	NA	NA	NA	1	0	1
chr12:50088637-50089883	SMARCD1	0.44668	NA	NA	NA	NA	NA	NA	NA	-0.747028	NA	NA	0.00837118	-0.0496162	-0.00114416	NA	NA	NA	NA	NA	NA	NA	NA	NA	NA	NA	NA	NA	NA	NA	NA	NA	NA	NA	2	1	3
chr18:677872-678695	ENOSF1	NA	NA	-0.493924	0.521707	NA	NA	NA	-0.241527	NA	NA	NA	0.00709451	NA	-0.306652	NA	NA	-0.042858	-0.0842107	NA	0.439834	NA	NA	NA	NA	NA	-0.550556	-0.349583	NA	NA	NA	NA	NA	0.643822	1	1	2
chr4:82359639-82373445	HNRNPD	NA	NA	NA	NA	NA	NA	NA	NA	NA	NA	NA	NA	NA	-0.0009232	NA	NA	NA	NA	NA	NA	NA	NA	NA	NA	NA	NA	NA	NA	NA	NA	NA	NA	NA	1	0	1
chr2:206159684-206159912	EEF1B2	-0.291583	-0.118535	0.219851	-0.82266	0.431013	0.895827	0.319664	-0.499274	-0.226374	-0.247399	-0.833527	-0.00528731	-0.754536	NA	-0.22232	0.0111657	-0.00640843	0.728795	-0.0530664	-0.649543	-0.0668555	-0.366912	-0.227518	-0.118419	0.260145	0.421116	-0.757599	0.576169	-0.156895	-0.16199	0.0872684	-0.322184	0.936526	2	1	3
chr21:41907784-41909458	C2CD2	NA	NA	NA	NA	NA	NA	NA	-0.705981	NA	NA	NA	NA	NA	-0.0004294	NA	NA	NA	NA	NA	0.79194	NA	NA	NA	NA	NA	NA	0.123231	NA	NA	NA	NA	NA	NA	1	0	1
chr15:67187509-67190412	SMAD3	NA	NA	NA	NA	NA	NA	NA	NA	NA	NA	NA	NA	NA	-0.0117997	NA	NA	NA	NA	NA	NA	NA	NA	NA	NA	NA	NA	NA	NA	NA	NA	NA	NA	NA	1	0	1
chr6:170388493-170391012	FAM120B	NA	NA	NA	NA	NA	NA	NA	NA	NA	NA	NA	NA	NA	-0.0430347	NA	NA	NA	NA	NA	NA	NA	NA	NA	NA	NA	NA	NA	NA	NA	NA	NA	NA	NA	1	0	1
chr2:159762993-159764625	MARCHF7	0.930526	-0.00651453	NA	0.352748	0.39102	NA	NA	0.8703	NA	NA	NA	0.00020914	0.37329	-0.0551275	NA	NA	-0.426895	0.713112	0.140715	NA	-0.355006	0.309516	0.191666	NA	NA	0.629518	-0.460746	NA	0.064336	-0.0630382	NA	0.547305	NA	1	1	2
chr1:231366475-231367568	AL445524.2	NA	NA	NA	NA	0.0171693	NA	NA	NA	NA	NA	NA	8.086e-05	-0.0285443	-0.0158203	NA	NA	NA	NA	NA	NA	0.496325	NA	NA	NA	NA	NA	NA	NA	NA	NA	NA	NA	NA	2	2	4
chr9:123879021-123929888	DENND1A	NA	NA	NA	NA	NA	NA	NA	NA	NA	NA	NA	NA	NA	-0.00112375	NA	NA	NA	NA	NA	NA	NA	NA	NA	NA	NA	NA	NA	NA	NA	NA	NA	NA	NA	1	0	1
chr8:130079971-130091972	ASAP1	NA	NA	NA	NA	NA	NA	NA	-0.624352	NA	NA	NA	NA	NA	-0.0394073	NA	NA	NA	NA	NA	NA	NA	NA	NA	NA	NA	NA	NA	NA	NA	NA	NA	NA	NA	1	0	1
chr7:44759460-44760424	ZMIZ2	-0.250175	-5.634e-05	0.126299	0.568452	-0.719388	0.325266	0.0442469	-0.54646	0.553075	0.539842	0.351018	0.0111545	0.516743	-0.0348643	0.157642	-0.67382	0.183113	0.480993	0.750792	0.534759	-0.0344234	0.255188	0.0569744	0.106471	0.225421	0.560787	0.185289	-0.0892459	0.220222	0.309295	-0.689377	0.239624	0.639859	3	2	5
chr1:41028319-41028583	SCMH1	NA	0.419168	NA	-0.0959743	-0.133215	NA	NA	0.083634	NA	NA	NA	NA	NA	-0.0617411	-3.377e-05	NA	-0.745582	-0.423672	NA	-0.221029	NA	0.609865	NA	NA	NA	NA	0.464335	NA	NA	NA	NA	-0.200692	NA	1	0	1
chr10:24591330-24591641	ARHGAP21	0.439518	NA	NA	-0.592009	NA	NA	NA	0.577322	NA	NA	NA	0.0136528	NA	-0.0211981	NA	NA	NA	0.312722	NA	-0.242639	0.0820478	0.641668	NA	NA	NA	NA	-0.407384	NA	NA	NA	NA	NA	NA	1	1	2
chr7:139053581-139053964	ZC3HAV1	NA	NA	NA	NA	NA	NA	NA	-0.398174	NA	NA	NA	NA	NA	-0.00077645	NA	NA	NA	NA	NA	NA	NA	NA	NA	NA	NA	NA	NA	NA	NA	NA	NA	NA	NA	1	0	1
chr10:103917656-103918099	STN1	0.0846798	0.57127	0.395943	0.546979	-0.183829	0.275495	0.164963	0.847707	0.886397	-0.0370574	-0.136365	-0.00769748	-0.116654	0.906082	-0.681191	NA	-0.0032036	-0.330087	-0.573961	-0.311708	-0.299373	0.366872	0.804078	0.398307	-0.00518987	0.212588	0.00190453	0.312444	-0.311082	0.356261	NA	-0.174669	-0.200495	4	1	5
chrX:47241699-47242081	USP11	NA	NA	NA	NA	NA	NA	NA	NA	NA	NA	NA	NA	NA	-0.00393338	NA	NA	NA	NA	NA	NA	NA	NA	NA	NA	NA	NA	NA	NA	NA	NA	NA	NA	NA	1	0	1
chr3:139573680-139578871	NMNAT3	NA	NA	NA	NA	NA	NA	NA	NA	NA	NA	NA	NA	NA	-0.00363421	NA	NA	NA	NA	NA	NA	NA	NA	NA	NA	NA	NA	NA	NA	NA	NA	NA	NA	NA	1	0	1
chr8:63169411-63175330	YTHDF3	NA	NA	NA	NA	NA	NA	NA	NA	NA	NA	NA	NA	NA	-0.00838752	NA	NA	NA	NA	NA	NA	NA	NA	NA	NA	NA	NA	NA	NA	NA	NA	NA	NA	NA	1	0	1
chr7:102376322-102395976	PRKRIP1	NA	NA	NA	NA	NA	NA	NA	0.0986057	NA	NA	NA	NA	NA	-0.0462419	NA	NA	NA	NA	NA	-0.162752	NA	NA	NA	NA	NA	NA	0.00975844	NA	NA	NA	NA	NA	NA	1	1	2
chr6:117575352-117578899	GOPC	NA	NA	NA	NA	NA	NA	NA	NA	NA	NA	NA	NA	NA	-0.00532776	0.466966	NA	NA	NA	NA	NA	NA	NA	NA	NA	NA	NA	NA	NA	NA	NA	NA	NA	NA	1	0	1
chr2:130173656-130174913	SMPD4	NA	NA	NA	NA	NA	NA	NA	NA	NA	NA	NA	NA	NA	-0.0424098	NA	NA	NA	NA	NA	NA	NA	NA	NA	NA	NA	NA	NA	NA	NA	NA	NA	NA	NA	1	0	1
chr12:124778586-124782682	SCARB1	-0.0970935	NA	NA	NA	NA	NA	-0.685701	NA	0.830342	NA	NA	0.0557868	-0.0470083	-0.887516	0.0255438	NA	NA	0.695347	NA	NA	0.381561	0.242058	NA	NA	0.140752	NA	NA	-0.2073	NA	NA	NA	-0.518667	-0.533625	1	1	2
chr19:13118454-13135199	NACC1	NA	NA	NA	NA	NA	NA	NA	0.0835351	NA	NA	NA	NA	NA	-0.0322204	NA	NA	NA	NA	NA	NA	NA	NA	NA	NA	NA	NA	NA	NA	NA	NA	NA	NA	NA	1	0	1
chr21:26840562-26840997	ADAMTS1	NA	NA	NA	NA	NA	NA	NA	-0.241079	NA	NA	NA	0.00025323	NA	NA	NA	NA	NA	NA	NA	0.551621	NA	NA	NA	NA	NA	NA	NA	NA	NA	NA	NA	NA	NA	0	1	1
chr2:9510131-9517900	ADAM17	NA	NA	NA	NA	NA	NA	NA	NA	NA	NA	NA	NA	NA	-0.0224926	NA	NA	NA	NA	NA	NA	NA	NA	NA	NA	NA	NA	NA	NA	NA	NA	NA	NA	NA	1	0	1
chr16:47122784-47122867	NETO2	NA	NA	NA	0.322316	NA	NA	NA	0.377378	NA	NA	NA	0.0321757	NA	-0.325204	NA	NA	NA	NA	NA	NA	NA	NA	NA	NA	NA	NA	NA	-0.397634	NA	NA	NA	NA	NA	0	1	1
chr16:23529897-23532656	EARS2	NA	NA	NA	NA	NA	NA	NA	-0.531214	NA	NA	NA	NA	NA	-0.0204893	NA	NA	NA	NA	NA	NA	NA	NA	NA	NA	NA	NA	NA	NA	NA	NA	NA	NA	NA	1	0	1
chr17:78821061-78821936	USP36	NA	NA	NA	NA	NA	NA	NA	0.0407848	NA	NA	NA	NA	NA	-0.295333	NA	NA	NA	NA	NA	-0.363943	NA	NA	NA	NA	NA	NA	NA	NA	NA	NA	NA	NA	NA	0	1	1
chr4:962082-962434	DGKQ	NA	NA	NA	0.119629	0.0571558	-0.161329	NA	-0.434028	NA	NA	NA	NA	NA	-0.0146991	NA	NA	NA	NA	NA	0.919334	-0.233221	NA	NA	0.101188	NA	NA	-0.523434	NA	NA	NA	NA	NA	NA	1	0	1
chr2:181909971-181913844	ITPRID2	NA	NA	NA	NA	NA	NA	NA	NA	NA	NA	NA	NA	NA	-0.00608631	NA	NA	NA	NA	NA	NA	NA	NA	NA	NA	NA	NA	NA	NA	NA	NA	NA	NA	NA	1	0	1
chr11:27378768-27380270	LGR4	NA	NA	NA	NA	NA	NA	NA	NA	NA	NA	NA	0.0413163	NA	NA	NA	NA	NA	NA	NA	NA	NA	NA	NA	NA	NA	NA	NA	NA	NA	NA	NA	NA	NA	0	1	1
chr5:81461103-81466973	SSBP2	NA	NA	NA	NA	NA	NA	NA	NA	NA	NA	NA	NA	NA	-0.0312312	NA	NA	NA	NA	NA	NA	NA	NA	NA	NA	NA	NA	NA	NA	NA	NA	NA	NA	NA	1	0	1
chr2:219556723-219557342	OBSL1	-0.31042	NA	NA	NA	-0.121605	NA	NA	NA	0.0548947	NA	NA	0.00255193	0.3658	NA	-0.875384	NA	NA	NA	0.681603	0.499015	NA	0.617845	0.0339691	NA	NA	NA	NA	-0.0329574	0.450539	0.330052	0.711865	0.868057	0.185308	1	2	3
chr1:66959743-66963087	MIER1	NA	NA	NA	NA	NA	NA	NA	NA	NA	NA	NA	NA	NA	-0.00071714	NA	NA	NA	NA	NA	NA	NA	NA	NA	NA	NA	NA	NA	NA	NA	NA	NA	NA	NA	1	0	1
chr20:50935236-50936147	DPM1	-0.27776	NA	NA	NA	NA	NA	NA	NA	NA	NA	NA	0.00503515	-0.0447843	-0.720273	NA	NA	NA	NA	NA	NA	NA	NA	NA	NA	NA	NA	NA	NA	NA	NA	NA	NA	NA	1	1	2
chr11:3104377-3107262	OSBPL5	NA	NA	NA	NA	NA	NA	NA	0.033141	NA	NA	NA	NA	NA	-0.14384	NA	NA	NA	NA	NA	NA	NA	NA	0.0493119	NA	NA	NA	NA	NA	NA	0.659553	NA	NA	NA	0	2	2
chr3:97947449-97949843	RIOX2	NA	NA	NA	NA	NA	NA	NA	NA	NA	NA	NA	NA	NA	-0.00391517	NA	NA	NA	NA	NA	NA	NA	NA	NA	NA	NA	NA	NA	NA	NA	NA	NA	NA	NA	1	0	1
chr19:1108704-1108778	SBNO2	NA	NA	NA	NA	-0.46473	NA	NA	NA	0.415828	NA	NA	NA	NA	-0.00172984	NA	NA	NA	NA	NA	NA	NA	NA	NA	NA	NA	NA	NA	NA	NA	NA	NA	NA	NA	1	0	1
chr15:90893414-90893653	FES	NA	NA	NA	NA	NA	NA	NA	NA	NA	NA	NA	NA	NA	-0.0202003	NA	NA	NA	NA	NA	NA	NA	NA	NA	NA	NA	NA	NA	NA	NA	NA	NA	NA	NA	1	0	1
chr15:41760529-41761738	MGA	NA	NA	NA	NA	NA	NA	NA	NA	NA	NA	NA	NA	NA	-0.0334796	NA	NA	NA	NA	NA	NA	NA	NA	NA	NA	NA	NA	NA	NA	NA	NA	NA	NA	NA	1	0	1
chr5:79642910-79645122	TENT2	NA	NA	-0.137803	NA	0.248806	NA	NA	-0.212385	-0.52443	NA	NA	0.0572823	-0.306704	-0.109944	0.316088	NA	NA	NA	NA	-0.0231669	-0.150639	NA	NA	NA	NA	NA	0.462004	NA	0.399196	NA	NA	NA	NA	1	0	1
chr7:23195915-23196679	NUP42	-0.576363	0.356747	0.729367	-0.0436248	0.200834	NA	0.244653	0.029662	-0.422277	NA	NA	0.610028	-0.56088	-0.903823	0.257943	NA	-0.0823915	-0.0683207	-0.64379	0.883154	0.0554365	-0.999073	NA	NA	NA	0.411133	0.718081	-0.389337	-0.173408	-0.18384	NA	-0.313996	NA	1	1	2
chr16:1500699-1501419	TELO2	NA	NA	NA	NA	NA	NA	NA	-0.111618	NA	NA	NA	NA	NA	-0.00787409	NA	NA	NA	NA	NA	NA	NA	NA	NA	NA	NA	NA	NA	NA	NA	NA	NA	NA	NA	1	0	1
chr10:97468406-97468965	MMS19	NA	NA	NA	NA	0.384756	NA	NA	0.917008	0.269644	NA	NA	0.145355	-0.0794134	-0.341075	NA	NA	-0.45795	-0.119577	NA	-0.00547352	NA	0.980546	NA	NA	-0.189774	NA	0.306834	NA	NA	NA	NA	NA	NA	1	0	1
chr11:46377212-46378197	DGKZ	-0.467805	0.472835	-0.111792	-0.311852	0.311097	0.0179076	0.79781	0.08989	-0.501153	0.233588	0.636082	0.0687191	-0.0828486	-0.10399	0.172311	0.00486964	-0.0735318	-0.817232	0.729549	0.00983228	0.00578024	-0.216026	-0.311668	-0.549352	0.467083	-0.117742	0.0828355	0.652919	0.0280146	-0.0732618	0.00092063	-0.272979	-0.0136115	1	6	7
chr11:43391952-43396708	TTC17	NA	NA	NA	NA	NA	NA	NA	0.372257	NA	NA	NA	NA	NA	-0.0101473	NA	NA	NA	NA	NA	NA	NA	NA	NA	NA	NA	NA	0.443115	NA	NA	NA	NA	NA	NA	1	0	1
chr6:33209786-33209914	RING1	0.317276	-0.641708	NA	NA	NA	NA	NA	0.169113	0.44191	NA	NA	0.00072915	-0.247496	-0.00500299	NA	NA	-0.63187	NA	NA	NA	NA	-0.252808	NA	0.162721	NA	NA	NA	NA	NA	NA	NA	NA	NA	1	1	2
chr8:141128809-141136508	DENND3	NA	NA	NA	NA	NA	NA	NA	NA	NA	NA	NA	NA	NA	-0.0080379	NA	NA	NA	NA	NA	NA	NA	NA	NA	NA	NA	NA	NA	NA	NA	NA	NA	NA	NA	1	0	1
chr16:8813106-8847723	PMM2	NA	NA	NA	NA	NA	NA	NA	NA	NA	NA	NA	NA	NA	-0.0128966	NA	NA	NA	NA	NA	NA	NA	NA	NA	NA	NA	NA	NA	NA	NA	NA	NA	NA	NA	1	0	1
chr20:34860321-34861444	GGT7	NA	NA	-0.118334	-0.257033	-0.484753	NA	NA	0.152316	-0.339134	NA	-0.639917	0.0017114	0.523675	NA	-0.741613	NA	-0.17241	-0.308583	NA	-0.471009	-0.0510709	0.336564	NA	0.628578	0.0374937	0.525011	0.198989	0.456819	0.638095	-0.134297	NA	-0.58271	NA	0	2	2
chr12:94255296-94259336	PLXNC1	NA	NA	NA	NA	NA	NA	NA	NA	NA	NA	NA	NA	NA	-0.0167968	NA	NA	NA	NA	NA	NA	NA	NA	NA	NA	NA	NA	NA	NA	NA	NA	NA	NA	-0.0798529	1	0	1
chr2:74430677-74432466	RTKN	NA	NA	NA	NA	NA	NA	NA	0.409748	-0.247621	NA	NA	0.346006	-0.006634	NA	0.585489	NA	NA	-0.489094	NA	NA	NA	NA	NA	-0.59618	NA	NA	-0.213079	NA	NA	NA	NA	NA	NA	1	0	1
chr19:10151545-10151749	DNMT1	NA	NA	NA	NA	NA	NA	NA	NA	NA	NA	NA	NA	NA	-0.01063	NA	NA	NA	NA	NA	NA	NA	NA	NA	NA	NA	NA	NA	NA	NA	0.64817	NA	NA	NA	1	0	1
chr5:177516447-177516724	DDX41	NA	NA	NA	NA	NA	NA	NA	NA	NA	NA	NA	0.0288544	NA	-0.0436354	NA	NA	NA	NA	NA	NA	NA	NA	NA	NA	NA	-0.692827	NA	NA	NA	NA	NA	NA	NA	1	1	2
chr19:40705181-40705324	COQ8B	0.732219	-0.686618	-0.0096961	-0.0850353	0.641258	0.282751	0.177668	0.298924	0.0120881	-0.110835	0.0376519	0.0310715	-0.248091	-0.0150771	-0.227619	0.0115119	-0.154817	0.107596	-0.149955	0.310019	-0.0107116	-0.245865	0.855713	0.162177	0.0195157	0.0383807	-0.136134	-0.352388	0.444559	-0.402659	0.306294	0.342827	-0.370018	3	6	9
chr6:345928-348102	DUSP22	NA	NA	NA	NA	NA	NA	NA	NA	NA	NA	NA	NA	NA	-0.00614417	NA	NA	NA	NA	NA	NA	NA	NA	NA	NA	NA	NA	NA	NA	NA	NA	NA	NA	NA	1	0	1
chr17:67378202-67532801	PITPNC1	NA	NA	NA	NA	NA	NA	NA	NA	NA	NA	NA	NA	NA	-0.00192098	NA	NA	NA	NA	NA	NA	NA	NA	NA	NA	NA	NA	NA	NA	NA	NA	NA	NA	NA	1	0	1
chr3:127671613-127672267	PODXL2	0.289186	-0.854002	NA	NA	NA	NA	NA	-0.425684	NA	NA	NA	NA	NA	NA	NA	NA	-0.587949	0.0452819	NA	NA	NA	NA	NA	-0.245485	NA	0.0196766	NA	0.748467	NA	NA	NA	-0.232742	NA	0	2	2
chr1:24662804-24666814	SRRM1	NA	NA	NA	NA	NA	NA	NA	NA	NA	NA	NA	NA	NA	-0.00799802	NA	NA	NA	NA	NA	NA	NA	NA	NA	NA	NA	NA	NA	NA	NA	NA	NA	NA	NA	1	0	1
chr11:830337-830620	CRACR2B	NA	-0.545074	-0.795087	-0.481571	0.677378	0.206793	NA	0.885501	NA	NA	0.893551	0.00914184	0.214329	NA	NA	NA	-0.43888	NA	NA	0.947198	0.202848	-0.707197	0.508424	-0.253797	NA	NA	0.625055	NA	-0.309253	NA	0.0477054	0.0768083	NA	0	2	2
chr3:127677843-127679984	ABTB1	-0.0210544	-0.134087	0.529337	0.141132	0.881034	0.33179	0.248901	-0.169944	-0.533014	0.787526	-0.151057	0.00289689	0.513201	-0.0403566	0.464162	0.146802	0.336524	-0.255563	0.136175	0.19541	-0.232413	0.281669	0.0291127	0.574839	0.0636246	0.302627	0.131127	-0.416653	0.394038	0.459186	NA	-0.105745	NA	2	2	4
chr19:58210073-58211559	ZNF274	0.062842	-0.00773794	-0.219693	-0.371927	0.60137	NA	0.213079	0.204751	0.284337	NA	-0.633164	1.581e-05	0.199961	-0.160195	0.18329	0.180876	-0.116207	-0.140679	0.0899432	0.894615	-0.499402	NA	0.00206526	-0.367926	-0.573548	0.730187	-0.170904	-0.313887	0.00814946	-0.277217	NA	-0.00663727	-0.121598	2	3	5
chr16:635774-636093	METTL26	-0.168912	-0.614719	NA	NA	-0.337256	NA	-0.735859	NA	0.777476	NA	NA	NA	NA	-0.0355145	0.0281854	NA	-0.323829	NA	NA	NA	0.861445	NA	NA	NA	NA	0.0847867	NA	-0.160901	NA	NA	NA	0.173342	NA	1	1	2
chr1:36171581-36172463	MAP7D1	NA	NA	NA	NA	NA	NA	NA	NA	NA	NA	NA	NA	NA	-0.0183286	NA	NA	NA	NA	NA	-0.248261	NA	NA	NA	NA	NA	NA	NA	NA	NA	NA	NA	NA	NA	1	0	1
chr19:12774741-12774811	HOOK2	NA	0.102092	0.603467	-0.166256	0.890391	0.0754683	NA	0.156229	-0.370152	0.261051	0.515173	0.00010272	0.133404	0.697297	NA	NA	0.75785	-0.10501	NA	-0.489196	-0.571915	NA	-0.214866	0.65275	NA	NA	0.538578	NA	0.493627	NA	NA	NA	NA	0	1	1
chr17:17814410-17814614	SREBF1	0.479948	0.500014	NA	NA	NA	0.180715	NA	NA	NA	NA	NA	0.42913	NA	-0.0256903	0.236905	NA	-0.34872	-0.136069	NA	NA	NA	NA	NA	-0.223333	NA	NA	NA	NA	NA	NA	NA	NA	NA	1	0	1
chr16:662331-662672	WDR90	-0.291648	-0.52941	-0.317123	0.503215	-0.44182	0.465743	0.183018	0.348596	0.383388	0.424653	NA	0.0853874	0.0655199	-0.0350873	0.593457	NA	-0.321034	-0.512986	0.0100675	0.210085	-0.625347	NA	0.335856	-0.136406	0.033081	-0.12779	0.137771	0.184743	0.542855	0.609922	0.105697	-0.189618	NA	1	2	3
chr19:13960391-13960464	DCAF15	-0.031324	-0.137613	-0.257629	0.0713472	-0.0834466	0.0185183	0.294335	0.132985	0.506984	-0.023559	-0.297269	0.00056291	-0.589235	0.75182	0.602505	-0.228502	0.227524	-0.70638	0.0430856	-0.0578667	-0.355292	-0.584026	0.734141	-0.252153	-0.374015	0.0293068	-0.319115	-0.435578	0.348732	-0.216618	0.708962	0.637809	-0.587629	2	4	6
chr4:109527432-109530288	SEC24B	NA	NA	NA	NA	NA	NA	NA	NA	NA	NA	NA	NA	NA	-0.00492511	NA	NA	NA	NA	NA	NA	NA	NA	NA	NA	NA	NA	NA	NA	NA	NA	NA	NA	NA	1	0	1
chr8:143379508-143379828	RHPN1	0.258249	0.0941519	-0.0471177	0.231879	-0.778841	0.0788644	NA	0.426378	-0.416633	NA	0.86243	0.00367799	0.286086	-0.0576058	0.18704	NA	0.356666	0.484673	0.264129	0.537756	-0.270318	0.999158	0.0306735	-0.45769	NA	0.342281	-0.223723	-0.0760195	0.246993	0.295605	0.177486	-0.644202	0.941686	1	2	3
chr11:35201195-35201670	CD44	NA	NA	-0.0162977	0.486936	NA	NA	NA	0.717663	NA	NA	NA	NA	NA	NA	NA	NA	-0.0813659	-0.528754	NA	NA	-0.0232008	NA	0.160327	NA	NA	NA	-0.332767	NA	0.429094	NA	NA	NA	NA	2	0	2
chr13:113210088-113218944	CUL4A	NA	NA	NA	NA	NA	NA	NA	NA	NA	NA	NA	NA	NA	-0.0109197	NA	NA	NA	NA	NA	NA	NA	NA	NA	NA	NA	NA	NA	NA	NA	NA	NA	NA	NA	1	0	1
chr10:133270805-133270880	ADAM8	NA	-0.219124	NA	-0.0439369	NA	NA	-0.368192	0.142498	NA	NA	NA	NA	NA	-0.0147743	NA	NA	-0.00205994	NA	NA	NA	NA	NA	NA	NA	NA	NA	-0.206504	NA	NA	NA	NA	NA	NA	3	0	3
chr4:2744506-2744696	TNIP2	NA	-0.140924	NA	-0.708274	-0.269979	0.0327157	0.046538	-0.525032	-0.5237	NA	NA	0.0513743	-0.599918	-0.957551	0.135043	NA	-0.15496	-0.163291	0.422182	0.725116	-0.506679	0.508118	NA	0.850937	NA	0.414154	0.653014	-0.575407	NA	-0.287322	-0.593582	0.106542	NA	0	2	2
chr7:100097948-100098140	MCM7	NA	NA	NA	NA	NA	NA	NA	NA	NA	NA	NA	NA	NA	-0.00215769	NA	NA	NA	NA	NA	NA	NA	NA	NA	NA	NA	NA	NA	NA	NA	NA	NA	NA	NA	1	0	1
chr3:9468575-9470458	SETD5	NA	NA	-0.635117	0.0480453	NA	NA	NA	0.17918	NA	NA	-0.750933	NA	NA	-0.022545	NA	NA	0.561368	-0.268744	NA	-0.274082	-0.358836	NA	NA	NA	NA	NA	-0.25702	NA	-0.0694068	NA	NA	NA	NA	1	1	2
chr6:35886811-35888023	SRPK1	NA	NA	NA	NA	NA	NA	NA	NA	NA	NA	NA	NA	NA	-0.0300579	NA	NA	NA	NA	NA	NA	NA	NA	NA	NA	NA	NA	NA	NA	NA	NA	NA	NA	NA	1	0	1
chr10:79347743-79349075	PPIF	NA	NA	NA	NA	NA	NA	NA	NA	NA	NA	NA	NA	NA	-0.0368146	NA	NA	NA	NA	NA	NA	NA	NA	NA	NA	NA	NA	NA	NA	NA	NA	NA	NA	NA	1	0	1
chr17:81685689-81686311	HGS	0.306644	-0.158007	-0.0221469	0.0292196	0.203555	NA	0.891908	NA	NA	NA	NA	0.00802855	-0.0352419	-0.104688	NA	NA	-0.25044	0.422048	NA	NA	0.676134	0.293337	0.028525	NA	-0.480179	0.275594	NA	-0.971752	0.487964	-0.159297	NA	-0.725436	NA	2	3	5
chr12:131932312-131932721	PUS1	NA	NA	NA	NA	NA	NA	NA	-0.277706	NA	NA	NA	NA	NA	-0.206398	NA	NA	NA	NA	NA	NA	NA	NA	NA	NA	NA	NA	0.0448008	NA	NA	NA	NA	NA	NA	0	1	1
chr1:15626798-15630324	DDI2	NA	NA	NA	NA	NA	NA	NA	NA	NA	NA	NA	NA	NA	-0.00821481	NA	NA	NA	NA	NA	NA	NA	NA	NA	NA	NA	NA	NA	NA	NA	NA	NA	NA	NA	1	0	1
chr17:8175857-8175958	TMEM107	NA	NA	NA	-0.559147	NA	NA	0.998743	0.625448	0.467178	NA	NA	0.268592	-0.135693	NA	NA	NA	NA	NA	NA	0.0262837	NA	NA	NA	NA	NA	NA	-0.539426	NA	0.325328	0.395186	NA	NA	NA	0	1	1
chr8:143927335-143927409	PLEC	NA	-0.193855	NA	-0.213571	NA	NA	NA	0.538	NA	NA	NA	0.0024783	NA	-0.025696	0.0631989	NA	-0.5217	-0.821429	-0.997772	-0.330285	-0.496217	NA	NA	NA	0.997497	NA	NA	-0.518292	NA	NA	NA	NA	NA	1	1	2
chr19:45825331-45826225	SYMPK	NA	NA	NA	NA	NA	NA	NA	NA	NA	NA	NA	NA	NA	-0.00895542	NA	NA	NA	NA	NA	NA	NA	NA	NA	NA	NA	NA	NA	NA	NA	NA	NA	NA	NA	1	0	1
chr19:48696079-48696378	FUT2	NA	NA	NA	NA	NA	NA	NA	0.277164	NA	NA	NA	NA	NA	NA	NA	NA	NA	NA	NA	NA	NA	NA	NA	NA	NA	NA	0.035419	NA	NA	NA	NA	NA	NA	0	1	1
chr4:1241519-1248915	CTBP1	0.50988	-0.39588	-0.230949	0.336751	-0.280831	0.207124	0.546107	-0.647206	-0.598203	0.327821	-0.473809	0.00406341	0.613199	-0.0198817	-0.0849998	0.15142	0.0631505	-0.0594632	-0.142479	NA	-0.0624083	0.155246	0.104723	-0.608369	-0.613728	0.267642	0.54306	-0.622924	0.253569	-0.208192	NA	0.712501	0.206182	1	1	2
chr5:95512618-95513570	TTC37	0.110408	NA	NA	NA	NA	NA	NA	0.512949	NA	NA	NA	0.0015356	NA	-0.0064299	-0.167208	NA	-0.201501	NA	NA	NA	NA	NA	NA	NA	NA	-0.398753	-0.504309	NA	NA	NA	NA	NA	0.99897	1	1	2
chr5:138166727-138167933	BRD8	-0.0480605	-0.273384	-0.100216	0.304801	0.324164	0.350759	NA	-0.931853	-0.593235	-0.25647	-0.601062	0.00377504	-0.346175	-0.166721	0.159094	-0.367759	-0.0776518	-0.525933	0.0461532	-0.388429	-0.0882531	0.126837	0.0798116	-0.921902	-0.352634	-0.655996	0.623854	0.19689	0.213891	-0.256489	-0.400981	0.0673123	-0.591791	1	2	3
chr16:57758909-57759124	KIFC3	NA	NA	NA	NA	NA	NA	NA	0.204993	-0.0181288	NA	NA	NA	NA	NA	0.374238	NA	NA	NA	NA	-0.0956477	NA	NA	NA	NA	NA	NA	NA	NA	NA	NA	NA	-0.48552	NA	1	0	1
chr16:723022-723094	CCDC78	NA	NA	0.346849	NA	NA	NA	-0.501046	NA	-0.12573	NA	0.131712	NA	0.0647378	NA	0.0318732	NA	NA	NA	0.617322	-0.271248	NA	0.998674	NA	NA	NA	0.679569	NA	NA	NA	-0.0693859	0.0559233	NA	NA	0	1	1
chr2:218265946-218266063	AAMP	NA	NA	NA	NA	NA	NA	NA	NA	NA	NA	NA	NA	NA	-0.00863792	NA	NA	NA	NA	NA	NA	NA	NA	NA	NA	NA	NA	NA	NA	NA	NA	NA	NA	NA	1	0	1
chr22:41875724-41877228	SREBF2	NA	NA	NA	NA	NA	NA	NA	NA	NA	NA	NA	NA	NA	-0.0188439	NA	NA	NA	NA	NA	NA	NA	NA	NA	NA	NA	NA	NA	NA	NA	NA	NA	NA	NA	1	0	1
chr9:136218808-136219029	QSOX2	NA	NA	NA	NA	NA	NA	0.752617	-0.162192	NA	NA	NA	NA	NA	-0.83881	0.0471307	NA	NA	NA	NA	NA	NA	NA	NA	NA	NA	NA	0.511729	NA	NA	NA	NA	NA	NA	0	1	1
chr16:30117784-30118046	MAPK3	NA	NA	NA	NA	NA	NA	NA	NA	NA	NA	NA	NA	NA	-0.0479466	NA	NA	NA	NA	NA	NA	NA	NA	NA	NA	NA	NA	NA	NA	NA	NA	NA	-0.363518	NA	1	0	1
chr15:85098036-85100014	PDE8A	NA	NA	NA	NA	NA	NA	NA	0.236264	NA	NA	NA	NA	NA	-0.0272904	NA	NA	NA	NA	NA	NA	NA	NA	NA	NA	NA	NA	0.0432238	NA	NA	NA	NA	NA	NA	1	1	2
chr20:2873760-2923206	PTPRA	NA	NA	NA	NA	NA	NA	NA	NA	NA	NA	NA	NA	NA	-0.0320131	NA	NA	NA	NA	NA	NA	NA	NA	NA	NA	NA	NA	NA	NA	NA	NA	NA	NA	NA	1	0	1
chrX:53545161-53546435	HUWE1	NA	NA	NA	NA	NA	NA	NA	NA	NA	NA	NA	NA	NA	-0.0334555	NA	NA	NA	NA	NA	NA	NA	NA	NA	NA	NA	NA	NA	NA	NA	NA	NA	NA	NA	1	0	1
chr2:130358975-130359232	PTPN18	NA	NA	NA	NA	NA	NA	NA	0.177517	NA	NA	NA	NA	NA	-0.00025304	NA	NA	NA	NA	NA	NA	NA	NA	NA	NA	NA	NA	0.556348	NA	NA	NA	NA	NA	NA	1	0	1
chr16:20800038-20800301	ERI2	NA	NA	0.779021	NA	NA	NA	NA	0.484654	NA	NA	NA	NA	NA	NA	0.0263331	NA	NA	NA	NA	-0.217485	NA	NA	NA	NA	NA	NA	0.170216	NA	NA	NA	NA	NA	NA	0	1	1
chr6:43622167-43622632	GTPBP2	-0.0827903	-0.0397011	-0.0627169	-0.235811	-0.871768	-0.625953	0.479025	-0.302972	-0.229991	0.403234	NA	0.0100048	-0.378419	-0.0764124	0.00772288	-0.485424	-0.218017	-0.24028	0.00819702	-0.417008	-0.503419	0.147281	NA	-0.271317	-0.323113	0.298432	0.447354	-0.203923	-0.596905	0.176931	0.610714	0.018174	NA	1	4	5
chr11:67610570-67610994	NDUFV1	0.0623649	-0.00045222	NA	0.309255	0.237215	NA	0.507498	-0.360152	-0.890603	NA	NA	0.00206924	0.116808	-0.245348	0.209198	NA	0.208168	-0.707051	NA	NA	-0.0835747	0.249447	NA	NA	NA	0.23047	NA	0.417613	NA	-0.715308	-0.23786	0.210153	NA	1	1	2
chr21:43959859-43967945	AGPAT3	NA	NA	NA	NA	NA	NA	NA	0.440957	NA	NA	NA	NA	NA	-0.00548067	NA	NA	NA	NA	NA	NA	NA	NA	NA	NA	NA	NA	NA	NA	NA	NA	NA	NA	NA	1	0	1
chr22:49777813-49787389	BRD1	NA	NA	NA	NA	NA	NA	NA	0.242242	NA	NA	NA	NA	NA	-0.0167579	NA	NA	NA	NA	NA	NA	NA	NA	NA	NA	NA	NA	NA	NA	NA	NA	NA	NA	NA	1	0	1
chr22:20721418-20726487	PI4KA	NA	NA	NA	NA	NA	NA	NA	NA	NA	NA	NA	NA	NA	-0.00764786	NA	NA	NA	NA	NA	NA	NA	NA	NA	NA	NA	NA	NA	NA	NA	NA	NA	NA	NA	1	0	1
chr15:89319350-89320765	POLG	NA	NA	NA	NA	NA	NA	NA	0.685498	0.421934	NA	NA	NA	NA	-0.00038554	NA	NA	NA	NA	NA	NA	NA	NA	NA	NA	NA	NA	0.347842	NA	NA	NA	NA	NA	NA	1	0	1
chr13:112875941-112878216	ATP11A	NA	NA	NA	NA	NA	NA	NA	0.637213	NA	NA	NA	0.00470644	NA	-0.270475	NA	NA	0.935369	NA	NA	NA	NA	NA	NA	NA	NA	NA	0.564541	NA	-0.153391	NA	NA	NA	NA	0	1	1
chr12:110499546-110502048	VPS29	NA	NA	NA	NA	NA	NA	NA	NA	NA	NA	NA	NA	NA	-0.0310571	NA	NA	NA	NA	NA	NA	NA	NA	NA	NA	NA	NA	NA	NA	NA	NA	NA	NA	NA	1	0	1
chr2:230390023-230392086	SP140L	NA	NA	NA	-0.352169	0.835626	NA	0.874356	-0.587626	NA	NA	NA	0.0187909	NA	-0.0994487	NA	NA	-0.134323	0.821669	NA	0.488299	0.781902	NA	NA	NA	NA	NA	0.321645	NA	NA	NA	NA	NA	NA	0	1	1
chr16:4358103-4358366	CORO7-PAM16	NA	NA	NA	NA	NA	NA	NA	NA	NA	NA	NA	-0.778916	NA	-0.0108603	NA	NA	NA	NA	NA	NA	NA	NA	NA	NA	NA	NA	NA	NA	NA	NA	NA	NA	NA	1	0	1
chr15:40813417-40813712	ZFYVE19	NA	-0.351974	-0.0600286	0.253893	-0.210019	0.384316	-0.412291	0.583571	NA	-0.425881	NA	0.00166428	0.487724	-0.00596213	NA	0.100365	-0.186477	0.184905	0.316958	0.33565	0.259081	NA	NA	0.267673	NA	NA	0.0873452	0.601104	NA	NA	NA	0.0549666	NA	1	1	2
chr16:15623126-15624768	MARF1	NA	NA	NA	NA	NA	NA	NA	0.411544	NA	NA	NA	NA	NA	-0.00185025	NA	NA	NA	NA	NA	NA	NA	NA	NA	NA	NA	NA	-0.276487	NA	NA	NA	NA	NA	NA	1	0	1
chr17:76265969-76270193	UBALD2	NA	NA	NA	NA	NA	NA	NA	NA	NA	NA	NA	NA	NA	-0.0001301	NA	NA	NA	NA	NA	NA	NA	NA	NA	NA	NA	NA	NA	NA	NA	NA	NA	NA	NA	1	0	1
chr1:151002968-151006311	MINDY1	NA	NA	0.251115	NA	NA	NA	NA	0.138824	-0.609664	NA	0.100199	0.00673272	-0.672317	-0.0166728	0.0381275	NA	NA	NA	NA	-0.0342045	-0.122631	NA	0.177049	NA	NA	NA	-0.163167	NA	-0.931499	NA	NA	NA	NA	2	2	4
chr19:18589077-18589412	REX1BD	0.0665345	-0.0739008	-0.467055	-0.0269908	0.624563	0.652106	0.567059	-0.263969	-0.166585	-0.0377625	0.126361	0.0151667	-0.382149	-0.688211	0.117958	0.0429969	-0.0114805	0.151215	0.461159	0.39116	-0.732895	-0.841312	0.0697773	-0.364727	0.00034649	0.0507242	-0.0536455	-0.454705	-0.419384	-0.683204	0.262032	0.141819	0.327845	3	3	6
chrX:19353173-19354490	PDHA1	NA	-0.00108943	-0.0409863	NA	-0.153083	NA	NA	-0.103782	-0.202113	NA	NA	0.0546114	-0.746732	-5.888e-05	NA	NA	0.126171	0.842883	NA	0.64863	-0.305325	-0.549666	NA	NA	NA	NA	NA	-0.46899	0.11292	NA	NA	NA	NA	3	0	3
chr16:89723183-89723259	ZNF276	NA	-0.552793	-0.528916	-0.329616	0.439385	-0.00424562	0.35948	-0.515237	0.119992	-0.116665	-0.23705	-0.16296	-0.197988	-0.241185	-0.228726	NA	0.194742	-0.420376	0.0878115	-0.338289	0.405343	-0.609809	-0.129441	-0.505297	0.59872	-0.761651	-0.147253	NA	0.483061	0.0599033	NA	-0.952484	0.198861	1	0	1
chr17:29092456-29092854	MYO18A	NA	NA	NA	NA	NA	NA	NA	NA	NA	NA	NA	NA	NA	-0.0272371	NA	NA	NA	NA	NA	NA	NA	NA	NA	NA	NA	NA	NA	NA	NA	NA	NA	NA	NA	1	0	1
chr1:2515717-2518163	PANK4	NA	NA	NA	-0.678829	NA	NA	NA	0.636973	NA	NA	NA	NA	NA	-0.00337328	NA	NA	NA	NA	NA	NA	NA	NA	NA	NA	NA	NA	0.534437	NA	NA	NA	NA	NA	NA	1	0	1
chr15:30922354-30925126	FAN1	NA	NA	NA	NA	NA	NA	NA	-0.555159	NA	NA	NA	NA	NA	-0.0100074	NA	NA	NA	NA	NA	NA	NA	NA	NA	NA	NA	NA	NA	NA	NA	NA	NA	NA	NA	1	0	1
chr2:26373629-26375039	SELENOI	NA	NA	NA	NA	NA	NA	NA	NA	NA	NA	NA	NA	NA	-0.0194458	NA	NA	NA	NA	NA	NA	NA	NA	NA	NA	NA	NA	NA	NA	NA	NA	NA	NA	NA	1	0	1
chr9:5765798-5768969	RIC1	NA	NA	NA	NA	NA	NA	NA	0.0365308	NA	NA	0.998968	NA	NA	-0.0794604	NA	NA	NA	NA	NA	NA	NA	NA	NA	NA	NA	NA	-0.0648908	NA	0.244228	NA	NA	NA	NA	0	1	1
chr3:197847460-197847871	LRCH3	NA	NA	NA	NA	NA	NA	NA	NA	NA	NA	NA	NA	NA	-0.00106408	NA	NA	NA	NA	NA	NA	NA	NA	NA	NA	NA	NA	NA	NA	NA	NA	NA	NA	NA	1	0	1
chr10:79208449-79216168	ZMIZ1	NA	NA	NA	NA	NA	NA	NA	NA	NA	NA	NA	NA	NA	-0.0226374	NA	NA	NA	NA	NA	NA	NA	NA	NA	NA	NA	NA	NA	NA	NA	NA	NA	NA	NA	1	0	1
chr19:18850868-18852134	UPF1	NA	NA	NA	NA	NA	NA	NA	NA	NA	NA	NA	NA	NA	-0.00106211	NA	NA	NA	NA	NA	NA	NA	NA	NA	NA	NA	NA	NA	NA	NA	NA	NA	NA	NA	1	0	1
chr12:6748547-6748769	MLF2	0.136698	NA	NA	NA	0.441733	NA	NA	NA	NA	NA	NA	0.00606603	0.359598	-0.194537	NA	NA	NA	NA	NA	NA	-0.0221137	-0.367505	NA	NA	0.357899	0.410415	NA	-0.504523	NA	-0.503207	NA	NA	NA	1	1	2
chr16:27360815-27362251	IL4R	NA	-0.00952543	NA	NA	0.108541	NA	0.682895	-0.653467	NA	NA	NA	0.0104138	-0.496942	-0.768061	NA	NA	-0.294708	-0.298057	NA	NA	-0.131323	NA	NA	NA	NA	NA	0.229498	NA	NA	NA	NA	NA	NA	1	1	2
chr17:64044200-64044859	ERN1	NA	NA	NA	NA	NA	NA	NA	-0.0591565	NA	NA	NA	NA	NA	-0.480782	NA	NA	NA	NA	NA	NA	NA	NA	NA	NA	NA	NA	0.0178191	NA	NA	NA	NA	NA	NA	0	1	1
chr11:65780342-65780441	AP5B1	NA	NA	NA	NA	NA	NA	NA	0.088645	NA	NA	0.425298	NA	NA	-0.00975828	NA	NA	NA	NA	NA	0.868391	NA	NA	NA	NA	NA	0.394405	-0.275944	NA	NA	NA	NA	NA	-0.544811	1	0	1
chr2:233446796-233448086	DGKD	NA	NA	-0.705098	NA	NA	NA	NA	-0.689869	NA	NA	NA	NA	NA	-0.00039376	0.109651	NA	NA	NA	NA	NA	NA	NA	0.152279	NA	NA	NA	-0.62973	NA	NA	NA	NA	NA	NA	1	0	1
chr19:32643631-32644324	ANKRD27	NA	NA	NA	NA	NA	NA	NA	0.111667	NA	NA	NA	NA	NA	-0.0177921	NA	NA	NA	NA	NA	NA	NA	NA	NA	NA	NA	NA	NA	NA	NA	NA	NA	NA	NA	1	0	1
chr11:116847608-116849119	SIK3	NA	NA	NA	NA	NA	NA	NA	NA	NA	NA	NA	NA	NA	-0.00348323	NA	NA	NA	NA	NA	NA	NA	NA	NA	NA	NA	NA	NA	NA	NA	NA	NA	NA	NA	1	0	1
chr1:27350952-27351257	SYTL1	NA	-0.608106	-0.136407	-0.741852	-0.287219	0.314761	0.367905	-0.769928	NA	-0.00855447	NA	NA	NA	-0.304058	NA	NA	0.423576	0.221412	0.0779681	-0.594649	-0.0373632	NA	0.00045235	0.0585942	NA	NA	-0.406424	0.0457941	0.105754	-0.101946	0.0317315	-0.620676	NA	2	3	5
chr10:813213-814741	LARP4B	NA	NA	NA	NA	NA	NA	NA	NA	NA	NA	NA	NA	NA	-0.00393031	NA	NA	-0.349166	0.895678	NA	NA	NA	NA	NA	NA	NA	NA	NA	NA	NA	NA	NA	NA	NA	1	0	1
chr2:135742011-135748266	UBXN4	NA	NA	NA	NA	NA	NA	NA	NA	NA	NA	NA	NA	NA	-0.0366272	NA	NA	NA	NA	NA	NA	NA	NA	NA	NA	NA	NA	NA	NA	NA	NA	NA	NA	NA	1	0	1
chr19:11252550-11252782	DOCK6	NA	NA	-0.123714	NA	0.211065	-0.272447	NA	-0.781216	-0.375573	NA	0.900175	0.0296592	NA	NA	NA	NA	0.475893	0.619369	NA	-0.166546	-0.518604	NA	NA	0.242235	NA	NA	-0.161061	-0.489955	0.73394	NA	NA	NA	NA	0	1	1
chr2:20263460-20282946	PUM2	NA	NA	NA	NA	NA	NA	NA	NA	NA	NA	NA	NA	NA	-0.00320525	NA	NA	NA	NA	NA	NA	NA	NA	NA	NA	NA	NA	NA	NA	NA	NA	NA	NA	NA	1	0	1
chr5:881182-883937	BRD9	NA	-0.0987892	-0.0278625	0.591473	0.275392	0.500404	0.23488	0.692173	0.322819	0.334652	NA	0.218868	-0.177628	0.967716	0.188385	NA	0.506311	-0.58897	0.337069	0.9001	0.453247	NA	NA	-0.532431	-0.257663	-0.47906	-0.352772	-0.196332	0.153462	0.507215	NA	0.227155	NA	1	0	1
chr4:139062057-139067683	ELF2	NA	NA	NA	NA	NA	NA	NA	0.297882	NA	NA	NA	NA	NA	-0.0317545	NA	NA	NA	NA	NA	NA	NA	NA	NA	NA	NA	NA	-0.729561	NA	NA	NA	NA	NA	NA	1	0	1
chr9:92251885-92253361	IARS1	-0.202106	-0.0547287	NA	-0.0199679	0.37396	NA	NA	NA	NA	NA	-0.407394	0.212329	0.349171	-0.00171899	-0.131074	NA	-0.671627	NA	NA	NA	-0.66781	0.896084	NA	NA	NA	-0.0422561	NA	-0.194094	-0.18795	NA	NA	NA	-0.0381479	4	0	4
chr2:224500487-224502964	CUL3	NA	NA	NA	NA	NA	NA	NA	NA	NA	NA	NA	NA	NA	-0.0368234	NA	NA	NA	NA	NA	NA	NA	NA	NA	NA	NA	NA	NA	NA	NA	NA	NA	NA	NA	1	0	1
chr6:109441628-109441973	SMPD2	NA	-0.00174623	-0.033695	0.394694	0.201082	0.48692	-0.332954	-0.62957	0.785262	-0.207431	0.840077	0.00319357	0.454766	-0.0501063	NA	NA	-0.307046	0.523857	-0.267861	-0.0952108	0.154113	NA	0.019464	-0.514489	NA	0.240506	-0.465175	-0.195884	-0.827932	-0.530709	0.355562	-0.109509	0.288987	2	2	4
chr16:53470185-53470382	RBL2	0.464979	-0.064315	-0.157501	-0.203713	0.666747	0.795058	0.13997	-0.0973506	0.412232	-0.273183	0.661849	0.0002345	0.206475	-0.131522	0.350775	-0.197766	0.0444363	-0.527897	0.121019	-0.429145	-0.0285147	0.597467	0.00138046	0.327146	-0.267217	-0.527242	0.393899	-0.210505	0.362143	0.299507	NA	0.377371	NA	1	3	4
chr22:50418979-50419348	PPP6R2	NA	NA	NA	NA	NA	NA	NA	NA	NA	NA	NA	NA	NA	-0.00131506	NA	NA	NA	NA	NA	NA	NA	NA	NA	NA	NA	NA	NA	NA	NA	NA	NA	NA	NA	1	0	1
chr1:71065137-71065677	ZRANB2	-0.702716	-0.0043491	-0.433235	0.181221	-0.560343	0.37568	0.249348	-0.244873	0.26953	-0.127104	-0.0543398	0.0421299	-0.916381	-0.018669	0.0727979	-0.803126	-0.262358	-0.113956	0.155813	0.265758	-0.287244	-0.332751	0.0102607	0.310138	-0.175317	0.29059	-0.558913	-0.532202	0.64785	-0.36133	-0.0465006	0.78236	-0.0602807	3	2	5
chr9:136503330-136504672	NOTCH1	NA	NA	NA	NA	NA	NA	NA	NA	NA	NA	NA	NA	NA	-0.00053113	NA	NA	NA	NA	NA	NA	NA	NA	NA	NA	NA	NA	NA	NA	NA	NA	NA	NA	NA	1	0	1
chr8:22412206-22414779	SLC39A14	NA	NA	NA	NA	0.0463358	NA	NA	NA	NA	NA	NA	-0.0536634	NA	NA	NA	-0.0927263	NA	NA	NA	NA	-0.752666	NA	NA	NA	NA	NA	-0.238433	NA	0.887598	NA	NA	NA	NA	0	1	1
chr14:22775936-22776194	SLC7A7	NA	NA	NA	NA	NA	NA	NA	-0.717096	NA	NA	NA	NA	NA	0.974976	NA	NA	NA	NA	NA	-0.00235562	NA	NA	NA	NA	NA	NA	NA	NA	NA	NA	NA	NA	NA	1	0	1
chr6:36479223-36479590	KCTD20	NA	NA	NA	NA	NA	NA	NA	0.141838	NA	NA	NA	NA	NA	-0.0247916	NA	NA	NA	NA	NA	-0.0178117	NA	NA	NA	NA	NA	NA	0.528944	NA	NA	NA	NA	NA	NA	2	0	2
chr4:2899435-2904763	ADD1	NA	NA	NA	NA	NA	NA	NA	NA	NA	NA	NA	NA	NA	-0.00054597	NA	NA	NA	NA	NA	NA	NA	NA	NA	NA	NA	NA	NA	NA	NA	NA	NA	NA	NA	1	0	1
chr17:58306386-58306799	TSPOAP1	NA	NA	NA	NA	NA	NA	NA	NA	NA	NA	NA	NA	0.0893171	0.355388	0.0843393	NA	NA	NA	NA	0.22749	NA	NA	NA	NA	NA	NA	NA	NA	NA	-0.0451001	NA	NA	NA	1	0	1
chr16:67228631-67228796	TMEM208	NA	NA	NA	NA	NA	NA	NA	NA	NA	NA	NA	NA	NA	-0.0201694	NA	NA	NA	NA	NA	NA	NA	NA	NA	NA	NA	NA	NA	NA	NA	NA	NA	NA	NA	1	0	1
chr17:738047-740504	TLCD3A	NA	-0.0654311	NA	-0.1943	-0.551839	NA	NA	NA	NA	-0.356917	NA	-0.178701	-0.566035	NA	0.0474641	NA	NA	-0.282735	NA	-0.116269	NA	NA	0.288475	NA	NA	NA	NA	-0.199327	0.0850438	-0.121223	0.3127	-0.257264	NA	0	1	1
chr9:97478573-97480827	TDRD7	NA	NA	NA	NA	NA	NA	NA	NA	NA	NA	NA	NA	NA	-0.0434605	NA	NA	NA	NA	NA	NA	NA	NA	NA	NA	NA	NA	NA	NA	NA	NA	NA	NA	NA	1	0	1
chr9:104785639-104786297	ABCA1	NA	NA	NA	NA	NA	NA	NA	NA	NA	NA	NA	0.0461563	NA	NA	NA	NA	NA	NA	NA	NA	NA	NA	NA	NA	NA	NA	NA	NA	NA	NA	NA	NA	NA	0	1	1
chr16:68321462-68324682	PRMT7	NA	NA	NA	NA	NA	NA	NA	NA	NA	NA	NA	NA	NA	-0.007009	NA	NA	NA	NA	NA	NA	NA	NA	NA	NA	NA	NA	NA	NA	NA	NA	NA	NA	NA	1	0	1
chr1:169468252-169468643	SLC19A2	-0.618	-0.0508514	-0.150163	NA	NA	NA	NA	-0.788773	NA	NA	0.610766	NA	NA	-0.126069	0.40049	NA	-0.457745	-0.513276	NA	NA	0.522225	NA	0.117425	NA	NA	-0.0495431	0.304107	NA	-0.765004	NA	NA	NA	-0.347421	1	0	1
chr19:10365048-10365516	TYK2	NA	NA	NA	0.379889	0.46542	NA	NA	0.301183	0.298556	NA	NA	0.00777024	NA	-0.300254	NA	NA	-0.0281809	-0.781493	NA	-0.422262	0.129094	NA	NA	NA	NA	NA	0.143495	-0.094356	NA	NA	NA	NA	NA	1	1	2
chr9:37762685-37763628	TRMT10B	NA	NA	NA	NA	NA	NA	NA	0.121311	-0.0332887	NA	NA	NA	NA	-0.197718	-0.646913	NA	NA	NA	NA	-0.0613091	NA	NA	NA	NA	NA	NA	-0.893377	NA	NA	NA	NA	NA	NA	1	0	1
chr9:2650516-2651414	VLDLR	NA	NA	NA	NA	NA	NA	NA	0.646335	NA	NA	NA	NA	NA	NA	NA	NA	NA	NA	0.599715	NA	NA	NA	NA	NA	NA	-0.0279651	NA	NA	NA	NA	NA	NA	0.179388	1	0	1
chr19:7550112-7550297	PNPLA6	NA	NA	NA	NA	NA	NA	NA	NA	NA	NA	NA	NA	NA	-0.0118682	NA	NA	NA	NA	NA	NA	NA	NA	NA	NA	NA	NA	NA	NA	NA	NA	NA	NA	NA	1	0	1
chr7:92577717-92578149	FAM133B	NA	NA	-0.103454	-0.789592	NA	NA	0.998936	-0.13539	0.582912	NA	NA	0.315468	NA	-0.193725	-0.325351	NA	NA	-0.304829	NA	0.0438906	NA	NA	NA	NA	NA	NA	0.313911	-0.131847	0.373607	NA	NA	NA	NA	0	1	1
chr9:127214842-127216905	RALGPS1	NA	NA	NA	NA	NA	NA	NA	-0.582699	NA	NA	0.495717	NA	NA	NA	0.0298493	NA	NA	NA	NA	NA	NA	NA	NA	NA	NA	NA	0.496817	NA	NA	NA	NA	NA	NA	0	1	1
chr8:144390746-144390855	ADCK5	NA	0.232511	NA	-0.58481	NA	0.467096	0.625474	-0.236421	-0.746521	NA	NA	NA	NA	-0.312857	0.103944	NA	-0.127535	0.513826	NA	-0.287756	NA	NA	NA	0.802584	NA	NA	0.0491551	0.286847	NA	0.373354	NA	-0.448211	NA	0	1	1
chr20:34921139-34921329	ACSS2	0.975719	NA	NA	-0.22345	0.333823	0.635766	NA	0.285254	-0.109216	NA	NA	2.723e-05	0.779045	-0.0108745	0.259	0.0954245	-0.817523	0.290183	NA	-0.310142	-0.0752022	NA	NA	0.0703504	NA	0.144455	-0.266768	NA	NA	NA	NA	0.449855	NA	1	1	2
chr11:64227666-64229246	NUDT22	NA	NA	NA	NA	NA	NA	NA	NA	0.201351	NA	NA	0.203829	NA	-0.0368464	-0.0735542	NA	NA	NA	NA	NA	NA	NA	NA	NA	NA	NA	NA	NA	NA	NA	NA	NA	NA	1	0	1
chr11:62608805-62608961	EML3	NA	NA	NA	NA	NA	0.301817	NA	0.26425	0.567974	NA	NA	0.00554874	NA	-0.341551	0.294411	NA	-0.461038	0.53985	NA	-0.698524	-0.562522	NA	NA	NA	NA	NA	0.292774	NA	NA	NA	NA	-0.632003	NA	0	1	1
chr6:28907262-28908807	TRIM27	NA	NA	NA	NA	NA	NA	NA	0.332581	NA	NA	NA	0.0070736	-0.0747985	-0.0850792	NA	NA	NA	NA	NA	NA	NA	NA	NA	NA	NA	NA	0.161159	NA	NA	NA	NA	NA	NA	0	1	1
chrX:147932763-147936503	FMR1	NA	NA	NA	NA	NA	NA	NA	NA	NA	NA	NA	NA	NA	-0.00427316	NA	NA	NA	NA	NA	NA	NA	NA	NA	NA	NA	NA	NA	NA	NA	NA	NA	NA	NA	1	0	1
chrY:19708071-19708243	KDM5D	NA	NA	NA	NA	NA	NA	NA	NA	NA	NA	NA	NA	NA	NA	NA	NA	NA	NA	NA	NA	NA	NA	0.0141616	NA	NA	NA	NA	0.833681	NA	NA	NA	NA	NA	0	1	1
chr17:8146137-8146371	PER1	-0.0646435	NA	NA	NA	0.811157	NA	NA	0.0319524	-0.639986	NA	NA	0.00099262	0.328458	-0.202982	NA	NA	0.276771	-0.0788383	-0.863023	0.713108	0.0179034	-0.509476	0.0987685	NA	-0.354085	NA	0.196192	NA	0.233364	NA	NA	NA	NA	0	3	3
chr9:35740628-35740824	GBA2	NA	NA	NA	NA	NA	NA	NA	0.398185	0.152908	NA	-0.918957	0.0576566	0.305039	-0.227028	0.0269239	NA	-0.101494	0.288914	NA	0.536875	0.493967	NA	NA	-0.658786	NA	NA	0.59479	NA	NA	NA	NA	NA	NA	0	1	1
chr22:28796192-28797076	XBP1	NA	NA	NA	NA	NA	NA	NA	NA	NA	NA	NA	NA	-0.0120875	-0.0679789	NA	NA	-0.198317	NA	NA	NA	NA	-0.443955	0.178668	NA	NA	NA	NA	-0.0772039	NA	0.433346	0.477878	NA	NA	1	0	1
chr20:62319013-62319683	LAMA5	0.085398	-0.376899	NA	-0.650894	0.172035	NA	NA	0.448041	NA	NA	0.22407	0.0525768	-0.0231358	NA	NA	NA	-0.740258	-0.726989	0.635286	-0.178959	0.148394	NA	NA	NA	NA	NA	-0.700028	-0.794885	NA	0.230204	NA	0.371521	NA	1	0	1
chr6:32978388-32979827	BRD2	NA	NA	NA	NA	NA	NA	NA	NA	NA	NA	NA	NA	-0.442466	-0.0368247	NA	NA	NA	NA	NA	NA	NA	NA	NA	NA	NA	NA	NA	NA	NA	NA	NA	NA	NA	1	0	1
chr3:113494142-113499438	SPICE1	NA	NA	NA	NA	NA	NA	NA	-0.471383	NA	NA	NA	NA	NA	-0.00147837	NA	NA	NA	NA	NA	-0.782997	NA	NA	NA	NA	NA	NA	0.196165	NA	NA	NA	NA	NA	NA	1	0	1
chr2:74428396-74428630	RTKN	NA	-0.062734	-0.0477	-0.275496	0.701462	0.158937	NA	0.261082	-0.0528854	NA	0.486906	0.00091341	0.252905	-0.0458225	-0.256824	0.618463	-0.0430535	-0.416439	0.13372	0.240728	-0.733196	-0.84211	0.112111	0.603667	NA	0.514673	-0.0785592	0.570841	0.16849	-0.468335	NA	-0.289326	-0.313768	3	1	4
chr14:50738286-50739307	NIN	NA	NA	NA	NA	NA	NA	NA	NA	NA	NA	NA	NA	NA	-0.0253374	NA	NA	NA	NA	NA	NA	NA	NA	NA	NA	NA	NA	NA	NA	NA	NA	NA	NA	NA	1	0	1
chr14:39399787-39401175	FBXO33	NA	NA	NA	NA	NA	NA	NA	-0.173447	NA	NA	NA	NA	NA	-0.0056064	NA	NA	NA	NA	NA	NA	NA	NA	NA	NA	NA	NA	NA	NA	NA	NA	NA	NA	NA	1	0	1
chr3:5211216-5213318	EDEM1	NA	NA	-0.0156602	NA	NA	NA	NA	-0.335472	NA	NA	NA	NA	NA	-0.0257424	NA	NA	-0.665731	-0.58476	NA	NA	NA	NA	NA	NA	NA	NA	0.614911	NA	NA	NA	NA	NA	NA	2	0	2
chr13:37009809-37010551	SUPT20H	0.307716	-0.00212261	-0.0275666	NA	0.590004	NA	NA	0.286466	NA	NA	NA	0.00131861	-0.0848133	-0.0166418	0.361982	NA	0.618039	-0.54517	NA	NA	-0.14652	-0.937014	0.357296	NA	NA	NA	-0.219879	NA	-0.77933	NA	NA	-0.723065	NA	3	1	4
chr7:73538013-73539881	BCL7B	NA	NA	NA	NA	NA	NA	NA	NA	NA	NA	NA	NA	-0.0126355	-0.00552559	NA	NA	NA	NA	NA	NA	NA	NA	NA	NA	NA	NA	NA	NA	NA	NA	NA	NA	NA	2	0	2
chr22:38689129-38689295	JOSD1	NA	NA	NA	NA	NA	NA	NA	NA	NA	NA	NA	0.0211571	NA	-0.154145	NA	NA	NA	NA	NA	0.371418	NA	NA	NA	NA	NA	NA	0.18355	NA	NA	NA	NA	NA	NA	0	1	1
chr16:50222434-50223173	TENT4B	NA	NA	NA	NA	NA	NA	NA	NA	NA	NA	NA	NA	NA	-0.0261522	NA	NA	NA	NA	NA	NA	NA	NA	NA	NA	NA	NA	NA	NA	NA	NA	NA	NA	NA	1	0	1
chr18:23532284-23533354	NPC1	NA	-0.0246333	NA	NA	-0.830923	NA	NA	NA	NA	NA	NA	NA	NA	-0.365548	NA	NA	NA	NA	NA	NA	NA	-0.747744	NA	NA	NA	NA	-0.54438	NA	NA	0.163138	NA	NA	NA	1	0	1
chr10:99754634-99755624	CUTC	-0.164366	0.0330108	-0.289789	-0.288642	-0.334813	NA	NA	0.0837061	0.0156525	NA	NA	0.0107194	-0.267176	-0.0796114	NA	NA	-0.0399648	-0.534251	0.0267572	-0.0141419	0.420981	NA	NA	NA	NA	NA	-0.250639	-0.423675	NA	NA	NA	0.936562	NA	2	4	6
chr14:74676321-74676582	AREL1	NA	NA	NA	NA	NA	NA	NA	0.88545	NA	NA	NA	NA	NA	-0.0163932	NA	NA	NA	NA	NA	NA	NA	NA	NA	NA	NA	NA	NA	NA	NA	NA	NA	NA	NA	1	0	1
chr11:3360565-3361742	ZNF195	NA	0.0431993	0.266834	0.135913	0.0343621	NA	0.473509	-0.358386	0.384445	NA	NA	0.0102823	-0.0437276	-0.145676	0.431811	NA	-0.157444	0.27018	0.349029	-0.0197074	-0.67226	NA	0.371847	0.161266	NA	-0.0990398	0.802619	0.468605	-0.326083	-0.130102	NA	0.401603	NA	2	3	5
chr17:77206400-77206727	SEC14L1	NA	NA	NA	NA	NA	NA	NA	NA	NA	NA	NA	NA	NA	-0.0210289	NA	NA	NA	NA	NA	NA	NA	NA	NA	NA	NA	NA	NA	NA	NA	NA	NA	NA	NA	1	0	1
chr2:218265682-218265830	AAMP	-0.291599	-0.0105584	NA	-0.103671	-0.500748	0.263539	NA	NA	0.457748	NA	NA	0.00206498	0.45493	-0.0031251	0.47033	NA	-0.0476265	0.357846	-0.361971	NA	-0.196047	-0.295009	NA	0.190208	-0.662599	0.318034	NA	-0.424784	NA	-0.179595	-0.240322	-0.275265	0.454528	3	1	4
chr1:149933698-149933854	MTMR11	0.292007	-0.0290287	NA	NA	0.221197	0.00294548	NA	0.159997	0.564263	NA	NA	0.01092	0.1954	NA	NA	NA	-0.421374	NA	NA	-0.869232	-0.237777	NA	NA	0.377687	0.0388283	NA	0.249551	NA	NA	NA	NA	NA	NA	1	3	4
chr17:50483760-50484441	RSAD1	0.635425	-0.316084	-0.00729266	-0.364842	-0.616887	NA	0.367973	0.847712	0.775562	NA	NA	0.0508777	0.410681	-0.355291	0.315575	0.138374	-0.0695663	-0.263222	-0.022104	-0.0680742	0.279256	0.939675	0.174913	0.263317	0.336736	0.411379	0.269587	0.0686701	0.507804	-0.148458	NA	0.0230407	NA	2	1	3
chr12:124374463-124378236	NCOR2	NA	NA	NA	NA	NA	NA	NA	NA	NA	NA	NA	NA	NA	-0.00782559	NA	NA	NA	NA	NA	NA	NA	NA	NA	NA	NA	NA	NA	NA	NA	NA	NA	NA	NA	1	0	1
chr19:53086321-53091636	ZNF160	NA	NA	NA	NA	NA	NA	NA	0.0162062	NA	NA	NA	0.0682889	NA	NA	NA	NA	NA	NA	NA	NA	NA	NA	NA	NA	NA	NA	0.499503	NA	NA	NA	NA	NA	NA	0	1	1
chr21:37096643-37108391	TTC3	NA	NA	NA	NA	NA	NA	NA	0.160132	NA	NA	NA	NA	NA	-0.0396225	NA	NA	NA	NA	NA	NA	NA	NA	NA	NA	NA	NA	NA	NA	NA	NA	NA	NA	NA	1	0	1
chr3:9813345-9817644	ARPC4-TTLL3	NA	NA	NA	NA	NA	NA	NA	0.173795	-0.00876821	NA	NA	NA	NA	-0.979838	-0.15128	NA	NA	NA	NA	-0.365473	NA	NA	NA	NA	NA	NA	-0.250332	NA	NA	NA	NA	NA	NA	1	0	1
chr19:44096431-44097805	ZNF224	NA	NA	NA	NA	NA	NA	NA	-0.498223	NA	NA	NA	NA	NA	-0.0055647	NA	NA	NA	NA	NA	NA	NA	NA	NA	NA	NA	NA	0.0200494	NA	NA	NA	NA	NA	NA	1	1	2
chr2:73946906-73950584	DGUOK	NA	NA	NA	NA	NA	NA	NA	NA	NA	NA	NA	NA	NA	-0.0274417	NA	NA	NA	NA	NA	NA	NA	NA	NA	NA	NA	NA	NA	NA	NA	NA	NA	NA	NA	1	0	1
chr16:1641187-1652495	CRAMP1	NA	NA	NA	NA	NA	NA	NA	0.0337087	NA	NA	NA	NA	NA	-0.19908	NA	NA	NA	NA	NA	NA	NA	NA	NA	NA	NA	NA	NA	NA	NA	NA	NA	NA	NA	0	1	1
chr3:100732672-100736575	TFG	NA	NA	NA	NA	NA	NA	NA	NA	NA	NA	NA	NA	NA	-0.00210771	NA	NA	NA	NA	NA	NA	NA	NA	NA	NA	NA	NA	NA	NA	NA	NA	NA	NA	NA	1	0	1
chr7:44759460-44760150	ZMIZ2	-0.0884586	-0.00118293	0.38962	0.443856	0.567585	0.0584542	0.293466	0.223349	0.292753	0.289195	-0.501998	0.011477	0.601374	-0.115294	0.0275101	-0.259486	0.258058	0.301779	-0.304555	0.790514	-0.106486	0.247476	0.0182122	0.337006	-0.756735	-0.780173	0.0288627	-0.0700203	0.799422	0.223106	0.56013	-0.313194	0.656528	1	4	5
chr12:56236746-56236930	SLC39A5	NA	NA	NA	NA	0.650881	0.0621319	NA	NA	NA	NA	NA	0.00379205	NA	NA	NA	NA	NA	NA	NA	NA	NA	NA	NA	0.0647772	NA	NA	0.160513	NA	NA	NA	NA	NA	NA	0	1	1
chr11:65623644-65623928	PCNX3	NA	NA	NA	NA	NA	NA	NA	NA	NA	NA	NA	NA	NA	-0.0471143	NA	NA	NA	NA	NA	NA	NA	NA	NA	NA	NA	NA	NA	NA	NA	NA	NA	NA	NA	1	0	1
chr2:218403417-218404296	CTDSP1	-0.367996	NA	NA	-0.0361877	NA	NA	-0.474854	NA	-0.0402038	NA	0.711764	NA	-0.199139	-0.00706567	-0.00076602	NA	NA	NA	NA	NA	NA	-0.336255	NA	NA	-0.620067	NA	NA	NA	-0.145799	-0.405808	0.207567	0.726607	NA	4	0	4
chr14:102940324-102943890	CDC42BPB	-0.726695	-0.0704474	NA	-0.304693	-0.499118	0.187378	NA	-0.630782	0.561445	NA	NA	7.232e-05	0.735077	-0.0382837	NA	NA	-0.808386	0.584906	0.562084	NA	-0.634194	-0.425302	NA	-0.109682	NA	0.749973	-0.136676	-0.253146	NA	NA	NA	0.0841823	NA	1	1	2
chr12:49042645-49042740	KMT2D	NA	NA	NA	NA	NA	NA	NA	0.0230789	NA	NA	NA	NA	NA	-0.189184	NA	NA	NA	NA	NA	NA	NA	NA	NA	NA	NA	NA	-0.00145585	NA	NA	NA	NA	NA	NA	1	1	2
chr19:3759600-3759688	APBA3	-0.362751	-0.392946	-0.0409711	-0.621449	-0.304072	0.876456	0.474055	-0.0297689	-0.166998	-0.513677	-0.871327	-0.091795	-0.0668502	-0.525849	0.0222776	0.650301	-0.065193	0.102078	0.884192	-0.840685	-0.0278935	0.451313	0.00411684	-0.0741069	0.0612753	0.00293028	-0.405787	-0.0664556	-0.0959273	-0.0987585	0.671233	-0.502922	-0.378768	3	3	6
chr12:48774098-48774401	ADCY6	NA	NA	NA	NA	0.270503	NA	NA	0.749515	NA	NA	NA	0.0104235	NA	-0.00726053	NA	NA	0.147618	NA	NA	-0.148204	0.155817	NA	NA	NA	NA	NA	0.0114306	NA	NA	NA	NA	NA	NA	1	2	3
chr2:27204931-27205349	SLC5A6	NA	-0.00239133	-0.0027609	-0.182759	-0.522335	0.138342	-0.464249	0.154622	-0.434612	-0.19932	NA	0.071589	-0.0957003	-0.440548	-0.281719	-0.476017	-0.0494184	0.659724	-0.212426	-0.168265	0.80674	0.301195	0.161676	-0.26197	-0.170692	0.267116	0.0724013	-0.231412	-0.532309	0.445018	NA	0.391995	-0.597189	3	0	3
chr8:47898569-47900372	PRKDC	NA	NA	NA	NA	NA	NA	NA	0.876734	NA	NA	NA	NA	NA	-0.0129899	NA	NA	NA	NA	NA	NA	NA	NA	NA	NA	NA	NA	NA	NA	NA	NA	NA	NA	NA	1	0	1
chr21:38383923-38390994	ERG	NA	NA	NA	NA	NA	NA	NA	NA	NA	NA	NA	NA	NA	-0.00842895	NA	NA	NA	NA	NA	NA	NA	NA	NA	NA	NA	NA	NA	NA	NA	NA	NA	NA	NA	1	0	1
chr4:94278733-94278922	SMARCAD1	NA	NA	0.475906	NA	NA	NA	NA	0.130307	NA	NA	NA	0.0825149	NA	-0.143606	0.0969804	NA	NA	-0.0120501	NA	-0.854845	NA	NA	NA	NA	NA	NA	0.120044	0.30558	NA	NA	NA	NA	NA	1	0	1
chr4:48595698-48595896	FRYL	NA	NA	NA	NA	NA	NA	NA	NA	NA	NA	NA	NA	NA	-0.0262208	NA	NA	NA	NA	NA	NA	NA	NA	NA	NA	NA	NA	NA	NA	NA	NA	NA	NA	NA	1	0	1
chr9:136671014-136671925	EGFL7	-0.0737806	0.534395	NA	NA	-0.32756	NA	-0.547893	-0.288999	-0.172114	NA	0.58078	0.0256832	NA	-0.712671	0.00995885	-0.230261	0.633063	-0.0568882	-0.0618159	0.258613	0.764329	-0.684988	0.152814	NA	0.623171	NA	0.871286	-0.501692	-0.207485	0.148414	NA	NA	NA	0	2	2
chr1:149930965-149931259	MTMR11	-0.828843	-0.0132841	NA	0.0458219	0.825619	0.105379	NA	0.017879	-0.476619	NA	NA	0.0075623	-0.0746582	NA	NA	NA	-0.0291133	0.489418	NA	-0.20394	-0.820036	NA	NA	-0.264361	0.455139	NA	0.174551	NA	NA	NA	NA	NA	NA	2	3	5
chr20:44955220-44956385	TOMM34	NA	NA	NA	NA	NA	NA	NA	NA	NA	NA	NA	NA	NA	-0.00355957	NA	NA	NA	NA	NA	NA	NA	NA	NA	NA	NA	NA	NA	NA	NA	NA	NA	NA	NA	1	0	1
chr8:73794115-73805650	UBE2W	NA	NA	NA	NA	NA	NA	NA	NA	NA	NA	NA	NA	NA	-0.00215502	NA	NA	NA	NA	NA	NA	NA	NA	NA	NA	NA	NA	NA	NA	NA	NA	NA	NA	NA	1	0	1
chr14:50758630-50759856	NIN	NA	NA	NA	NA	NA	NA	NA	NA	NA	NA	NA	NA	NA	-0.0428406	NA	NA	NA	NA	NA	NA	NA	NA	NA	NA	NA	NA	NA	NA	NA	NA	NA	NA	NA	1	0	1
chr20:49656702-49713575	B4GALT5	NA	NA	NA	NA	NA	NA	NA	NA	NA	NA	NA	NA	NA	-0.0412435	NA	NA	NA	NA	NA	NA	NA	NA	NA	NA	NA	NA	NA	NA	NA	NA	NA	NA	NA	1	0	1
chr1:153813452-153816272	GATAD2B	NA	NA	-0.0035611	NA	NA	NA	NA	0.147445	NA	NA	NA	NA	NA	-0.0534572	NA	NA	NA	NA	NA	0.649911	NA	NA	NA	NA	NA	NA	0.215694	NA	NA	NA	NA	NA	NA	1	0	1
chr12:6910026-6912729	LRRC23	NA	NA	NA	NA	NA	NA	NA	0.805914	-0.778369	NA	NA	0.0461551	0.419103	NA	-0.357506	NA	NA	NA	NA	-0.545629	NA	NA	NA	NA	NA	NA	NA	NA	0.460745	NA	NA	NA	NA	0	1	1
chr16:30665401-30665637	FBRS	NA	NA	NA	NA	NA	NA	NA	NA	NA	NA	NA	NA	NA	-0.00807	NA	NA	NA	NA	NA	NA	NA	NA	NA	NA	NA	NA	NA	NA	NA	NA	NA	NA	NA	1	0	1
chr8:18006397-18009546	PCM1	NA	NA	NA	NA	NA	NA	NA	NA	NA	NA	NA	NA	NA	-0.00910015	NA	NA	NA	NA	NA	NA	NA	NA	NA	NA	NA	NA	NA	NA	NA	NA	NA	NA	NA	1	0	1
chr15:90885585-90886960	FES	NA	NA	NA	NA	NA	NA	NA	NA	NA	NA	NA	NA	NA	-0.0259465	NA	NA	NA	NA	NA	NA	NA	NA	NA	NA	NA	NA	NA	NA	NA	NA	NA	NA	NA	1	0	1
chr9:136443900-136445644	SEC16A	NA	-0.0509255	NA	NA	-0.500419	NA	NA	NA	-0.460093	NA	NA	0.259875	NA	-0.0475173	0.395787	NA	-0.423361	0.216336	NA	NA	0.325084	-0.884824	NA	NA	NA	NA	NA	NA	NA	NA	NA	NA	NA	1	0	1
chr22:36758409-36762903	IFT27	-0.304915	-0.525259	0.648179	0.0040673	-0.802475	NA	NA	0.253921	-0.296779	NA	NA	0.0746144	0.380663	-0.164103	-0.350862	NA	-0.0656542	0.412049	0.0321261	0.019375	0.241658	0.221996	0.102906	NA	0.131768	0.2404	0.22569	-0.31143	0.412499	0.133298	NA	0.602531	-0.730022	0	3	3
chr12:862270-871264	WNK1	NA	NA	NA	NA	NA	NA	NA	NA	NA	NA	NA	NA	NA	-0.0335934	NA	NA	NA	NA	NA	NA	NA	NA	NA	NA	NA	NA	NA	NA	NA	NA	NA	NA	NA	1	0	1
chr7:92506344-92506993	PEX1	NA	NA	NA	NA	NA	NA	NA	-0.276276	NA	NA	NA	NA	NA	-0.223021	NA	NA	NA	-0.0448146	NA	NA	NA	NA	NA	NA	NA	NA	0.325916	NA	NA	NA	NA	NA	NA	1	0	1
chr2:9523338-9526110	ADAM17	NA	NA	NA	NA	NA	NA	NA	NA	NA	NA	NA	NA	NA	-0.0142399	NA	NA	NA	NA	NA	NA	NA	NA	NA	NA	NA	NA	NA	NA	NA	NA	NA	NA	NA	1	0	1
chr5:112168820-112168994	EPB41L4A	NA	NA	NA	NA	NA	NA	NA	0.775943	NA	NA	0.103539	0.00572191	-0.593737	NA	NA	NA	NA	NA	NA	-0.350072	NA	NA	NA	NA	NA	NA	NA	NA	0.281982	NA	NA	NA	NA	0	1	1
chr3:197871462-197875697	LRCH3	NA	NA	NA	NA	NA	NA	NA	-0.788001	NA	NA	NA	NA	NA	-0.0302895	NA	NA	NA	0.201132	NA	-0.435319	NA	NA	NA	NA	NA	NA	0.58387	NA	NA	NA	NA	NA	NA	1	0	1
chr2:144401307-144403915	ZEB2	NA	NA	NA	NA	NA	NA	NA	NA	NA	NA	NA	NA	NA	-0.00711537	NA	NA	NA	NA	NA	NA	NA	NA	NA	NA	NA	NA	NA	NA	NA	NA	NA	NA	NA	1	0	1
chr3:134361807-134365816	AMOTL2	NA	NA	NA	NA	NA	NA	NA	NA	NA	NA	NA	0.00905292	0.373661	NA	NA	NA	NA	NA	NA	NA	NA	NA	NA	NA	NA	NA	NA	NA	NA	NA	NA	NA	NA	0	1	1
chr4:139301831-139334173	NAA15	NA	NA	NA	NA	NA	NA	NA	NA	NA	NA	NA	NA	NA	-0.0243384	NA	NA	NA	NA	NA	NA	NA	NA	NA	NA	NA	NA	NA	NA	NA	NA	NA	NA	NA	1	0	1
chr15:90889636-90889839	FES	NA	NA	NA	NA	NA	NA	NA	NA	NA	NA	NA	NA	NA	-0.00652401	NA	NA	NA	NA	NA	-0.819292	NA	NA	NA	NA	NA	NA	NA	NA	NA	NA	NA	NA	NA	1	0	1
chr17:78126906-78128611	TMC6	NA	-0.00737734	-0.32501	-0.119009	-0.138643	0.309027	0.416451	0.281171	-0.0369748	-0.127579	NA	0.0721418	NA	0.868605	0.129436	NA	0.356553	-0.45008	-0.28468	-0.253239	-0.113121	NA	0.0724912	-0.513918	NA	0.397467	-0.426962	-0.302553	0.752812	-0.795808	NA	0.0305569	-0.187573	2	1	3
chr16:66966345-66966724	CES3	NA	NA	NA	NA	NA	NA	NA	0.557529	NA	NA	NA	0.0131125	NA	NA	NA	NA	NA	NA	NA	NA	NA	NA	NA	NA	NA	NA	0.929776	NA	NA	NA	NA	NA	NA	0	1	1
chr3:53186340-53186603	PRKCD	NA	NA	NA	NA	NA	NA	NA	-0.341063	NA	NA	NA	0.499011	NA	-0.0006804	NA	NA	NA	NA	NA	NA	NA	NA	NA	-0.605492	NA	NA	NA	NA	NA	NA	NA	NA	NA	1	0	1
chr1:209762870-209763067	TRAF3IP3	NA	NA	NA	NA	NA	NA	NA	NA	NA	NA	NA	NA	NA	-0.00048371	NA	NA	NA	NA	NA	NA	NA	NA	NA	NA	NA	NA	NA	NA	NA	NA	NA	NA	NA	1	0	1
chr12:56253402-56253721	ANKRD52	NA	NA	NA	NA	NA	NA	NA	NA	NA	NA	NA	NA	NA	-0.0071229	NA	NA	NA	NA	NA	NA	NA	NA	NA	NA	NA	NA	NA	NA	NA	NA	NA	NA	NA	1	0	1
chr11:418989-419581	ANO9	NA	-0.100844	-0.315282	0.32524	-0.631726	0.276419	-0.773485	0.263208	NA	0.127978	NA	0.00205024	0.438152	0.503955	NA	NA	-0.144982	0.130869	0.361702	0.527935	-0.0316177	NA	NA	0.0331046	NA	NA	0.35312	-0.0720205	NA	-0.275362	0.398552	NA	NA	1	2	3
chr12:110019328-110024045	ANKRD13A	NA	NA	NA	NA	NA	NA	NA	0.591229	NA	NA	-0.116036	NA	NA	-0.587713	0.336799	NA	NA	NA	NA	-0.0349288	NA	NA	NA	NA	NA	NA	NA	NA	NA	NA	NA	NA	NA	1	0	1
chr17:39906987-39908957	GSDMB	NA	0.581321	NA	0.476446	NA	0.0311515	NA	-0.461027	NA	NA	NA	NA	NA	NA	NA	NA	-0.215591	NA	NA	NA	0.24874	NA	NA	0.168892	NA	NA	-0.828336	NA	NA	-0.23755	NA	NA	NA	0	1	1
chr13:19670363-19670839	MPHOSPH8	-0.394112	0.427886	-0.407789	0.438802	0.514811	0.504111	-0.278666	0.892511	-0.218934	NA	-0.968511	0.0017969	-0.618853	-0.0025223	-0.662555	NA	-0.492207	0.57247	-0.432138	0.218132	0.348068	-0.725744	0.0026981	0.446316	0.0396414	-0.457405	0.224503	-0.669635	0.567296	-0.0575378	NA	-0.159109	NA	1	3	4
chr1:1616614-1623388	MIB2	NA	NA	NA	NA	NA	NA	NA	0.329034	NA	NA	NA	NA	NA	NA	NA	NA	NA	NA	NA	0.0239484	NA	NA	NA	NA	NA	NA	-0.51312	NA	NA	NA	NA	NA	NA	0	1	1
chr2:197090032-197099815	ANKRD44	NA	NA	NA	NA	NA	NA	NA	NA	NA	NA	NA	NA	NA	-0.0187343	NA	NA	NA	NA	NA	NA	NA	NA	NA	NA	NA	NA	NA	NA	NA	NA	NA	NA	NA	1	0	1
chr5:150753657-150756416	DCTN4	NA	NA	NA	NA	NA	NA	NA	NA	NA	NA	NA	NA	NA	-0.00534904	NA	NA	NA	NA	NA	NA	NA	NA	NA	NA	NA	NA	NA	NA	NA	NA	NA	NA	NA	1	0	1
chr6:44302910-44303065	AARS2	NA	-0.0862703	-0.265914	-0.0847464	0.637476	0.280739	NA	0.633506	-0.6333	NA	NA	0.0136172	-0.404072	-0.0357556	0.368434	NA	-0.401756	0.174606	0.0731195	-0.116244	-0.183698	NA	0.282083	0.873599	-0.0550738	0.371805	-0.313352	0.569786	NA	0.300411	NA	-0.511925	-0.383894	1	1	2
chr4:53461042-53461434	LNX1	NA	0.172996	-0.914931	0.0550308	-0.937094	-0.236506	NA	0.449654	-0.188199	0.464668	0.30537	0.106421	-0.680735	NA	-0.0317872	-0.00257322	-0.144079	0.497652	0.0624234	0.0280949	-0.505723	NA	-0.431683	-0.108773	0.00885093	NA	-0.609618	-0.774758	0.24248	-0.0529521	0.17804	-0.449274	NA	2	2	4
chr2:73730029-73730559	TPRKB	NA	NA	NA	NA	NA	NA	NA	NA	-0.186487	NA	NA	NA	-0.00669382	NA	0.134022	NA	NA	NA	NA	NA	NA	NA	NA	NA	NA	NA	NA	NA	NA	NA	NA	0.563875	NA	1	0	1
chr8:93726513-93728204	CIBAR1	NA	NA	0.602751	NA	NA	NA	NA	-0.816075	NA	NA	NA	0.302218	NA	NA	-0.0201969	NA	NA	NA	NA	NA	NA	NA	NA	NA	NA	NA	0.774406	NA	NA	NA	NA	NA	NA	1	0	1
chr7:23521840-23531788	TRA2A	-0.519657	0.71047	-0.0677899	-0.689541	0.628	0.00531547	NA	0.19766	NA	NA	NA	-0.137115	-0.104576	-0.0176114	0.0191296	NA	-0.362671	0.745574	0.160233	0.863774	0.748435	0.13343	NA	-0.329352	NA	-0.704939	-0.692898	NA	0.454555	-0.235709	NA	NA	0.542527	1	2	3
chr19:39389546-39389639	PAF1	NA	NA	NA	NA	NA	NA	NA	NA	NA	NA	NA	NA	NA	-0.00917305	NA	NA	NA	NA	NA	NA	NA	NA	NA	NA	NA	NA	NA	NA	NA	NA	NA	NA	NA	1	0	1
chr8:144317445-144317543	DGAT1	NA	NA	NA	NA	NA	NA	NA	NA	0.628896	NA	NA	NA	NA	-0.513593	0.00110104	NA	NA	NA	NA	NA	NA	NA	NA	NA	NA	NA	NA	NA	NA	NA	NA	NA	NA	0	1	1
chr17:8141955-8142268	PER1	0.215875	NA	NA	-0.616597	-0.594885	NA	NA	NA	-0.41501	0.216243	NA	0.00235552	0.520557	-0.00759565	-0.685772	0.256676	0.351228	-0.608587	-0.207641	0.491212	0.256396	-0.783499	0.219317	NA	-0.193037	NA	0.480538	NA	-0.767689	-0.149599	NA	NA	NA	1	1	2
chr7:102404683-102407433	PRKRIP1	NA	NA	NA	NA	NA	NA	NA	NA	NA	NA	NA	NA	NA	-0.0186947	NA	NA	NA	NA	NA	NA	NA	NA	NA	NA	NA	NA	NA	NA	NA	NA	NA	NA	NA	1	0	1
chr19:55095358-55095444	PPP1R12C	NA	NA	NA	NA	NA	NA	NA	-0.116533	NA	NA	NA	NA	NA	-0.0166446	NA	NA	NA	NA	NA	NA	NA	NA	NA	NA	NA	NA	NA	NA	NA	NA	NA	NA	NA	1	0	1
chr9:136431985-136432478	INPP5E	0.0398076	-0.0470012	-0.107431	0.42705	0.444646	0.0183409	-0.609932	0.329532	0.447149	-0.505511	-0.43147	0.00181401	-0.859758	-0.114972	0.519713	0.616306	0.412281	-0.446978	-0.754892	-0.256151	-0.078719	-0.316509	0.443602	0.357039	0.0379583	-0.51517	-0.382708	-0.409029	0.290465	-0.0602662	0.1932	0.740423	-0.444033	1	4	5
chr12:49022875-49024052	KMT2D	NA	NA	NA	NA	NA	NA	NA	NA	NA	NA	NA	NA	NA	-0.0441023	NA	NA	NA	NA	NA	NA	NA	NA	NA	NA	NA	NA	NA	NA	NA	NA	NA	NA	NA	1	0	1
chr12:119674454-119676536	PRKAB1	NA	NA	NA	NA	NA	NA	NA	NA	NA	NA	NA	NA	NA	-0.00093635	NA	NA	NA	NA	NA	NA	NA	NA	NA	NA	NA	NA	NA	NA	NA	NA	NA	NA	NA	1	0	1
chr6:32949787-32950518	HLA-DMA	-0.279755	-0.190676	0.675573	-0.0314155	0.330514	0.165177	0.617528	0.331107	0.146349	-0.0144681	0.578966	0.0117816	0.37169	-0.543009	-0.74777	0.689453	0.226428	-0.309843	0.00530159	-0.198487	-0.0245608	NA	0.0191412	NA	0.351345	0.312724	-0.141651	-0.0897758	0.647697	0.695574	0.0164456	NA	NA	3	4	7
chr19:49659833-49660712	IRF3	NA	NA	NA	NA	NA	NA	NA	NA	NA	NA	NA	0.00412809	NA	-0.0755068	NA	NA	NA	NA	NA	NA	NA	NA	NA	NA	NA	NA	NA	NA	NA	NA	NA	NA	NA	0	1	1
chr6:136276508-136277864	BCLAF1	NA	NA	NA	NA	NA	NA	NA	NA	NA	NA	NA	NA	NA	-0.0184136	NA	NA	NA	NA	NA	NA	NA	NA	NA	NA	NA	NA	NA	NA	NA	NA	NA	NA	NA	1	0	1
chr19:17210380-17210714	MYO9B	-0.325458	-0.00418611	-0.0261543	-0.547731	0.381391	0.0503168	0.117679	0.6777	-0.407855	0.01851	NA	0.383723	-0.0684084	NA	0.142849	0.317737	-0.314526	0.182891	-0.106417	0.717718	-0.00420634	0.998675	0.29283	0.119414	NA	-0.331693	0.752232	0.407002	-0.727231	0.272297	0.798528	0.0656311	NA	3	1	4
chr1:46405794-46406037	FAAH	-0.766516	-0.072801	-0.304159	0.2495	-0.194704	0.140108	NA	-0.550977	0.404508	-0.754942	0.977613	0.0109859	0.287456	0.504188	0.316382	0.112826	-0.473247	0.181441	NA	-0.0723609	0.510512	0.548071	0.00062344	0.28456	NA	NA	0.0418328	-0.380284	0.513932	-0.503599	-0.795316	-0.721061	NA	0	3	3
chr19:18436479-18436683	ISYNA1	0.422889	-0.18211	-0.195956	0.629232	-0.90334	NA	-0.231977	0.34033	-0.683628	0.293185	0.536288	0.0040082	0.162451	-0.128487	0.0459083	NA	-0.037235	-0.0890897	0.0625837	-0.847526	-0.740082	-0.605146	0.108007	-0.269256	0.0484196	0.243229	0.28542	-0.170457	-0.499627	0.722112	0.00446484	-0.55644	0.0860837	1	4	5
chr17:6579864-6589778	KIAA0753	NA	NA	NA	NA	NA	NA	NA	0.0292835	NA	NA	NA	NA	NA	-0.172188	NA	NA	NA	NA	NA	NA	NA	NA	NA	NA	NA	NA	0.539319	NA	NA	NA	NA	NA	NA	0	1	1
chr9:26887513-26892412	CAAP1	NA	NA	NA	NA	NA	NA	NA	0.0302288	NA	NA	NA	NA	NA	-0.135492	NA	NA	NA	NA	NA	NA	NA	NA	NA	NA	NA	NA	NA	NA	NA	NA	NA	NA	NA	0	1	1
chr9:132910692-132911001	TSC1	NA	NA	-0.0417635	-0.139888	-0.618255	NA	NA	-0.36136	-0.0631196	NA	0.507327	0.00029239	-0.0482988	-0.106681	0.272957	NA	-0.112333	-0.379929	NA	0.0989162	-0.0245888	0.436611	NA	NA	NA	NA	0.318713	0.0363664	0.345631	NA	NA	NA	NA	3	2	5
chr19:50039287-50041729	ZNF473	NA	NA	NA	NA	NA	NA	NA	0.0276541	NA	NA	NA	NA	NA	0.757033	NA	NA	NA	NA	NA	NA	NA	NA	NA	NA	NA	NA	NA	NA	NA	NA	NA	NA	NA	0	1	1
chr19:49335786-49336908	CD37	NA	NA	NA	NA	0.0510067	NA	NA	-0.927117	NA	NA	0.314952	0.636073	-0.0488431	NA	NA	NA	-0.551629	-0.13611	0.838484	-0.311881	NA	NA	NA	NA	NA	NA	0.31597	-0.481688	NA	NA	NA	NA	NA	1	0	1
chr12:69258145-69258589	CPSF6	NA	NA	NA	NA	NA	NA	NA	0.72735	NA	NA	NA	NA	NA	-0.020537	NA	NA	NA	NA	NA	NA	NA	NA	NA	NA	NA	NA	NA	NA	NA	NA	NA	NA	NA	1	0	1
chr20:41357447-41357881	LPIN3	-0.947784	0.384526	-0.35296	0.58136	0.385028	0.00444573	NA	0.00652433	NA	0.184934	0.903844	0.00670271	-0.734633	NA	NA	NA	-0.209187	0.147141	0.0617027	0.46277	-0.48434	NA	0.16827	0.0224271	NA	0.32488	0.696415	NA	0.201808	NA	NA	NA	NA	0	4	4
chr13:111301532-111302990	ARHGEF7	NA	NA	NA	NA	NA	NA	NA	NA	NA	NA	NA	0.00203827	NA	NA	NA	NA	NA	NA	NA	NA	NA	NA	NA	NA	NA	NA	NA	NA	NA	NA	NA	NA	NA	0	1	1
chr4:2639859-2646684	FAM193A	NA	NA	NA	NA	NA	NA	NA	NA	NA	NA	NA	NA	NA	-0.00994275	NA	NA	NA	NA	NA	NA	NA	NA	NA	NA	NA	NA	NA	NA	NA	NA	NA	NA	NA	1	0	1
chr1:113902862-113904604	AP4B1	NA	NA	NA	NA	NA	NA	NA	0.0760548	-0.0229654	NA	NA	NA	NA	-0.014661	-0.0157537	NA	-0.161941	-0.075884	NA	0.727857	-0.574262	NA	NA	NA	NA	NA	0.445262	0.774278	NA	-0.144177	NA	NA	NA	3	0	3
chr17:7627044-7627142	SAT2	-0.0898861	-0.00193855	-0.140703	0.313493	-0.798211	0.129603	0.59958	-0.150549	0.893865	-0.186467	NA	0.00106111	-0.572016	-0.143599	0.636585	NA	0.607568	-0.20528	0.166378	0.204304	-0.209888	-0.566764	NA	0.251091	-0.284209	0.298606	0.42343	-0.402479	0.265841	0.286884	0.430886	0.139172	NA	1	1	2
chr6:63711362-63711585	PHF3	NA	NA	NA	NA	NA	NA	NA	0.313838	NA	NA	NA	0.00076624	NA	-0.0273684	NA	NA	NA	NA	NA	-0.334287	NA	NA	NA	NA	NA	NA	0.111338	0.581336	0.185943	NA	NA	NA	NA	1	1	2
chr16:67735042-67738012	RANBP10	NA	NA	NA	NA	NA	NA	NA	-0.350455	NA	NA	NA	NA	NA	-0.00946706	NA	NA	NA	NA	NA	NA	NA	NA	NA	NA	NA	NA	NA	NA	NA	NA	NA	NA	NA	1	0	1
chr7:30436081-30437572	NOD1	NA	NA	NA	NA	NA	NA	NA	0.282595	NA	NA	NA	NA	NA	-0.0415407	NA	NA	NA	NA	NA	NA	NA	NA	NA	NA	NA	NA	0.197483	NA	NA	NA	NA	NA	NA	1	0	1
chr16:58014326-58017333	USB1	0.602808	-0.0394687	NA	NA	0.154926	NA	NA	NA	NA	NA	NA	0.213743	-0.531462	-0.0599897	NA	NA	-0.103618	NA	NA	NA	NA	NA	NA	NA	NA	NA	NA	NA	NA	-0.578817	NA	NA	NA	1	0	1
chr13:37008835-37009183	EXOSC8	-0.0252296	NA	-0.349849	NA	NA	NA	NA	NA	NA	-0.474517	-0.338451	NA	NA	-0.368745	0.0461698	-0.491101	-0.133556	NA	NA	NA	NA	NA	NA	NA	NA	-0.0246083	NA	NA	NA	NA	NA	NA	NA	2	1	3
chr16:67934948-67935419	PSMB10	NA	NA	NA	NA	-0.319335	NA	NA	NA	NA	NA	NA	NA	NA	-0.00204572	NA	NA	NA	NA	NA	NA	NA	NA	NA	NA	NA	NA	NA	NA	NA	NA	NA	NA	NA	1	0	1
chr1:70145905-70148486	LRRC40	NA	NA	NA	NA	NA	NA	0.999113	0.832239	NA	NA	NA	0.00675592	NA	-0.0521973	NA	NA	NA	NA	NA	0.670039	NA	NA	NA	NA	NA	NA	-0.37357	-0.219776	NA	NA	NA	NA	NA	0	1	1
chr14:20447690-20447903	OSGEP	-0.117414	-0.110651	0.611709	-0.0742452	0.50125	0.608968	-0.406194	-0.458987	0.735465	-0.134871	NA	0.0416115	-0.137574	0.245521	-0.457302	-0.209394	0.293509	-0.232834	-0.281613	0.56517	-0.343977	-0.508608	0.00195317	-0.3724	-0.188942	0.0143673	-0.229933	-0.467233	0.621029	0.784237	-0.242716	-0.544209	-0.111353	0	3	3
chr22:50436452-50436987	PPP6R2	NA	-0.0242489	NA	0.201644	-0.234235	-0.269012	0.16067	-0.250037	0.584714	NA	NA	0.0576473	0.486366	-0.681011	NA	NA	-0.580373	0.202534	0.316926	0.134177	0.273134	NA	NA	NA	NA	0.738319	0.240257	0.325732	NA	0.736769	NA	NA	-0.101467	1	0	1
chr15:41819379-41819594	MAPKBP1	NA	NA	NA	NA	NA	NA	NA	0.515385	NA	NA	NA	NA	NA	-0.0403434	NA	NA	NA	NA	NA	NA	NA	NA	NA	NA	NA	NA	NA	NA	NA	NA	NA	NA	NA	1	0	1
chr1:27988656-27989696	EYA3	NA	NA	NA	NA	NA	NA	NA	0.0283571	NA	NA	NA	NA	NA	-0.0222423	NA	NA	NA	NA	NA	NA	NA	NA	NA	NA	NA	NA	NA	NA	NA	NA	NA	NA	NA	1	1	2
chr2:200854695-200855003	CLK1	NA	NA	NA	NA	NA	0.514823	NA	-0.568891	NA	NA	NA	0.0179424	NA	-0.120242	NA	NA	0.258388	-0.787767	NA	-0.362119	NA	NA	NA	NA	NA	NA	-0.219271	NA	NA	NA	NA	NA	NA	0	1	1
chr17:64537112-64537602	CEP95	-0.156981	-0.00055279	-0.327951	-0.343977	0.65771	0.00030225	0.420006	-0.229133	-0.560513	NA	-0.876715	0.0110862	-0.262872	-0.572978	-0.339014	-0.513355	0.104653	0.210787	0.0305388	-0.396865	0.712958	0.177771	0.00431635	0.147932	-0.735948	0.455985	-0.804695	-0.811191	-0.743872	0.129655	0.00702686	0.277392	0.151433	1	5	6
chr1:150829227-150829903	ARNT	NA	NA	NA	NA	NA	NA	NA	NA	NA	NA	NA	NA	NA	-0.010963	NA	NA	NA	NA	NA	NA	NA	NA	NA	NA	NA	NA	NA	NA	NA	NA	NA	NA	NA	1	0	1
chr15:88639594-88652109	ISG20	NA	NA	NA	NA	NA	NA	NA	NA	NA	NA	NA	NA	NA	-0.038231	NA	NA	NA	NA	NA	NA	NA	NA	NA	NA	NA	NA	NA	NA	NA	NA	NA	NA	NA	1	0	1
chr1:39852876-39853969	TRIT1	NA	NA	NA	NA	NA	NA	NA	0.678871	NA	NA	NA	NA	NA	-0.0189955	NA	NA	NA	NA	NA	NA	NA	NA	NA	NA	NA	NA	0.192237	NA	NA	NA	NA	NA	NA	1	0	1
chr3:51944910-51944997	PARP3	0.688845	0.355318	0.116037	-0.0404831	0.355881	NA	0.498796	0.642496	-0.282238	NA	0.590967	0.14873	0.180749	-0.149515	0.800005	NA	-0.0101716	-0.669132	0.210614	-0.141135	-0.275056	NA	NA	NA	0.353708	0.276454	0.453126	NA	0.0963351	NA	NA	NA	NA	2	0	2
chr12:22458585-22459491	C2CD5	NA	NA	0.795582	NA	-0.386577	NA	NA	0.0606689	NA	NA	NA	0.095142	NA	NA	0.0324523	NA	NA	NA	NA	NA	0.0954201	0.36275	NA	NA	NA	NA	0.0215824	-0.743063	-0.699894	NA	NA	NA	NA	0	2	2
chr15:94370180-94384021	MCTP2	NA	NA	NA	NA	NA	NA	NA	NA	NA	NA	NA	NA	NA	-0.030713	NA	NA	NA	NA	NA	NA	NA	NA	NA	NA	NA	NA	NA	NA	NA	NA	NA	NA	NA	1	0	1
chr15:75349339-75352110	NEIL1	NA	0.416844	0.634436	NA	0.349784	NA	NA	-0.62984	-0.168479	NA	NA	NA	-0.595165	NA	0.0348324	NA	0.0608568	NA	NA	-0.236312	-0.562431	0.48675	0.101243	NA	NA	NA	-0.337522	NA	0.102305	0.382714	NA	NA	NA	0	1	1
chr1:156130773-156134402	LMNA	NA	NA	NA	NA	NA	NA	NA	NA	NA	NA	NA	NA	NA	-0.00357626	NA	NA	NA	NA	NA	NA	NA	NA	NA	NA	NA	NA	NA	NA	NA	NA	NA	NA	NA	1	0	1
chr3:56666384-56668396	TASOR	NA	NA	NA	NA	NA	NA	NA	NA	NA	NA	NA	NA	NA	-0.0166548	NA	NA	NA	NA	NA	NA	NA	NA	NA	NA	NA	NA	NA	NA	NA	NA	NA	NA	NA	1	0	1
chr12:871348-878211	WNK1	NA	NA	NA	NA	NA	NA	NA	NA	NA	NA	NA	NA	NA	-0.00847315	NA	NA	NA	NA	NA	NA	NA	NA	NA	NA	NA	NA	NA	NA	NA	NA	NA	NA	NA	1	0	1
chr10:80176155-80205342	ANXA11	NA	NA	NA	NA	NA	NA	NA	NA	NA	NA	NA	NA	NA	-0.0182347	NA	NA	NA	NA	NA	NA	NA	NA	NA	NA	NA	NA	NA	NA	NA	NA	NA	NA	NA	1	0	1
chr22:37653873-37655271	SH3BP1	NA	-0.0731757	NA	NA	NA	NA	NA	NA	NA	NA	NA	NA	NA	-0.00017188	NA	NA	NA	-0.160628	NA	NA	NA	NA	NA	NA	NA	NA	NA	NA	NA	NA	NA	NA	NA	1	0	1
chr10:69380095-69382486	HK1	NA	NA	NA	NA	NA	NA	NA	NA	NA	NA	NA	NA	NA	-0.0165587	NA	NA	NA	NA	NA	NA	NA	NA	NA	NA	NA	NA	NA	NA	NA	NA	NA	NA	NA	1	0	1
chr1:155253978-155254083	FAM189B	NA	NA	NA	NA	0.714117	NA	NA	NA	-0.700168	NA	NA	NA	NA	-0.109875	0.0127485	NA	NA	NA	NA	NA	NA	NA	NA	NA	NA	NA	NA	NA	NA	NA	NA	-0.264845	NA	0	1	1
chr12:8090299-8091768	NECAP1	NA	NA	NA	NA	NA	NA	NA	-0.688587	NA	NA	NA	0.105265	NA	-0.0429314	NA	NA	-0.00464811	-0.514966	NA	NA	NA	NA	NA	NA	NA	NA	0.463731	NA	NA	NA	NA	NA	NA	2	0	2
chr4:168458008-168461698	DDX60L	NA	NA	NA	NA	NA	NA	NA	0.0460821	NA	NA	NA	NA	NA	-0.428887	NA	NA	NA	NA	NA	NA	NA	NA	NA	NA	NA	NA	NA	NA	NA	NA	NA	NA	NA	0	1	1
chr1:52361132-52361512	CC2D1B	NA	-0.079779	NA	0.574843	0.253709	NA	-0.228319	0.427162	NA	NA	NA	0.185744	-0.35007	-0.0147524	NA	NA	-0.121953	-0.784381	-0.274713	-0.718855	-0.583601	NA	NA	NA	NA	0.111753	0.180549	-0.350158	-0.450861	-0.495163	NA	NA	NA	1	0	1
chr4:75914985-75918760	NAAA	NA	NA	-0.0287443	NA	-0.144196	-0.304555	-0.296389	0.0881016	0.379207	NA	NA	-0.503594	-0.14779	-0.341001	NA	NA	-0.409721	NA	0.332034	-0.411145	-0.212281	0.998877	-0.192215	0.0392901	-0.438105	NA	0.150041	NA	-0.183548	NA	NA	NA	NA	1	1	2
chr19:52891346-52893383	ZNF320	NA	NA	NA	NA	NA	NA	NA	0.325967	NA	NA	NA	0.0349585	NA	NA	NA	NA	NA	NA	NA	NA	NA	NA	NA	NA	NA	NA	0.783663	NA	NA	NA	NA	NA	NA	0	1	1
chr16:68085784-68121986	NFATC3	NA	NA	NA	NA	NA	NA	NA	NA	NA	NA	NA	NA	NA	-0.00457997	NA	NA	NA	NA	NA	NA	NA	NA	NA	NA	NA	NA	NA	NA	NA	NA	NA	NA	NA	1	0	1
chr2:218265174-218265370	AAMP	NA	NA	NA	NA	NA	NA	NA	NA	NA	NA	NA	NA	NA	-0.00862712	NA	NA	NA	NA	NA	NA	NA	NA	NA	NA	NA	NA	NA	NA	NA	NA	NA	NA	NA	1	0	1
chr1:19324762-19325494	SLC66A1	NA	NA	NA	NA	NA	NA	NA	NA	NA	NA	NA	NA	NA	-0.00381397	NA	NA	NA	NA	NA	NA	NA	NA	NA	NA	NA	NA	NA	NA	NA	NA	NA	NA	NA	1	0	1
chr17:42586891-42587833	RETREG3	NA	NA	-0.00649433	NA	0.394966	NA	NA	0.338392	-0.405346	NA	NA	0.0005326	-0.497261	-0.0125982	-0.218456	NA	-0.0769442	-0.65968	NA	-0.138791	-0.339301	NA	0.125582	NA	NA	-0.417587	-0.11388	-0.690862	-0.454499	0.227091	NA	NA	-0.310703	2	1	3
chr9:133367445-133375921	SURF4	NA	NA	NA	NA	NA	NA	NA	NA	NA	NA	NA	NA	NA	-0.00218022	NA	NA	NA	NA	NA	NA	NA	NA	NA	NA	NA	NA	NA	NA	NA	NA	NA	NA	NA	1	0	1
chr1:27342150-27345296	SYTL1	NA	-0.207331	NA	0.481335	NA	NA	NA	0.0743704	NA	-0.639429	NA	NA	NA	-0.145796	NA	NA	-0.364429	0.0512485	NA	0.660801	0.170695	NA	0.00057086	NA	NA	NA	0.253361	NA	0.564112	-0.126753	NA	NA	NA	0	1	1
chr12:131895824-131906891	ULK1	NA	NA	NA	NA	NA	NA	NA	NA	NA	NA	NA	NA	NA	-0.0365378	NA	NA	NA	NA	NA	NA	NA	NA	NA	NA	NA	NA	NA	NA	NA	NA	NA	NA	NA	1	0	1
chr13:77021861-77026826	FBXL3	NA	NA	NA	NA	NA	NA	NA	NA	NA	NA	NA	NA	NA	-0.0237809	NA	NA	NA	NA	NA	NA	NA	NA	NA	NA	NA	NA	NA	NA	NA	NA	NA	NA	NA	1	0	1
chr3:157149977-157150064	CCNL1	NA	NA	NA	NA	NA	NA	NA	NA	NA	NA	NA	NA	NA	-0.370211	NA	NA	NA	NA	-0.393255	NA	NA	0.827202	-0.313307	NA	NA	NA	NA	NA	NA	NA	-0.00046159	NA	NA	1	0	1
chr4:3122936-3125548	HTT	NA	NA	NA	NA	NA	NA	NA	0.225783	0.0129759	NA	-0.117638	NA	NA	NA	0.0312939	NA	NA	NA	NA	-0.125121	NA	NA	NA	NA	NA	NA	-0.702446	NA	0.669546	NA	NA	NA	NA	0	2	2
chr11:119276134-119277756	CBL	NA	NA	NA	NA	NA	NA	NA	NA	NA	NA	NA	NA	NA	-0.0183682	NA	NA	NA	NA	NA	NA	NA	NA	NA	NA	NA	NA	NA	NA	NA	NA	NA	NA	NA	1	0	1
chr6:36678798-36684096	CDKN1A	NA	NA	NA	NA	NA	NA	NA	NA	NA	NA	NA	NA	NA	-0.0195514	NA	NA	NA	NA	NA	NA	NA	NA	NA	NA	NA	NA	NA	NA	NA	NA	NA	NA	NA	1	0	1
chr19:13927265-13927892	CC2D1A	0.195813	-0.00085547	-0.0616212	0.421591	0.716105	0.121409	0.373864	0.463413	-0.554522	0.762646	NA	0.00290019	-0.136992	-0.00542324	-0.137889	0.365634	-0.188058	0.25052	-0.265518	-0.545576	-0.173897	0.546495	0.0849772	0.0779173	0.13404	0.0718799	0.286484	-0.333705	-0.624888	-0.0302128	0.39346	0.0240641	-0.262958	3	2	5
chr18:58979167-58981469	ZNF532	NA	NA	NA	NA	NA	NA	NA	NA	NA	NA	NA	0.0329673	NA	NA	NA	NA	NA	NA	NA	NA	NA	NA	0.036488	NA	NA	NA	NA	NA	NA	NA	NA	NA	NA	0	2	2
chr22:38115681-38116074	PLA2G6	NA	0.0378776	NA	0.175944	0.61582	NA	NA	0.203166	-0.624543	NA	NA	-0.416004	0.100287	-0.149942	0.00271724	NA	NA	0.443936	NA	0.829354	0.00210574	NA	0.0620585	NA	NA	NA	0.180547	-0.950669	0.0494732	0.116059	NA	NA	NA	0	4	4
chr11:67217884-67219287	KDM2A	NA	NA	NA	NA	NA	NA	NA	NA	NA	NA	NA	NA	NA	-0.0324817	NA	NA	NA	NA	NA	NA	NA	NA	NA	NA	NA	NA	NA	NA	NA	NA	NA	NA	NA	1	0	1
chr5:80455774-80456460	ZFYVE16	NA	NA	NA	NA	NA	NA	NA	-0.525764	NA	NA	NA	NA	NA	-0.930846	-0.00516983	NA	NA	NA	NA	NA	NA	NA	NA	NA	NA	NA	NA	NA	NA	NA	NA	NA	NA	1	0	1
chr7:100345968-100349730	STAG3L5P	NA	NA	-0.0291023	NA	-0.156082	NA	NA	0.0288037	-0.308072	NA	-0.20345	-0.597527	-0.41277	-0.216118	-0.00685113	NA	0.0438394	0.298009	-0.809221	-0.488539	0.418996	0.231235	-0.0333444	NA	NA	0.126583	-0.491135	0.332127	0.178116	NA	NA	NA	NA	3	2	5
chr9:133102139-133102475	AL162417.1	NA	NA	NA	NA	NA	NA	NA	NA	NA	NA	NA	NA	NA	-0.00408621	NA	NA	NA	NA	NA	NA	NA	NA	NA	NA	NA	NA	NA	NA	NA	NA	NA	NA	NA	1	0	1
chr2:27506885-27507234	GCKR	NA	NA	NA	NA	0.387057	NA	NA	NA	NA	NA	NA	NA	NA	NA	NA	0.047902	NA	NA	NA	NA	NA	NA	NA	NA	NA	NA	NA	NA	NA	NA	NA	NA	NA	0	1	1
chr18:35254402-35257927	ZNF397	NA	NA	0.405037	NA	NA	NA	NA	-0.242597	0.276098	NA	NA	0.00049831	NA	-0.175367	0.0920446	NA	NA	NA	NA	0.344302	NA	NA	NA	NA	NA	NA	-0.163824	NA	NA	NA	NA	NA	NA	0	1	1
chr11:93182894-93184429	SLC36A4	NA	NA	NA	NA	NA	NA	NA	NA	NA	NA	NA	NA	NA	-0.0453573	NA	NA	NA	NA	NA	NA	NA	NA	NA	NA	NA	NA	NA	NA	NA	NA	NA	NA	NA	1	0	1
[truncated: 10,048 more rows]

## Sheet: Table S5
Table S5. Statistics of survival associated IR events.
[truncated: 35 more rows]

## Sheet: Table S6
Table S6. Cancer hallmarks associated GO enrichment for survival associated IR events.
[truncated: 36 more rows]

[truncated: 1 more sheets: Table S7]
